# Supplementary material for: Crystal structure of 2,6-bis­[(1H-pyrazol-1-yl)meth­yl]pyridine
Source: Acta Crystallogr Sect E Struct Rep Online. 2014 Aug 6;70(Pt 9):o973. doi: 10.1107/S1600536814017474 (PMC4186076; doi:10.1107/S1600536814017474)
Supplement: Supplementary file 1 [file e-70-0o973-sup1.cif]

##############################################################################
#                                                                            #
# This CIF contains the data in a paper accepted for publication in          #
# Acta Crystallographica Section E. It conforms to the requirements of       #
# Notes for Authors for Acta Crystallographica Section E, and has been       #
# peer reviewed under the auspices of the IUCr Commission on Journals.       #
#                                                                            #
# Full details of the Crystallographic Information File format               #
# are given in the paper "The Crystallographic Information File (CIF):       #
# a New Standard Archive File for Crystallography" by S. R. Hall, F. H.      #
# Allen and I. D. Brown [Acta Cryst. (1991), A47, 655-685].                  #
#                                                                            #
# The current version of the core CIF dictionary is obtainable from          #
# ftp://ftp.iucr.org/pub/cif_core.dic.                                       #
#                                                                            #
# Software is freely available for graphical display of the structure(s)     #
# in this CIF. For information consult the CIF software page                 #
# http://www.iucr.org/resources/cif/software.                                #
#                                                                            #
# This file may be used for bona fide research purposes within the           #
# scientific community so long as proper attribution is given to the journal # 
# article from which it was obtained.                                        #
#                                                                            #
##############################################################################
data_global
_audit_creation_method     'WinGX routine CIF_UPDATE'
_audit_conform_dict_name     cif_core.dic
_audit_conform_dict_version     2.4.3
_journal_data_validation_number     ?
_journal_date_recd_electronic     2014-07-25
_journal_date_accepted     2014-07-30
_journal_name_full     'Acta Crystallographica, Section E'
_journal_year     2014
_journal_volume     70
_journal_issue      9
_journal_page_first     o973
_journal_page_last     o973
_journal_paper_category     HO
_journal_paper_doi     10.1107/S1600536814017474
_journal_coeditor_code     IS5371
_publ_contact_author_name     'Sung Kwon Kang'
_publ_contact_author_address
;
Department of Chemistry
Chungnam National University
Daejeon 305-764
Republic of Korea
;
_publ_contact_author_email     skkang@cnu.ac.kr
_publ_contact_author_fax      8E307(4)
_publ_contact_author_phone      8E307(4)
_publ_section_title
;
Crystal structure of 2,6-bis[(1<i>H</i>-pyrazol-1-yl)methyl]pyridine
;
loop_
    _publ_author_name
    _publ_author_footnote
    _publ_author_address
    'Son, Kyung-sun' ?
;
Department of Chemistry,
Chungnam National University,
Daejeon 305-764,
Republic of Korea
;
    'Woo, Jeong Oh' ?
;
Department of Chemistry,
Chungnam National University,
Daejeon 305-764,
Republic of Korea
;
    'Kim, Daeyoung' ?
;
Department of Chemistry,
Chungnam National University,
Daejeon 305-764,
Republic of Korea
;
    'Kang, Sung Kwon' ?
;
Department of Chemistry,
Chungnam National University,
Daejeon 305-764,
Republic of Korea
;
data_I
_database_code_depnum_ccdc_archive 'CCDC 1016859'
_audit_creation_method     'WinGX routine CIF_UPDATE'
_chemical_name_systematic
;
2,6-Bis[(1<i>H</i>-pyrazol-1-yl)methyl]pyridine
;
_chemical_formula_moiety     'C13 H13 N5'
_chemical_formula_sum     'C13 H13 N5'
_chemical_formula_iupac     'C13 H13 N5'
_chemical_formula_weight     239.28
_symmetry_cell_setting     monoclinic
_symmetry_space_group_name_H-M     'P 21/n'
_symmetry_space_group_name_Hall     '-P 2yn'
loop_
    _space_group_symop_operation_xyz
    'x, y, z'
    '-x+1/2, y+1/2, -z+1/2'
    '-x, -y, -z'
    'x-1/2, -y-1/2, z-1/2'
_cell_length_a     7.481(3)
_cell_length_b     9.076(4)
_cell_length_c     19.021(8)
_cell_angle_alpha     90
_cell_angle_beta     95.471(5)
_cell_angle_gamma     90
_cell_volume     1285.7(9)
_cell_formula_units_Z     4
_cell_measurement_reflns_used     5271
_cell_measurement_theta_min     2.15
_cell_measurement_theta_max     25.47
_cell_measurement_temperature     296(2)
_exptl_crystal_description     block
_exptl_crystal_colour     colourless
_exptl_crystal_size_max     0.26
_exptl_crystal_size_mid     0.2
_exptl_crystal_size_min     0.15
_exptl_crystal_density_diffrn     1.236
_exptl_crystal_F_000     504
_exptl_absorpt_coefficient_mu     0.08
_exptl_absorpt_correction_type     none
_exptl_special_details     ?
_diffrn_ambient_temperature     296(2)
_diffrn_radiation_type     MoK\a
_diffrn_radiation_wavelength     0.71073
_diffrn_measurement_device_type     'Bruker SMART CCD area-detector'
_diffrn_measurement_method     '\f and \w scans'
_diffrn_reflns_number     25319
_diffrn_reflns_av_R_equivalents     0.0398
_diffrn_reflns_theta_min     2.151
_diffrn_reflns_theta_max     28.156
_diffrn_reflns_theta_full     25.242
_diffrn_measured_fraction_theta_max     0.997
_diffrn_measured_fraction_theta_full     1
_diffrn_reflns_limit_h_min     -9
_diffrn_reflns_limit_h_max     9
_diffrn_reflns_limit_k_min     -12
_diffrn_reflns_limit_k_max     12
_diffrn_reflns_limit_l_min     -25
_diffrn_reflns_limit_l_max     25
_refine_special_details     ?
_reflns_number_total     3136
_reflns_number_gt     2260
_reflns_threshold_expression     I>2\s(I)
_refine_ls_structure_factor_coef     Fsqd
_refine_ls_matrix_type     full
_refine_ls_R_factor_all     0.0869
_refine_ls_R_factor_gt     0.0604
_refine_ls_wR_factor_ref     0.1489
_refine_ls_goodness_of_fit_ref     1.091
_refine_ls_restrained_S_all     1.091
_refine_ls_number_reflns     3136
_refine_ls_number_parameters     163
_refine_ls_number_restraints     0
_refine_ls_hydrogen_treatment     constr
_refine_ls_weighting_scheme     calc
_refine_ls_weighting_details
              'w=1/[\s^2^(Fo^2^)+(0.0539P)^2^+0.4331P] where P=(Fo^2^+2Fc^2^)/3'
_atom_sites_solution_hydrogens     geom
_refine_ls_shift/su_max     0
_refine_ls_shift/su_mean     0
_refine_diff_density_max     0.237
_refine_diff_density_min     -0.284
_refine_ls_extinction_method     none
loop_
    _atom_type_symbol
    _atom_type_description
    _atom_type_scat_dispersion_real
    _atom_type_scat_dispersion_imag
    _atom_type_scat_source
    C C 0.0033 0.0016 'International Tables Vol C Tables 4.2.6.8 and 6.1.1.4'
    H H 0 0 'International Tables Vol C Tables 4.2.6.8 and 6.1.1.4'
    N N 0.0061 0.0033 'International Tables Vol C Tables 4.2.6.8 and 6.1.1.4'
_computing_data_collection     'SMART (Bruker, 2002)'
_computing_cell_refinement     'SAINT (Bruker, 2002)'
_computing_data_reduction     'SAINT (Bruker, 2002)'
_computing_structure_solution     'SHELXS2013 (Sheldrick, 2008)'
_computing_structure_refinement     'SHELXL2013 (Sheldrick, 2008)'
_computing_molecular_graphics     'ORTEP-3 for Windows (Farrugia, 2012)'
_computing_publication_material     'WinGX (Farrugia, 2012)'
loop_
    _atom_site_type_symbol
    _atom_site_label
    _atom_site_fract_x
    _atom_site_fract_y
    _atom_site_fract_z
    _atom_site_U_iso_or_equiv
    _atom_site_adp_type
    _atom_site_calc_flag
    _atom_site_occupancy
    _atom_site_disorder_assembly
    _atom_site_disorder_group
    N N1 -0.0152(2) 0.79070(17) 0.01406(8) 0.0502(4) Uani d 1 . .
    C C2 -0.1286(3) 0.7141(2) -0.02875(11) 0.0576(5) Uani d 1 . .
    H H2 -0.2403 0.6823 -0.0172 0.069 Uiso calc 1 . .
    C C3 -0.0626(3) 0.6867(2) -0.09235(11) 0.0637(6) Uani d 1 . .
    H H3 -0.1184 0.6351 -0.1306 0.076 Uiso calc 1 . .
    C C4 0.1019(3) 0.7512(2) -0.08738(10) 0.0569(5) Uani d 1 . .
    H H4 0.1821 0.7522 -0.1218 0.068 Uiso calc 1 . .
    N N5 0.12629(18) 0.81324(15) -0.02326(8) 0.0438(4) Uani d 1 . .
    C C6 0.2836(2) 0.88545(19) 0.01027(11) 0.0529(5) Uani d 1 . .
    H H6A 0.2458 0.9661 0.0388 0.063 Uiso calc 1 . .
    H H6B 0.3512 0.9272 -0.026 0.063 Uiso calc 1 . .
    C C7 0.4057(2) 0.78510(17) 0.05647(9) 0.0382(4) Uani d 1 . .
    C C8 0.3819(2) 0.63422(19) 0.05958(10) 0.0481(4) Uani d 1 . .
    H H8 0.2873 0.5885 0.0327 0.058 Uiso calc 1 . .
    C C9 0.5017(2) 0.5534(2) 0.10339(10) 0.0544(5) Uani d 1 . .
    H H9 0.4889 0.4517 0.1065 0.065 Uiso calc 1 . .
    C C10 0.6403(2) 0.62335(19) 0.14246(9) 0.0497(4) Uani d 1 . .
    H H10 0.7221 0.5703 0.1724 0.06 Uiso calc 1 . .
    C C11 0.6554(2) 0.77450(18) 0.13620(8) 0.0424(4) Uani d 1 . .
    N N12 0.53963(18) 0.85448(15) 0.09409(7) 0.0402(3) Uani d 1 . .
    C C13 0.8035(3) 0.8643(2) 0.17501(11) 0.0619(5) Uani d 1 . .
    H H13A 0.8628 0.9211 0.1408 0.074 Uiso calc 1 . .
    H H13B 0.7503 0.9334 0.2059 0.074 Uiso calc 1 . .
    N N14 0.9367(2) 0.77839(17) 0.21661(8) 0.0504(4) Uani d 1 . .
    N N15 0.9129(2) 0.7377(2) 0.28293(8) 0.0620(5) Uani d 1 . .
    C C16 1.0538(3) 0.6541(3) 0.30142(12) 0.0687(6) Uani d 1 . .
    H H16 1.0754 0.61 0.3455 0.082 Uiso calc 1 . .
    C C17 1.1637(3) 0.6396(3) 0.24904(14) 0.0860(8) Uani d 1 . .
    H H17 1.2698 0.5859 0.25 0.103 Uiso calc 1 . .
    C C18 1.0849(3) 0.7199(3) 0.19552(12) 0.0785(7) Uani d 1 . .
    H H18 1.1269 0.7323 0.1514 0.094 Uiso calc 1 . .
loop_
    _atom_site_aniso_label
    _atom_site_aniso_U_11
    _atom_site_aniso_U_22
    _atom_site_aniso_U_33
    _atom_site_aniso_U_12
    _atom_site_aniso_U_13
    _atom_site_aniso_U_23
    N1 0.0469(8) 0.0497(9) 0.0545(9) -0.0040(7) 0.0074(7) 0.0014(7)
    C2 0.0445(10) 0.0549(11) 0.0728(13) -0.0086(9) 0.0029(9) -0.0026(10)
    C3 0.0622(13) 0.0643(13) 0.0615(13) -0.0056(10) -0.0110(10) -0.0094(10)
    C4 0.0613(12) 0.0639(12) 0.0458(10) 0.0064(10) 0.0063(9) 0.0065(9)
    N5 0.0406(7) 0.0410(8) 0.0486(8) -0.0031(6) -0.0016(6) 0.0103(6)
    C6 0.0475(10) 0.0387(9) 0.0696(12) -0.0087(8) -0.0093(9) 0.0157(8)
    C7 0.0357(8) 0.0361(8) 0.0435(9) -0.0018(6) 0.0068(7) 0.0050(7)
    C8 0.0437(9) 0.0375(9) 0.0616(11) -0.0065(7) -0.0034(8) 0.0042(8)
    C9 0.0583(11) 0.0314(8) 0.0721(13) -0.0021(8) -0.0015(9) 0.0070(8)
    C10 0.0550(11) 0.0414(9) 0.0512(10) 0.0062(8) -0.0033(8) 0.0083(8)
    C11 0.0476(9) 0.0409(9) 0.0385(8) 0.0012(7) 0.0025(7) 0.0003(7)
    N12 0.0441(8) 0.0340(7) 0.0419(7) -0.0017(6) 0.0015(6) 0.0032(6)
    C13 0.0706(13) 0.0468(11) 0.0633(12) -0.0017(9) -0.0204(10) -0.0002(9)
    N14 0.0540(9) 0.0551(9) 0.0396(8) -0.0044(7) -0.0075(7) 0.0015(7)
    N15 0.0639(10) 0.0806(12) 0.0411(9) -0.0067(9) 0.0033(8) 0.0023(8)
    C16 0.0755(14) 0.0739(14) 0.0521(12) -0.0096(12) -0.0173(11) 0.0148(11)
    C17 0.0613(14) 0.115(2) 0.0787(17) 0.0220(14) -0.0098(13) 0.0017(15)
    C18 0.0617(13) 0.121(2) 0.0539(13) 0.0083(14) 0.0119(11) 0.0059(13)
_geom_special_details
;
All e.s.d.'s (except the e.s.d. in the dihedral angle between two l.s. planes)
are estimated using the full covariance matrix. The cell e.s.d.'s are taken
into account individually in the estimation of e.s.d.'s in distances, angles
and torsion angles; correlations between e.s.d.'s in cell parameters are only
used when they are defined by crystal symmetry. An approximate (isotropic)
treatment of cell e.s.d.'s is used for estimating e.s.d.'s involving l.s.
planes.
;
loop_
    _geom_bond_atom_site_label_1
    _geom_bond_atom_site_label_2
    _geom_bond_site_symmetry_2
    _geom_bond_distance
    _geom_bond_publ_flag
    N1 C2 . 1.317(2) ?
    N1 N5 . 1.345(2) ?
    C2 C3 . 1.372(3) ?
    C2 H2 . 0.93 ?
    C3 C4 . 1.358(3) ?
    C3 H3 . 0.93 ?
    C4 N5 . 1.340(2) ?
    C4 H4 . 0.93 ?
    N5 C6 . 1.442(2) ?
    C6 C7 . 1.511(2) ?
    C6 H6A . 0.97 ?
    C6 H6B . 0.97 ?
    C7 N12 . 1.332(2) ?
    C7 C8 . 1.383(2) ?
    C8 C9 . 1.376(2) ?
    C8 H8 . 0.93 ?
    C9 C10 . 1.372(2) ?
    C9 H9 . 0.93 ?
    C10 C11 . 1.383(2) ?
    C10 H10 . 0.93 ?
    C11 N12 . 1.336(2) ?
    C11 C13 . 1.511(2) ?
    C13 N14 . 1.441(2) ?
    C13 H13A . 0.97 ?
    C13 H13B . 0.97 ?
    N14 C18 . 1.326(3) ?
    N14 N15 . 1.343(2) ?
    N15 C16 . 1.319(3) ?
    C16 C17 . 1.357(3) ?
    C16 H16 . 0.93 ?
    C17 C18 . 1.342(3) ?
    C17 H17 . 0.93 ?
    C18 H18 . 0.93 ?
loop_
    _geom_angle_atom_site_label_1
    _geom_angle_atom_site_label_2
    _geom_angle_atom_site_label_3
    _geom_angle_site_symmetry_1
    _geom_angle_site_symmetry_3
    _geom_angle
    _geom_angle_publ_flag
    C2 N1 N5 . . 104.28(15) ?
    N1 C2 C3 . . 112.10(18) ?
    N1 C2 H2 . . 123.9 ?
    C3 C2 H2 . . 123.9 ?
    C4 C3 C2 . . 105.09(18) ?
    C4 C3 H3 . . 127.5 ?
    C2 C3 H3 . . 127.5 ?
    N5 C4 C3 . . 106.77(18) ?
    N5 C4 H4 . . 126.6 ?
    C3 C4 H4 . . 126.6 ?
    C4 N5 N1 . . 111.76(15) ?
    C4 N5 C6 . . 128.93(17) ?
    N1 N5 C6 . . 119.07(15) ?
    N5 C6 C7 . . 113.96(14) ?
    N5 C6 H6A . . 108.8 ?
    C7 C6 H6A . . 108.8 ?
    N5 C6 H6B . . 108.8 ?
    C7 C6 H6B . . 108.8 ?
    H6A C6 H6B . . 107.7 ?
    N12 C7 C8 . . 122.57(15) ?
    N12 C7 C6 . . 114.16(14) ?
    C8 C7 C6 . . 123.27(15) ?
    C9 C8 C7 . . 118.33(16) ?
    C9 C8 H8 . . 120.8 ?
    C7 C8 H8 . . 120.8 ?
    C10 C9 C8 . . 119.73(16) ?
    C10 C9 H9 . . 120.1 ?
    C8 C9 H9 . . 120.1 ?
    C9 C10 C11 . . 118.44(16) ?
    C9 C10 H10 . . 120.8 ?
    C11 C10 H10 . . 120.8 ?
    N12 C11 C10 . . 122.49(16) ?
    N12 C11 C13 . . 113.78(15) ?
    C10 C11 C13 . . 123.73(16) ?
    C7 N12 C11 . . 118.43(14) ?
    N14 C13 C11 . . 114.41(16) ?
    N14 C13 H13A . . 108.7 ?
    C11 C13 H13A . . 108.7 ?
    N14 C13 H13B . . 108.7 ?
    C11 C13 H13B . . 108.7 ?
    H13A C13 H13B . . 107.6 ?
    C18 N14 N15 . . 111.34(17) ?
    C18 N14 C13 . . 127.23(18) ?
    N15 N14 C13 . . 121.22(17) ?
    C16 N15 N14 . . 103.57(17) ?
    N15 C16 C17 . . 112.7(2) ?
    N15 C16 H16 . . 123.7 ?
    C17 C16 H16 . . 123.7 ?
    C18 C17 C16 . . 104.5(2) ?
    C18 C17 H17 . . 127.7 ?
    C16 C17 H17 . . 127.7 ?
    N14 C18 C17 . . 107.9(2) ?
    N14 C18 H18 . . 126 ?
    C17 C18 H18 . . 126 ?
loop_
    _geom_hbond_atom_site_label_D
    _geom_hbond_atom_site_label_H
    _geom_hbond_atom_site_label_A
    _geom_hbond_site_symmetry_A
    _geom_hbond_distance_DH
    _geom_hbond_distance_HA
    _geom_hbond_distance_DA
    _geom_hbond_angle_DHA
    C4 H4 N15 4_575 0.93 2.62 3.550(3) 178
    C6 H6B N12 3_675 0.97 2.54 3.430(2) 152
_shelx_hkl_file
;
   1   0   0   -0.10    0.01
  -1   0   0   -0.12    0.02
  -1   0   0   -0.12    0.02
  -1   0   0   -0.14    0.02
  -1   0   0   -0.12    0.02
  -2   0   0  126.00    2.06
  -2   0   0  123.51    2.14
  -2   0   0  125.62    2.26
   2   0   0  120.68    2.05
  -2   0   0  123.99    2.09
  -2   0   0  125.79    2.43
  -3   0   0   -0.01    0.03
  -3   0   0   -0.02    0.04
   3   0   0    0.04    0.04
  -3   0   0    0.00    0.03
  -3   0   0   -0.01    0.02
   4   0   0   32.92    0.62
  -4   0   0   33.04    0.67
  -4   0   0   32.28    0.67
  -4   0   0   32.80    0.66
   5   0   0   -0.03    0.08
  -5   0   0    0.02    0.05
   5   0   0   -0.01    0.06
  -5   0   0   -0.03    0.04
  -5   0   0   -0.03    0.04
  -6   0   0    0.82    0.12
   6   0   0    0.86    0.16
  -6   0   0    0.86    0.12
  -6   0   0    0.81    0.11
   6   0   0    0.85    0.11
   7   0   0   -0.07    0.08
  -7   0   0    0.05    0.09
  -7   0   0   -0.03    0.06
  -7   0   0    0.10    0.09
   8   0   0    0.35    0.14
  -8   0   0    0.46    0.14
  -8   0   0    0.56    0.14
  -8   0   0    0.47    0.14
  -9   0   0    0.13    0.12
   9   0   0    0.12    0.12
  -9   0   0   -0.07    0.10
  -9   0   0    0.03    0.11
  -1  -1   0    0.47    0.04
   1  -1   0    0.44    0.05
  -1  -1   0    0.41    0.02
   1  -1   0    0.44    0.02
  -1  -1   0    0.37    0.03
  -1  -1   0    0.41    0.04
   1  -1   0    0.37    0.03
   1   1   0    0.41    0.04
  -1   1   0    0.42    0.04
  -1   1   0    0.38    0.03
  -1   1   0    0.34    0.04
   1   1   0    0.36    0.04
   2  -1   0   -0.08    0.04
  -2  -1   0   -0.06    0.03
  -2  -1   0   -0.07    0.02
   2  -1   0   -0.03    0.03
  -2  -1   0   -0.05    0.01
  -2  -1   0   -0.09    0.04
  -2   1   0   -0.02    0.05
   2   1   0   -0.06    0.02
  -2   1   0   -0.08    0.03
  -2   1   0   -0.06    0.03
   2   1   0   -0.07    0.03
  -2   1   0   -0.07    0.04
  -3  -1   0    0.17    0.05
  -3  -1   0    0.16    0.04
  -3  -1   0    0.20    0.04
  -3  -1   0    0.15    0.05
   3  -1   0    0.15    0.03
   3  -1   0    0.20    0.05
  -3   1   0    0.19    0.05
  -3   1   0    0.16    0.06
   3   1   0    0.16    0.04
   3   1   0    0.18    0.06
  -3   1   0    0.17    0.05
  -3   1   0    0.11    0.05
  -4  -1   0    6.45    0.22
  -4  -1   0    6.44    0.22
  -4  -1   0    6.38    0.21
   4  -1   0    6.81    0.16
  -4  -1   0    6.58    0.17
   4  -1   0    6.36    0.20
  -4   1   0    6.42    0.21
  -4   1   0    6.52    0.22
  -4   1   0    6.37    0.25
  -4   1   0    6.29    0.21
   4   1   0    6.36    0.25
   4   1   0    6.80    0.17
  -5  -1   0    0.11    0.06
   5  -1   0    0.21    0.08
  -5  -1   0    0.10    0.06
  -5  -1   0    0.19    0.07
  -5  -1   0    0.13    0.04
  -5   1   0    0.08    0.07
  -5   1   0    0.06    0.06
   5   1   0    0.11    0.10
   5   1   0    0.13    0.06
  -5   1   0    0.13    0.09
  -5   1   0    0.13    0.07
   6  -1   0    1.82    0.14
  -6  -1   0    1.88    0.18
  -6  -1   0    1.80    0.17
  -6  -1   0    1.64    0.14
  -6   1   0    1.79    0.15
  -6   1   0    1.55    0.13
   6   1   0    1.75    0.21
  -6   1   0    1.89    0.15
  -7  -1   0    2.12    0.17
  -7  -1   0    2.20    0.19
  -7  -1   0    2.56    0.21
   7  -1   0    2.21    0.20
   7  -1   0    2.37    0.20
   7   1   0    2.20    0.26
  -7   1   0    2.22    0.17
  -7   1   0    2.29    0.17
  -7   1   0    2.06    0.20
   8  -1   0    2.14    0.27
  -8  -1   0    1.93    0.21
  -8  -1   0    1.67    0.21
  -8  -1   0    2.00    0.21
  -8   1   0    2.39    0.23
  -8   1   0    1.90    0.20
   8   1   0    1.65    0.24
  -8   1   0    2.00    0.21
  -9  -1   0    0.34    0.12
   9  -1   0    0.42    0.17
  -9  -1   0    0.39    0.13
  -9   1   0    0.63    0.14
   9   1   0    0.31    0.17
  -9   1   0    0.07    0.12
  -9   1   0    0.47    0.14
   0  -2   0  808.95   13.25
   0  -2   0  757.84   13.76
   0  -2   0  788.98   12.87
   0   2   0  730.34   12.74
   0   2   0  768.24   15.01
   0   2   0  797.46   12.94
   1  -2   0    1.21    0.07
  -1  -2   0    1.25    0.07
   1  -2   0    1.27    0.08
  -1  -2   0    1.20    0.05
  -1  -2   0    1.09    0.08
  -1  -2   0    1.30    0.07
  -1   2   0    1.24    0.06
  -1   2   0    1.19    0.07
  -1   2   0    1.22    0.07
   1   2   0    1.15    0.06
   2  -2   0   63.97    1.12
   2  -2   0   63.54    1.15
  -2  -2   0   65.47    1.05
  -2  -2   0   63.73    1.13
  -2  -2   0   62.50    1.16
  -2  -2   0   64.54    1.17
  -2   2   0   62.63    1.30
  -2   2   0   63.81    1.10
   2   2   0   62.63    1.10
   2   2   0   63.74    1.29
  -2   2   0   63.07    1.11
   3  -2   0    3.51    0.14
  -3  -2   0    3.28    0.15
  -3  -2   0    3.54    0.15
   3  -2   0    3.70    0.12
  -3  -2   0    3.43    0.12
   3   2   0    3.61    0.09
  -3   2   0    3.52    0.17
  -3   2   0    3.44    0.14
  -3   2   0    3.77    0.13
   3   2   0    3.61    0.16
  -3   2   0    3.59    0.13
   3   2   0    3.42    0.14
   4  -2   0   45.05    0.81
  -4  -2   0   41.89    0.87
  -4  -2   0   43.09    0.85
   4  -2   0   42.48    0.83
   4   2   0   43.31    0.74
  -4   2   0   41.85    0.98
   4   2   0   42.69    0.98
  -4   2   0   43.17    0.83
  -4   2   0   44.23    0.84
  -4   2   0   42.40    0.83
  -5  -2   0    2.76    0.17
  -5  -2   0    3.08    0.12
   5  -2   0    2.99    0.17
  -5  -2   0    2.53    0.15
  -5   2   0    2.98    0.17
  -5   2   0    3.06    0.15
  -5   2   0    2.70    0.18
   5   2   0    2.86    0.20
  -5   2   0    2.56    0.15
   6  -2   0    3.13    0.19
  -6  -2   0    3.47    0.21
  -6  -2   0    3.32    0.21
  -6   2   0    3.27    0.19
   6   2   0    3.14    0.23
  -6   2   0    3.13    0.22
  -6   2   0    3.79    0.19
  -6   2   0    3.39    0.19
  -7  -2   0    3.21    0.22
   7  -2   0    2.83    0.20
  -7  -2   0    2.92    0.23
  -7   2   0    2.88    0.20
   7   2   0    3.10    0.26
  -7   2   0    3.17    0.20
  -7   2   0    3.00    0.20
  -8  -2   0    0.02    0.08
   8  -2   0    0.09    0.13
  -8  -2   0    0.07    0.11
  -8   2   0   -0.01    0.09
  -8   2   0   -0.08    0.09
  -8   2   0    0.07    0.09
   8   2   0    0.06    0.13
  -9  -2   0    0.24    0.14
   9  -2   0    0.27    0.16
  -9  -2   0    0.22    0.14
  -9   2   0   -0.04    0.09
   9   2   0   -0.07    0.15
   9   2   0    0.06    0.12
  -9   2   0    0.01    0.11
   0  -3   0    0.00    0.05
   0  -3   0   -0.12    0.06
   0   3   0   -0.01    0.04
   0   3   0    0.01    0.04
   0   3   0   -0.05    0.03
  -1  -3   0   29.83    0.58
   1  -3   0   29.66    0.58
  -1  -3   0   30.26    0.61
  -1  -3   0   30.04    0.57
   1  -3   0   29.62    0.61
  -1   3   0   29.73    0.57
   1   3   0   29.82    0.57
  -1   3   0   30.20    0.66
  -1   3   0   30.31    0.55
   1   3   0   29.86    0.65
  -2  -3   0    1.65    0.06
  -2  -3   0    1.66    0.10
  -2  -3   0    1.73    0.09
   2  -3   0    1.71    0.10
  -2  -3   0    1.53    0.09
   2  -3   0    1.73    0.10
  -2   3   0    1.68    0.08
  -2   3   0    1.58    0.11
   2   3   0    1.68    0.11
   2   3   0    1.54    0.10
  -2   3   0    1.69    0.10
   3  -3   0    6.91    0.20
   3  -3   0    6.66    0.23
  -3  -3   0    6.94    0.21
  -3  -3   0    6.86    0.22
  -3  -3   0    6.82    0.22
  -3  -3   0    7.13    0.14
   3   3   0    6.86    0.22
   3   3   0    6.63    0.24
  -3   3   0    6.90    0.21
  -3   3   0    6.50    0.24
  -3   3   0    7.02    0.20
  -4  -3   0   21.38    0.47
   4  -3   0   21.38    0.46
   4  -3   0   20.52    0.49
  -4  -3   0   20.68    0.51
  -4  -3   0   21.43    0.50
   4   3   0   21.19    0.49
   4   3   0   21.16    0.37
  -4   3   0   21.83    0.46
   4   3   0   21.02    0.56
  -4   3   0   20.98    0.57
  -4   3   0   21.43    0.47
  -4   3   0   21.04    0.49
   5  -3   0    0.08    0.08
  -5  -3   0    0.15    0.06
  -5  -3   0    0.20    0.07
  -5  -3   0    0.14    0.09
  -5   3   0    0.09    0.10
  -5   3   0    0.13    0.07
  -5   3   0    0.08    0.06
   5   3   0    0.06    0.06
  -5   3   0    0.18    0.07
   5   3   0    0.10    0.10
  -6  -3   0    0.14    0.07
  -6  -3   0    0.40    0.10
   6  -3   0    0.25    0.12
  -6   3   0    0.36    0.09
  -6   3   0    0.38    0.11
   6   3   0    0.35    0.10
  -6   3   0    0.31    0.09
  -6   3   0    0.27    0.08
   6   3   0    0.32    0.11
  -7  -3   0    1.73    0.21
  -7  -3   0    1.65    0.20
   7  -3   0    1.55    0.19
  -7   3   0    1.70    0.17
  -7   3   0    1.60    0.19
   7   3   0    2.06    0.25
  -7   3   0    1.91    0.24
   7   3   0    1.34    0.16
  -7   3   0    1.56    0.17
   8  -3   0    0.14    0.13
  -8  -3   0    0.38    0.12
  -8  -3   0    0.29    0.13
   8   3   0    0.30    0.13
   8   3   0    0.38    0.17
  -8   3   0    0.39    0.11
  -8   3   0    0.45    0.14
  -9  -3   0    0.64    0.18
  -9  -3   0    0.36    0.15
   9  -3   0    0.73    0.20
   9   3   0    0.42    0.19
  -9   3   0    0.53    0.13
  -9   3   0    0.24    0.13
   9   3   0    0.10    0.10
   0  -4   0    0.37    0.07
   0  -4   0    0.37    0.07
   0   4   0    0.43    0.07
   0   4   0    0.38    0.06
   0   4   0    0.42    0.06
   1  -4   0    0.07    0.07
   1  -4   0    0.21    0.07
  -1  -4   0    0.05    0.07
  -1  -4   0    0.19    0.05
  -1  -4   0    0.13    0.04
   1   4   0    0.09    0.06
  -1   4   0    0.07    0.03
  -1   4   0    0.09    0.04
  -1   4   0    0.20    0.05
   1   4   0    0.18    0.06
  -1   4   0    0.18    0.04
  -2  -4   0   17.88    0.42
  -2  -4   0   18.02    0.34
   2  -4   0   16.93    0.41
  -2  -4   0   17.79    0.42
   2  -4   0   17.29    0.42
  -2  -4   0   18.02    0.40
  -2   4   0   17.54    0.46
  -2   4   0   17.32    0.36
   2   4   0   17.27    0.40
  -2   4   0   18.07    0.38
  -2   4   0   17.64    0.40
   2   4   0   17.37    0.45
   3  -4   0    1.21    0.14
  -3  -4   0    1.10    0.12
  -3  -4   0    1.18    0.10
  -3  -4   0    1.24    0.05
   3  -4   0    1.22    0.10
  -3  -4   0    1.08    0.11
  -3   4   0    1.27    0.09
   3   4   0    1.09    0.12
  -3   4   0    1.33    0.12
   3   4   0    1.33    0.11
  -3   4   0    1.16    0.12
  -3   4   0    1.05    0.07
  -4  -4   0    2.38    0.15
   4  -4   0    2.23    0.14
  -4  -4   0    2.59    0.16
   4  -4   0    2.50    0.17
  -4  -4   0    2.54    0.14
   4   4   0    2.47    0.16
  -4   4   0    2.20    0.13
   4   4   0    2.52    0.18
  -4   4   0    2.55    0.18
  -4   4   0    2.34    0.14
  -5  -4   0    2.41    0.16
   5  -4   0    2.36    0.19
  -5  -4   0    2.38    0.18
  -5  -4   0    2.24    0.14
  -5   4   0    2.31    0.13
   5   4   0    2.53    0.20
  -5   4   0    2.17    0.17
  -5   4   0    2.61    0.15
  -5   4   0    2.08    0.17
   5   4   0    2.65    0.16
   6  -4   0    1.36    0.18
  -6  -4   0    1.22    0.16
  -6  -4   0    1.37    0.17
   6   4   0    1.20    0.20
  -6   4   0    1.22    0.14
  -6   4   0    1.46    0.21
   6   4   0    1.14    0.14
  -6   4   0    1.23    0.16
   7  -4   0    2.60    0.24
  -7  -4   0    2.63    0.22
  -7  -4   0    2.29    0.20
   7   4   0    2.10    0.22
  -7   4   0    2.44    0.18
   7   4   0    2.48    0.22
  -7   4   0    2.42    0.22
  -7   4   0    2.52    0.21
  -8  -4   0   -0.07    0.08
  -8  -4   0    0.19    0.10
   8  -4   0    0.07    0.12
  -8   4   0    0.18    0.13
   8   4   0    0.19    0.13
  -8   4   0    0.25    0.10
  -8   4   0    0.10    0.09
   8   4   0    0.33    0.17
  -9  -4   0    0.18    0.11
  -9  -4   0    0.11    0.11
  -9   4   0   -0.07    0.10
   9   4   0    0.22    0.17
   9   4   0   -0.07    0.12
   0  -5   0   -0.01    0.07
   0  -5   0   -0.02    0.05
   0   5   0    0.00    0.04
   0   5   0    0.03    0.04
   0   5   0    0.00    0.05
   0   5   0   -0.07    0.04
   1  -5   0    1.89    0.13
   1  -5   0    2.04    0.14
  -1  -5   0    1.89    0.11
  -1  -5   0    1.89    0.14
  -1  -5   0    2.21    0.11
  -1   5   0    1.97    0.12
  -1   5   0    2.05    0.13
   1   5   0    2.23    0.13
   1   5   0    2.34    0.12
   1   5   0    2.21    0.12
  -1   5   0    2.06    0.10
  -1   5   0    2.11    0.11
   2  -5   0    1.92    0.15
   2  -5   0    1.97    0.14
  -2  -5   0    1.86    0.12
  -2  -5   0    1.88    0.14
  -2  -5   0    1.93    0.09
  -2  -5   0    2.07    0.13
  -2   5   0    2.04    0.11
  -2   5   0    2.21    0.14
   2   5   0    1.96    0.12
  -2   5   0    2.03    0.09
   2   5   0    1.98    0.14
  -2   5   0    1.92    0.14
  -3  -5   0    5.28    0.13
  -3  -5   0    4.48    0.20
  -3  -5   0    4.84    0.21
   3  -5   0    5.15    0.23
   3  -5   0    4.93    0.21
  -3  -5   0    4.64    0.21
  -3   5   0    5.18    0.24
   3   5   0    4.79    0.21
  -3   5   0    4.86    0.20
  -3   5   0    5.08    0.17
  -3   5   0    4.96    0.18
   3   5   0    4.83    0.23
  -4  -5   0    5.97    0.26
  -4  -5   0    5.89    0.24
   4  -5   0    6.21    0.24
  -4  -5   0    5.81    0.24
   4  -5   0    6.13    0.27
  -4   5   0    5.79    0.24
   4   5   0    5.83    0.28
  -4   5   0    6.05    0.20
   4   5   0    6.06    0.25
  -4   5   0    5.88    0.28
  -4   5   0    5.98    0.21
  -5  -5   0    3.71    0.22
  -5  -5   0    3.72    0.19
  -5  -5   0    3.34    0.22
   5  -5   0    3.54    0.21
   5   5   0    3.71    0.26
   5   5   0    3.14    0.19
  -5   5   0    3.54    0.23
  -5   5   0    3.35    0.21
  -5   5   0    3.41    0.18
  -6  -5   0    0.47    0.13
  -6  -5   0    0.18    0.09
   6  -5   0    0.33    0.12
   6   5   0    0.30    0.09
  -6   5   0    0.28    0.09
   6   5   0    0.28    0.15
  -6   5   0    0.38    0.10
  -6   5   0    0.35    0.12
   7  -5   0    0.07    0.13
  -7  -5   0   -0.09    0.10
  -7  -5   0   -0.02    0.11
   7   5   0    0.05    0.11
  -7   5   0    0.01    0.07
   7   5   0    0.15    0.12
  -7   5   0    0.02    0.12
  -8  -5   0    0.43    0.16
   8  -5   0    0.26    0.15
  -8  -5   0    0.59    0.15
   8   5   0    0.48    0.20
   8   5   0    0.28    0.12
  -8   5   0    0.61    0.21
  -8   5   0    0.36    0.14
   0  -6   0    0.80    0.11
   0  -6   0    0.68    0.12
   0   6   0    0.83    0.11
   0   6   0    0.53    0.08
   0   6   0    0.76    0.09
   0   6   0    0.80    0.09
   1  -6   0    2.76    0.17
  -1  -6   0    2.85    0.13
  -1  -6   0    2.54    0.16
  -1  -6   0    2.91    0.14
   1  -6   0    2.44    0.17
  -1   6   0    2.84    0.16
  -1   6   0    2.82    0.13
  -1   6   0    2.80    0.16
   1   6   0    2.71    0.16
   1   6   0    2.60    0.15
   1   6   0    2.53    0.14
  -1   6   0    2.93    0.13
   2  -6   0    0.05    0.11
   2  -6   0    0.00    0.09
  -2  -6   0    0.20    0.07
  -2  -6   0    0.09    0.07
  -2  -6   0    0.26    0.05
   2   6   0    0.19    0.08
   2   6   0    0.09    0.08
  -2   6   0    0.21    0.07
  -2   6   0    0.11    0.08
  -2   6   0    0.14    0.05
  -2   6   0    0.15    0.09
  -3  -6   0    4.81    0.23
   3  -6   0    4.56    0.24
   3  -6   0    4.54    0.22
  -3  -6   0    4.87    0.22
  -3  -6   0    4.81    0.23
   3   6   0    4.95    0.23
  -3   6   0    4.65    0.24
  -3   6   0    4.97    0.17
   3   6   0    5.07    0.25
  -3   6   0    4.56    0.18
  -3   6   0    4.64    0.21
  -4  -6   0    0.33    0.11
  -4  -6   0    0.40    0.11
  -4  -6   0    0.38    0.11
   4  -6   0    0.45    0.11
   4  -6   0    0.23    0.13
  -4   6   0    0.32    0.09
  -4   6   0    0.34    0.09
  -4   6   0    0.32    0.12
   4   6   0    0.44    0.16
   4   6   0    0.17    0.08
  -5  -6   0    0.12    0.09
  -5  -6   0    0.14    0.10
   5  -6   0   -0.11    0.12
  -5  -6   0    0.16    0.10
  -5   6   0    0.08    0.07
   5   6   0    0.00    0.15
  -5   6   0    0.05    0.07
  -5   6   0    0.08    0.11
   5   6   0    0.06    0.07
   6  -6   0    0.29    0.15
  -6  -6   0    0.14    0.09
  -6  -6   0    0.26    0.12
   6   6   0    0.03    0.17
   6   6   0   -0.13    0.10
  -6   6   0    0.04    0.10
  -6   6   0    0.23    0.14
  -7  -6   0    0.53    0.13
  -7  -6   0    0.64    0.16
   7  -6   0    0.35    0.17
  -7   6   0    0.56    0.16
  -7   6   0    0.75    0.14
   7   6   0    0.48    0.13
   7   6   0    0.61    0.19
  -8  -6   0    0.19    0.14
   8  -6   0    0.02    0.16
  -8  -6   0    0.00    0.12
  -8   6   0    0.18    0.12
   8   6   0   -0.16    0.21
  -8   6   0   -0.15    0.15
   8   6   0    0.05    0.13
   0  -7   0    0.02    0.08
   0  -7   0    0.05    0.08
   0   7   0    0.08    0.07
   0   7   0   -0.01    0.07
   0   7   0   -0.04    0.05
   0   7   0   -0.09    0.05
  -1  -7   0    0.87    0.15
   1  -7   0    0.59    0.14
  -1  -7   0    1.02    0.11
   1  -7   0    0.81    0.14
  -1   7   0    0.89    0.10
   1   7   0    0.80    0.12
  -1   7   0    1.11    0.12
  -1   7   0    0.84    0.12
  -1   7   0    0.92    0.13
   1   7   0    0.98    0.12
   1   7   0    0.92    0.13
   2  -7   0   -0.12    0.11
  -2  -7   0    0.05    0.08
   2  -7   0   -0.05    0.10
  -2  -7   0    0.15    0.08
   2   7   0    0.10    0.09
  -2   7   0    0.13    0.07
   2   7   0    0.10    0.07
  -2   7   0    0.10    0.07
   2   7   0    0.03    0.06
  -2   7   0    0.09    0.09
   3  -7   0   13.90    0.42
  -3  -7   0   12.56    0.41
  -3  -7   0   14.00    0.42
   3  -7   0   12.95    0.42
  -3   7   0   13.57    0.36
  -3   7   0   13.80    0.46
   3   7   0   13.57    0.45
   3   7   0   13.75    0.42
  -3   7   0   12.91    0.40
   4  -7   0    0.24    0.10
  -4  -7   0    0.19    0.11
  -4  -7   0    0.05    0.10
  -4  -7   0   -0.01    0.07
   4  -7   0    0.18    0.13
  -4   7   0    0.16    0.11
   4   7   0    0.01    0.10
   4   7   0    0.02    0.13
  -4   7   0    0.04    0.09
   5  -7   0    3.99    0.27
  -5  -7   0    3.90    0.24
  -5  -7   0    3.49    0.22
  -5  -7   0    4.09    0.23
  -5   7   0    3.93    0.25
  -5   7   0    3.64    0.27
   5   7   0    3.75    0.23
   5   7   0    3.32    0.28
  -6  -7   0    0.17    0.10
  -6  -7   0    0.52    0.12
   6  -7   0    0.21    0.12
  -6  -7   0    0.42    0.14
   6   7   0    0.06    0.20
   6   7   0    0.11    0.09
  -6   7   0    0.23    0.10
  -6   7   0    0.25    0.15
   7  -7   0   -0.01    0.11
  -7  -7   0    0.30    0.13
  -7  -7   0    0.11    0.12
   7   7   0   -0.39    0.19
   7   7   0   -0.03    0.12
  -7   7   0   -0.04    0.07
  -7   7   0    0.04    0.11
   8  -7   0    0.35    0.19
  -8  -7   0    0.43    0.17
  -8  -7   0    0.22    0.12
  -8   7   0    0.10    0.10
   8   7   0   -0.75    0.23
   8   7   0    0.14    0.11
  -8   7   0    0.22    0.18
   0  -8   0    2.04    0.19
   0  -8   0    1.98    0.16
   0   8   0    2.03    0.17
   0   8   0    2.33    0.16
   0   8   0    1.92    0.14
   0   8   0    1.97    0.15
  -1  -8   0    1.43    0.14
   1  -8   0    1.14    0.18
  -1  -8   0    1.07    0.17
   1  -8   0    1.30    0.17
  -1   8   0    1.17    0.16
  -1   8   0    1.31    0.14
   1   8   0    1.15    0.13
   1   8   0    1.20    0.16
   1   8   0    1.33    0.14
  -1   8   0    1.31    0.16
   1   8   0    1.04    0.15
   2  -8   0    2.10    0.22
  -2  -8   0    2.28    0.22
   2  -8   0    2.17    0.21
  -2   8   0    2.10    0.18
   2   8   0    2.26    0.18
  -2   8   0    2.07    0.15
  -2   8   0    1.89    0.16
   2   8   0    2.16    0.18
   2   8   0    2.20    0.17
  -3  -8   0    0.45    0.14
  -3  -8   0    0.38    0.11
   3  -8   0    0.39    0.14
   3  -8   0    0.42    0.13
  -3   8   0    0.34    0.13
   3   8   0    0.39    0.12
   3   8   0    0.54    0.13
   3   8   0    0.41    0.10
  -3   8   0    0.31    0.11
  -4  -8   0    1.05    0.17
  -4  -8   0    1.07    0.17
   4  -8   0    0.96    0.18
   4  -8   0    1.20    0.17
  -4   8   0    0.84    0.18
   4   8   0    0.68    0.15
  -4   8   0    0.82    0.15
   4   8   0    1.14    0.18
  -5  -8   0    0.04    0.09
   5  -8   0    0.15    0.15
  -5  -8   0    0.06    0.09
  -5   8   0    0.02    0.12
   5   8   0   -0.05    0.13
   5   8   0   -0.15    0.10
  -5   8   0   -0.01    0.10
  -6  -8   0    0.10    0.09
  -6  -8   0    0.16    0.10
   6  -8   0    0.06    0.15
  -6  -8   0    0.15    0.10
  -6   8   0   -0.01    0.11
   6   8   0   -0.30    0.17
  -6   8   0   -0.07    0.12
   6   8   0    0.01    0.12
   7  -8   0    0.07    0.17
  -7  -8   0    0.18    0.11
  -7  -8   0    0.07    0.14
  -7   8   0    0.37    0.17
  -7   8   0    0.04    0.10
   7   8   0    0.10    0.11
   0  -9   0   -0.03    0.09
   0  -9   0    0.11    0.09
   0   9   0    0.06    0.10
   0   9   0    0.05    0.08
   0   9   0    0.02    0.08
  -1  -9   0    0.11    0.08
  -1  -9   0   -0.03    0.10
   1  -9   0    0.11    0.11
   1  -9   0    0.05    0.09
   1   9   0    0.14    0.09
  -1   9   0    0.14    0.10
   1   9   0   -0.10    0.09
   1   9   0    0.20    0.09
   1   9   0    0.17    0.09
  -1   9   0    0.11    0.11
  -2  -9   0    0.13    0.12
   2  -9   0    0.08    0.11
   2  -9   0   -0.05    0.12
   2   9   0    0.05    0.11
   2   9   0    0.27    0.12
   2   9   0    0.15    0.09
  -2   9   0    0.11    0.10
  -2   9   0    0.13    0.11
   3  -9   0    1.26    0.18
   3  -9   0    0.82    0.18
  -3  -9   0    0.94    0.17
  -3  -9   0    0.96    0.16
  -3   9   0    0.93    0.16
  -3   9   0    0.98    0.18
   3   9   0    1.06    0.15
   3   9   0    0.86    0.16
   4  -9   0    0.89    0.17
  -4  -9   0    1.28    0.18
   4  -9   0    1.27    0.18
  -4  -9   0    1.02    0.17
   4   9   0    0.76    0.16
  -4   9   0    1.28    0.21
   4   9   0    1.01    0.15
  -4   9   0    0.88    0.16
  -5  -9   0    0.23    0.14
   5  -9   0    0.06    0.12
  -5  -9   0    0.05    0.10
  -5   9   0    0.30    0.15
  -5   9   0   -0.10    0.10
   5   9   0   -0.04    0.11
   6  -9   0    0.14    0.17
  -6  -9   0    0.61    0.15
  -6  -9   0    0.20    0.14
  -6   9   0    0.49    0.17
   6   9   0    0.20    0.15
  -6   9   0    0.22    0.11
   0 -10   0    0.34    0.12
   0 -10   0    0.19    0.14
   0  10   0    0.27    0.10
   1 -10   0    0.27    0.14
   1 -10   0    0.17    0.12
  -1 -10   0    0.30    0.11
   1  10   0    0.18    0.10
   1  10   0    0.06    0.11
  -1  10   0    0.34    0.13
   2 -10   0    0.52    0.14
   2 -10   0    0.36    0.15
  -2 -10   0    0.52    0.14
  -2  10   0    0.38    0.11
   2  10   0    0.36    0.12
   2  10   0    0.62    0.13
   2  10   0    0.33    0.14
  -3 -10   0    0.48    0.13
   3 -10   0    0.36    0.14
   3 -10   0    0.46    0.17
   3  10   0    0.20    0.12
  -3  10   0    0.25    0.14
   3  10   0    0.19    0.13
  -4 -10   0    0.17    0.13
   4 -10   0    0.66    0.15
   4 -10   0    0.40    0.14
   4  10   0    0.16    0.12
   4  10   0   -0.04    0.12
  -4  10   0    0.15    0.10
   5 -10   0    0.16    0.13
  -5 -10   0   -0.10    0.11
  -5 -10   0    0.35    0.14
   5  10   0    0.01    0.11
   5  10   0    0.01    0.10
  -5  10   0   -0.01    0.12
   0 -11   0    0.22    0.14
   0  11   0    0.00    0.11
   1 -11   0    0.17    0.12
  -1 -11   0    0.31    0.15
   1 -11   0    0.36    0.15
   1  11   0    0.05    0.12
  -1  11   0    0.08    0.12
   2 -11   0    0.37    0.15
   2 -11   0    0.48    0.17
  -2 -11   0    0.34    0.15
   2  11   0    0.30    0.12
  -2  11   0    0.17    0.14
   3 -11   0    0.29    0.15
  -3 -11   0    0.59    0.18
   3 -11   0    0.28    0.16
   3  11   0   -0.04    0.10
   3  11   0    0.25    0.12
  -3  11   0    0.16    0.11
  -4  11   0    0.08    0.14
   4  11   0    0.37    0.15
   0 -12   0    3.53    0.31
   0  12   0    2.23    0.25
   9   0  -1    0.21    0.16
  -9   0   1    0.19    0.12
  -9   0   1   -0.04    0.11
  -9   0   1    0.15    0.12
   8   0  -1    0.09    0.11
  -8   0   1    0.09    0.11
  -8   0   1    0.29    0.12
  -8   0   1    0.22    0.12
  -7   0   1    0.10    0.08
  -7   0   1    0.04    0.07
   7   0  -1   -0.02    0.11
  -7   0   1    0.02    0.07
   6   0  -1   -0.02    0.10
   6   0  -1    0.03    0.08
  -6   0   1    0.03    0.06
  -6   0   1   -0.02    0.08
  -6   0   1   -0.11    0.06
   5   0  -1    2.03    0.11
  -5   0   1    1.99    0.14
  -5   0   1    1.86    0.14
   5   0  -1    2.09    0.17
  -5   0   1    2.07    0.14
  -4   0   1   -0.02    0.04
  -4   0   1   -0.06    0.05
  -4   0   1    0.00    0.05
   4   0  -1    0.01    0.05
   4   0  -1   -0.06    0.05
  -3   0   1    0.50    0.07
   3   0  -1    0.56    0.06
   3   0  -1    0.41    0.07
  -3   0   1    0.46    0.07
  -3   0   1    0.45    0.07
  -2   0   1   -0.04    0.04
  -2   0   1    0.00    0.03
  -2   0   1   -0.01    0.02
  -2   0   1   -0.01    0.01
   2   0  -1    0.02    0.03
  -1   0   1   22.64    0.42
   1   0  -1   23.21    0.39
  -1   0   1   22.69    0.41
  -1   0   1   22.76    0.40
   1   0  -1   22.78    0.47
   0   0  -1   -0.06    0.01
   0   0  -1   -0.06    0.01
   0   0  -1   -0.04    0.01
   0   0   1   -0.06    0.00
   0   0   1   -0.05    0.01
   0   0   1   -0.06    0.01
  -1   0  -1   23.97    0.49
  -1   0  -1   23.61    0.42
  -1   0  -1   24.08    0.43
  -1   0  -1   23.87    0.42
  -1   0  -1   24.78    0.42
  -1   0  -1   23.14    0.44
  -2   0  -1    0.02    0.02
  -2   0  -1   -0.01    0.02
  -2   0  -1   -0.03    0.02
  -2   0  -1   -0.03    0.02
   2   0   1   -0.01    0.03
  -2   0  -1    0.00    0.04
  -3   0  -1    0.50    0.04
   3   0   1    0.57    0.06
  -3   0  -1    0.47    0.06
  -3   0  -1    0.46    0.06
  -3   0  -1    0.52    0.06
  -3   0  -1    0.47    0.08
  -4   0  -1   -0.01    0.05
  -4   0  -1   -0.01    0.03
  -4   0  -1   -0.02    0.03
   4   0   1   -0.02    0.05
  -4   0  -1   -0.02    0.04
  -5   0  -1    1.95    0.13
  -5   0  -1    1.94    0.13
  -5   0  -1    2.00    0.14
   5   0   1    2.22    0.12
  -6   0  -1    0.06    0.08
   6   0   1   -0.09    0.08
  -6   0  -1    0.01    0.06
  -6   0  -1    0.01    0.06
   6   0   1   -0.11    0.06
  -7   0  -1    1.42    0.17
  -7   0  -1    1.15    0.16
  -7   0  -1    1.16    0.16
   7   0   1    1.36    0.20
  -8   0  -1    0.20    0.11
   8   0   1    0.09    0.11
  -8   0  -1   -0.07    0.09
  -8   0  -1   -0.11    0.09
  -9   0  -1    0.31    0.13
   9   0   1    0.40    0.15
  -9   0  -1    0.01    0.12
  -9   0  -1    0.15    0.12
   9  -1  -1    0.31    0.18
  -9  -1   1    0.17    0.12
  -9  -1   1    0.40    0.15
   9   1  -1    0.12    0.17
  -9   1   1    0.15    0.12
  -9   1   1    0.14    0.12
  -9   1   1    0.39    0.13
   8  -1  -1    0.33    0.16
  -8  -1   1    0.50    0.14
  -8  -1   1    0.23    0.12
  -8  -1   1    0.45    0.14
  -8   1   1    0.20    0.12
  -8   1   1    0.31    0.12
   8   1  -1    0.41    0.14
  -8   1   1    0.36    0.13
   7  -1  -1    0.83    0.18
   7  -1  -1    0.75    0.14
  -7  -1   1    0.89    0.13
  -7  -1   1    1.06    0.16
  -7  -1   1    0.84    0.13
  -7   1   1    0.72    0.13
  -7   1   1    0.83    0.14
  -7   1   1    0.74    0.12
   7   1  -1    0.85    0.19
  -6  -1   1    0.10    0.06
  -6  -1   1    0.03    0.09
   6  -1  -1    0.05    0.08
  -6  -1   1    0.11    0.09
   6  -1  -1    0.28    0.11
  -6   1   1    0.23    0.08
  -6   1   1    0.17    0.09
  -6   1   1    0.15    0.09
   6   1  -1    0.17    0.12
  -5  -1   1    1.00    0.12
  -5  -1   1    1.05    0.11
   5  -1  -1    1.27    0.12
  -5  -1   1    0.98    0.13
  -5  -1   1    1.10    0.06
  -5   1   1    1.16    0.12
  -5   1   1    1.04    0.11
   5   1  -1    0.98    0.08
  -5   1   1    1.12    0.12
   5   1  -1    1.19    0.15
   4  -1  -1    3.22    0.08
   4  -1  -1    3.00    0.13
  -4  -1   1    3.12    0.15
  -4  -1   1    3.08    0.14
  -4  -1   1    3.05    0.15
  -4  -1   1    3.27    0.10
  -4   1   1    3.12    0.14
  -4   1   1    3.14    0.14
  -4   1   1    3.07    0.17
   4   1  -1    2.99    0.16
  -4   1   1    2.87    0.13
   4   1  -1    3.13    0.10
  -3  -1   1    1.42    0.06
   3  -1  -1    1.24    0.08
   3  -1  -1    1.37    0.05
  -3  -1   1    1.29    0.08
  -3  -1   1    1.38    0.08
  -3  -1   1    1.36    0.10
   3   1  -1    1.35    0.06
   3   1  -1    1.14    0.10
  -3   1   1    1.31    0.09
  -3   1   1    1.33    0.08
  -3   1   1    1.25    0.10
  -3   1   1    1.38    0.09
  -2  -1   1   60.24    1.04
  -2  -1   1   51.64    1.07
   2  -1  -1   62.54    1.06
   2  -1  -1   62.67    1.05
  -2  -1   1   60.81    1.06
  -2  -1   1   61.01    1.09
  -2   1   1   60.46    1.23
  -2   1   1   61.58    1.06
  -2   1   1   59.48    1.04
  -2   1   1   62.07    1.08
   2   1  -1   62.00    1.02
   2   1  -1   60.67    1.23
  -1  -1   1    5.30    0.13
  -1  -1   1    5.42    0.13
  -1  -1   1    5.48    0.14
   1  -1  -1    5.30    0.13
   1  -1  -1    5.57    0.12
  -1  -1   1    5.43    0.13
  -1   1   1    5.48    0.13
   1   1  -1    5.42    0.13
   1   1  -1    5.34    0.15
  -1   1   1    5.33    0.12
  -1   1   1    5.49    0.13
  -1   1   1    5.49    0.14
   0  -1  -1    4.50    0.11
   0  -1   1    4.37    0.11
   0  -1   1    4.50    0.09
   0  -1   1    4.30    0.11
   0  -1  -1    4.55    0.10
   0  -1   1    4.53    0.10
   0  -1   1    4.52    0.09
   0   1  -1    4.75    0.10
   0   1   1    4.63    0.10
   0   1   1    4.55    0.10
   0   1   1    4.35    0.10
   0   1  -1    4.44    0.12
   0   1   1    4.57    0.10
   1  -1   1   41.76    0.75
  -1  -1  -1   42.14    0.75
  -1  -1  -1   41.03    0.76
   1  -1   1   41.54    0.72
   1  -1   1   40.80    0.75
  -1  -1  -1   41.88    0.73
  -1   1  -1   42.51    0.72
  -1   1  -1   41.80    0.84
   1   1   1   41.36    0.83
   1   1   1   41.02    0.71
  -1   1  -1   41.59    0.71
  -2  -1  -1    8.75    0.21
  -2  -1  -1    9.13    0.22
  -2  -1  -1    9.02    0.20
  -2  -1  -1    8.85    0.18
   2  -1   1    8.86    0.21
  -2  -1  -1    8.79    0.22
  -2   1  -1    8.91    0.20
  -2   1  -1    9.13    0.20
  -2   1  -1    8.85    0.25
  -2   1  -1    8.73    0.21
   2   1   1    8.79    0.24
  -3  -1  -1    4.31    0.15
  -3  -1  -1    4.44    0.16
   3  -1   1    4.29    0.15
  -3  -1  -1    4.22    0.16
  -3   1  -1    4.47    0.15
   3   1   1    4.48    0.17
  -3   1  -1    4.41    0.18
   3   1   1    4.64    0.13
  -3   1  -1    4.28    0.14
  -3   1  -1    4.11    0.15
   4  -1   1    0.43    0.08
  -4  -1  -1    0.23    0.06
  -4  -1  -1    0.26    0.05
  -4  -1  -1    0.23    0.07
  -4  -1  -1    0.16    0.06
  -4   1  -1    0.20    0.05
   4   1   1    0.22    0.08
   4   1   1    0.37    0.06
  -4   1  -1    0.38    0.07
  -4   1  -1    0.18    0.07
  -4   1  -1    0.21    0.06
  -5  -1  -1    2.99    0.15
  -5  -1  -1    2.68    0.16
   5  -1   1    2.90    0.15
  -5  -1  -1    2.91    0.16
   5   1   1    3.00    0.13
   5   1   1    2.75    0.19
  -5   1  -1    2.95    0.16
  -5   1  -1    2.86    0.18
  -5   1  -1    2.83    0.16
  -5   1  -1    2.96    0.15
   6  -1   1   -0.01    0.08
  -6  -1  -1    0.03    0.08
  -6  -1  -1   -0.02    0.06
  -6  -1  -1    0.05    0.06
   6   1   1    0.00    0.08
  -6   1  -1    0.12    0.08
  -6   1  -1   -0.06    0.07
  -6   1  -1    0.01    0.06
  -7  -1  -1   16.84    0.50
  -7  -1  -1   17.28    0.51
  -7  -1  -1   15.47    0.47
   7  -1   1   16.58    0.45
   7  -1   1   15.49    0.56
  -7   1  -1   17.28    0.49
  -7   1  -1   17.88    0.49
  -7   1  -1   16.87    0.50
   7   1   1   17.17    0.59
  -8  -1  -1    0.00    0.08
  -8  -1  -1    0.19    0.12
  -8  -1  -1    0.34    0.13
   8  -1   1    0.31    0.15
  -8   1  -1    0.25    0.10
  -8   1  -1    0.33    0.10
  -8   1  -1    0.32    0.11
   8   1   1    0.52    0.15
  -9  -1  -1    1.30    0.21
   9  -1   1    1.53    0.26
  -9  -1  -1    1.83    0.23
   9   1   1    1.78    0.28
  -9   1  -1    1.58    0.21
  -9   1  -1    1.45    0.21
  -9  -2   1    0.19    0.11
  -9  -2   1    0.36    0.12
   9  -2  -1    0.48    0.16
   9   2  -1    0.31    0.17
   9   2  -1    0.35    0.12
  -9   2   1    0.25    0.12
  -9   2   1    0.24    0.13
  -8  -2   1    1.58    0.20
  -8  -2   1    1.25    0.19
   8  -2  -1    1.28    0.23
  -8   2   1    1.27    0.17
   8   2  -1    1.09    0.16
  -8   2   1    1.50    0.18
  -8   2   1    1.15    0.16
   8   2  -1    1.47    0.24
   7  -2  -1    0.37    0.12
  -7  -2   1    0.70    0.15
  -7  -2   1    0.54    0.12
   7   2  -1    0.46    0.16
  -7   2   1    0.65    0.13
  -7   2   1    0.48    0.12
  -7   2   1    0.52    0.11
  -6  -2   1    0.39    0.10
   6  -2  -1    0.55    0.12
  -6  -2   1    0.39    0.09
  -6   2   1    0.36    0.10
  -6   2   1    0.43    0.10
   6   2  -1    0.39    0.12
  -6   2   1    0.36    0.09
   5  -2  -1    0.02    0.08
  -5  -2   1    0.08    0.06
  -5  -2   1    0.13    0.05
  -5  -2   1    0.03    0.05
  -5   2   1    0.02    0.08
  -5   2   1    0.09    0.07
  -5   2   1    0.13    0.07
   5   2  -1    0.01    0.07
  -5   2   1    0.03    0.06
   4  -2  -1    0.78    0.06
   4  -2  -1    0.87    0.10
  -4  -2   1    0.70    0.06
  -4  -2   1    0.67    0.09
  -4  -2   1    0.68    0.09
   4   2  -1    0.61    0.08
  -4   2   1    0.81    0.09
  -4   2   1    0.74    0.09
   4   2  -1    0.81    0.12
   4   2  -1    0.72    0.05
  -4   2   1    0.79    0.10
  -4   2   1    0.86    0.12
   3  -2  -1    0.56    0.05
   3  -2  -1    0.60    0.09
  -3  -2   1    0.58    0.08
  -3  -2   1    0.56    0.07
  -3  -2   1    0.57    0.06
  -3   2   1    0.62    0.07
  -3   2   1    0.52    0.07
   3   2  -1    0.40    0.07
  -3   2   1    0.51    0.07
   3   2  -1    0.46    0.02
   3   2  -1    0.41    0.07
  -3   2   1    0.55    0.09
   2  -2  -1   16.58    0.34
  -2  -2   1   16.51    0.36
  -2  -2   1   17.44    0.36
   2  -2  -1   16.29    0.36
  -2  -2   1   16.39    0.37
   2   2  -1   16.61    0.35
  -2   2   1   16.91    0.35
  -2   2   1   16.67    0.41
  -2   2   1   16.91    0.34
  -2   2   1   17.00    0.34
   2   2  -1   16.40    0.41
  -1  -2   1   42.93    0.79
   1  -2  -1   42.90    0.77
  -1  -2   1   44.30    0.73
   1  -2  -1   43.49    0.80
  -1  -2   1   42.54    0.76
  -1  -2   1   43.76    0.81
  -1   2   1   43.56    0.77
  -1   2   1   43.30    0.88
  -1   2   1   42.72    0.76
   1   2  -1   43.66    0.89
   1   2  -1   42.87    0.76
  -1   2   1   43.57    0.76
   0  -2   1   10.68    0.25
   0  -2   1   10.82    0.22
   0  -2   1   11.07    0.25
   0  -2   1   10.98    0.22
   0  -2  -1   10.77    0.25
   0  -2  -1   10.69    0.23
   0   2   1   11.14    0.23
   0   2  -1   10.83    0.27
   0   2  -1   11.45    0.23
   0   2   1   11.04    0.23
   0   2  -1    9.81    0.21
   0   2   1   11.13    0.23
   0   2   1   11.03    0.25
   1  -2   1  143.07    2.52
   1  -2   1  143.01    2.66
   1  -2   1  144.01    2.38
  -1  -2  -1  148.22    2.53
  -1  -2  -1  144.16    2.40
  -1  -2  -1  144.65    2.46
   1   2   1  141.73    2.35
   1   2   1  138.51    2.83
  -1   2  -1  141.08    2.35
  -1   2  -1  141.75    2.78
  -1   2  -1  141.59    2.51
  -2  -2  -1   10.49    0.25
   2  -2   1   10.91    0.22
   2  -2   1   10.25    0.25
   2  -2   1   10.50    0.26
  -2  -2  -1   10.48    0.20
  -2  -2  -1   10.44    0.26
  -2  -2  -1   10.09    0.25
  -2   2  -1   10.62    0.23
  -2   2  -1   10.66    0.25
  -2   2  -1   10.40    0.29
   2   2   1   10.58    0.28
   2   2   1   10.57    0.25
  -2   2  -1   10.58    0.22
  -3  -2  -1   11.76    0.23
   3  -2   1   11.71    0.27
  -3  -2  -1   11.17    0.29
  -3  -2  -1   11.24    0.27
  -3  -2  -1   11.10    0.30
   3  -2   1   11.47    0.23
   3  -2   1   11.54    0.29
  -3   2  -1   11.30    0.26
  -3   2  -1   11.68    0.27
   3   2   1   11.53    0.29
  -3   2  -1   11.65    0.29
   3   2   1   11.17    0.33
  -3   2  -1   11.05    0.33
   4  -2   1   25.25    0.51
   4  -2   1   25.21    0.47
  -4  -2  -1   24.65    0.56
  -4  -2  -1   24.94    0.55
  -4  -2  -1   25.79    0.53
   4  -2   1   24.66    0.54
  -4   2  -1   24.35    0.54
   4   2   1   24.84    0.63
   4   2   1   26.48    0.47
  -4   2  -1   25.23    0.52
  -4   2  -1   24.03    0.64
  -4   2  -1   24.80    0.52
  -5  -2  -1    0.23    0.07
  -5  -2  -1    0.32    0.06
   5  -2   1    0.16    0.09
  -5  -2  -1    0.37    0.08
   5  -2   1    0.40    0.07
   5   2   1    0.39    0.12
  -5   2  -1    0.35    0.08
  -5   2  -1    0.17    0.06
   5   2   1    0.24    0.06
  -5   2  -1    0.34    0.11
  -5   2  -1    0.31    0.08
   6  -2   1    2.16    0.17
  -6  -2  -1    2.63    0.19
  -6  -2  -1    2.67    0.19
  -6   2  -1    2.21    0.20
  -6   2  -1    2.60    0.18
  -6   2  -1    2.43    0.16
  -6   2  -1    2.41    0.16
   6   2   1    2.20    0.21
  -7  -2  -1    1.38    0.18
   7  -2   1    1.29    0.17
  -7  -2  -1    1.14    0.16
  -7   2  -1    1.22    0.15
  -7   2  -1    1.22    0.15
   7   2   1    1.18    0.19
  -7   2  -1    1.16    0.15
  -8  -2  -1   -0.07    0.11
  -8  -2  -1   -0.10    0.10
   8   2   1    0.19    0.14
  -8   2  -1   -0.04    0.10
  -8   2  -1    0.17    0.09
  -9  -2  -1    0.53    0.15
  -9  -2  -1    0.60    0.17
   9  -2   1    0.82    0.21
  -9   2  -1    0.64    0.16
  -9   2  -1    0.59    0.14
   9   2   1    0.58    0.20
   9   2   1    0.37    0.15
  -9  -3   1    0.36    0.16
   9  -3  -1    0.59    0.19
  -9  -3   1    0.30    0.15
  -9   3   1    0.58    0.16
  -9   3   1    0.50    0.14
   9   3  -1    0.32    0.14
   9   3  -1    0.45    0.20
  -8  -3   1    0.04    0.12
  -8  -3   1   -0.06    0.08
   8  -3  -1   -0.07    0.11
  -8   3   1    0.04    0.09
  -8   3   1    0.01    0.08
   8   3  -1   -0.08    0.10
   8   3  -1    0.13    0.15
  -7  -3   1   -0.02    0.08
   7  -3  -1   -0.04    0.11
  -7  -3   1    0.07    0.08
   7   3  -1   -0.03    0.09
  -7   3   1    0.11    0.09
   7   3  -1   -0.11    0.08
  -7   3   1    0.06    0.09
  -7   3   1   -0.14    0.08
  -6  -3   1    0.15    0.08
  -6  -3   1    0.20    0.10
   6  -3  -1    0.18    0.09
  -6   3   1    0.16    0.09
  -6   3   1    0.16    0.08
   6   3  -1    0.24    0.11
   6   3  -1    0.05    0.09
  -6   3   1    0.28    0.08
  -6   3   1    0.19    0.12
  -5  -3   1    0.74    0.12
   5  -3  -1    0.84    0.13
  -5  -3   1    0.92    0.12
   5   3  -1    0.42    0.10
  -5   3   1    0.86    0.11
  -5   3   1    0.85    0.15
  -5   3   1    0.73    0.10
   5   3  -1    0.89    0.15
  -5   3   1    0.84    0.10
   4  -3  -1    3.45    0.17
  -4  -3   1    3.30    0.17
  -4  -3   1    3.30    0.17
  -4  -3   1    3.49    0.14
   4  -3  -1    3.62    0.13
  -4   3   1    3.57    0.15
  -4   3   1    3.73    0.16
  -4   3   1    3.29    0.16
   4   3  -1    3.56    0.16
  -4   3   1    3.54    0.20
   4   3  -1    3.59    0.20
  -3  -3   1   -0.02    0.04
   3  -3  -1   -0.04    0.05
  -3  -3   1    0.02    0.04
  -3  -3   1   -0.01    0.05
   3  -3  -1   -0.01    0.05
  -3   3   1    0.00    0.06
  -3   3   1   -0.01    0.04
  -3   3   1   -0.01    0.04
   3   3  -1    0.02    0.05
  -3   3   1    0.04    0.04
   3   3  -1    0.02    0.04
  -2  -3   1    4.26    0.15
   2  -3  -1    4.23    0.15
  -2  -3   1    4.33    0.15
   2  -3  -1    4.23    0.16
  -2  -3   1    4.19    0.15
  -2  -3   1    4.40    0.10
  -2   3   1    4.13    0.16
   2   3  -1    4.47    0.18
   2   3  -1    4.37    0.15
  -2   3   1    4.55    0.14
  -2   3   1    4.11    0.15
  -2   3   1    4.42    0.13
  -1  -3   1   25.27    0.53
  -1  -3   1   25.17    0.50
  -1  -3   1   24.86    0.48
   1  -3  -1   24.86    0.52
   1  -3  -1   24.34    0.49
   1   3  -1   24.92    0.49
   1   3  -1   24.89    0.56
  -1   3   1   25.05    0.49
  -1   3   1   25.47    0.48
  -1   3   1   24.92    0.55
  -1   3   1   24.71    0.48
   0  -3  -1   48.53    0.93
   0  -3   1   48.85    0.87
   0  -3   1   47.42    0.93
   0  -3  -1   48.87    0.86
   0  -3   1   49.30    0.86
   0   3  -1   47.13    1.00
   0   3   1   48.16    0.98
   0   3   1   48.45    0.86
   0   3  -1   48.58    0.86
   0   3   1   47.83    0.86
   0   3  -1   49.21    0.85
   0   3   1   49.37    0.88
   1  -3   1   12.53    0.30
  -1  -3  -1   12.58    0.29
   1  -3   1   12.50    0.29
  -1  -3  -1   13.05    0.31
   1  -3   1   12.25    0.31
  -1  -3  -1   12.49    0.26
   1   3   1   12.65    0.29
  -1   3  -1   12.81    0.33
   1   3   1   12.83    0.31
  -1   3  -1   12.89    0.25
  -1   3  -1   12.77    0.29
  -2  -3  -1   69.61    1.16
  -2  -3  -1   68.43    1.23
   2  -3   1   68.61    1.23
  -2  -3  -1   70.04    1.29
  -2  -3  -1   68.06    1.27
   2  -3   1   68.45    1.28
   2  -3   1   69.05    1.27
  -2   3  -1   67.62    1.21
  -2   3  -1   70.39    1.19
   2   3   1   69.35    1.21
   2   3   1   68.53    1.40
  -2   3  -1   68.76    1.20
  -2   3  -1   68.67    1.43
  -3  -3  -1   36.04    0.61
  -3  -3  -1   34.40    0.72
   3  -3   1   35.73    0.65
   3  -3   1   33.57    0.70
   3  -3   1   35.17    0.70
  -3  -3  -1   35.88    0.71
  -3  -3  -1   33.65    0.70
  -3   3  -1   34.54    0.69
   3   3   1   34.80    0.79
  -3   3  -1   35.32    0.66
  -3   3  -1   35.15    0.66
  -3   3  -1   34.93    0.81
   3   3   1   34.49    0.68
   4  -3   1    6.66    0.21
  -4  -3  -1    6.32    0.24
  -4  -3  -1    6.38    0.23
   4  -3   1    6.71    0.24
  -4  -3  -1    6.61    0.21
   4   3   1    6.50    0.23
  -4   3  -1    6.50    0.23
  -4   3  -1    6.30    0.20
  -4   3  -1    6.64    0.27
   4   3   1    6.24    0.26
   5  -3   1    0.64    0.13
  -5  -3  -1    0.44    0.11
  -5  -3  -1    0.58    0.09
  -5  -3  -1    0.43    0.09
   5  -3   1    0.52    0.09
   5   3   1    0.54    0.12
   5   3   1    0.48    0.09
  -5   3  -1    0.51    0.08
  -5   3  -1    0.53    0.09
  -5   3  -1    0.57    0.12
  -5   3  -1    0.56    0.09
   6  -3   1    1.42    0.16
  -6  -3  -1    1.21    0.15
  -6  -3  -1    1.19    0.15
   6   3   1    1.14    0.14
  -6   3  -1    1.42    0.14
  -6   3  -1    1.43    0.15
  -6   3  -1    1.31    0.20
   6   3   1    1.35    0.20
  -6   3  -1    1.30    0.14
   7  -3   1    1.53    0.19
  -7  -3  -1    0.95    0.17
  -7  -3  -1    1.11    0.16
  -7   3  -1    1.10    0.16
   7   3   1    1.34    0.20
  -7   3  -1    1.22    0.15
   7   3   1    1.12    0.15
  -7   3  -1    1.25    0.20
  -8  -3  -1    0.06    0.11
   8  -3   1    0.00    0.12
  -8  -3  -1    0.17    0.13
   8   3   1    0.15    0.11
   8   3   1    0.21    0.15
  -8   3  -1   -0.03    0.10
  -8   3  -1    0.03    0.08
   9  -3   1    0.34    0.16
  -9  -3  -1    0.27    0.14
  -9  -3  -1    0.18    0.15
   9   3   1    0.11    0.10
  -9   3  -1    0.00    0.12
   9   3   1    0.10    0.16
  -9  -4   1    0.52    0.17
   9  -4  -1    0.66    0.20
  -9  -4   1    0.47    0.18
   9   4  -1    0.67    0.22
   9   4  -1    0.33    0.16
  -9   4   1    0.29    0.15
  -8  -4   1    0.38    0.16
   8  -4  -1   -0.02    0.11
  -8  -4   1    0.13    0.10
  -8   4   1    0.13    0.10
   8   4  -1    0.39    0.15
   8   4  -1    0.15    0.13
  -8   4   1    0.12    0.09
  -7  -4   1    0.08    0.08
   7  -4  -1    0.13    0.13
  -7  -4   1    0.17    0.12
  -7   4   1    0.25    0.10
   7   4  -1    0.07    0.10
  -7   4   1    0.12    0.10
  -7   4   1    0.11    0.14
   7   4  -1    0.20    0.12
  -6  -4   1    1.20    0.15
   6  -4  -1    1.16    0.15
  -6  -4   1    1.31    0.15
  -6   4   1    1.26    0.14
   6   4  -1    1.08    0.14
  -6   4   1    1.19    0.14
  -6   4   1    1.08    0.14
  -6   4   1    1.19    0.18
   6   4  -1    1.19    0.20
  -5  -4   1    0.13    0.07
   5  -4  -1    0.23    0.09
  -5  -4   1    0.23    0.08
  -5  -4   1    0.02    0.09
  -5   4   1    0.07    0.08
   5   4  -1    0.15    0.09
   5   4  -1    0.06    0.11
  -5   4   1    0.16    0.08
  -5   4   1    0.09    0.07
  -5   4   1    0.19    0.11
  -4  -4   1    1.31    0.11
   4  -4  -1    1.29    0.10
  -4  -4   1    1.08    0.12
  -4  -4   1    1.36    0.13
   4  -4  -1    1.51    0.16
   4   4  -1    1.05    0.11
  -4   4   1    1.12    0.11
  -4   4   1    1.22    0.10
   4   4  -1    1.58    0.18
  -4   4   1    1.12    0.12
  -4   4   1    1.43    0.16
  -3  -4   1    8.54    0.26
   3  -4  -1    8.17    0.27
  -3  -4   1    8.39    0.26
   3  -4  -1    8.45    0.24
  -3  -4   1    8.31    0.27
  -3  -4   1    8.94    0.16
  -3   4   1    8.49    0.29
  -3   4   1    8.13    0.25
  -3   4   1    8.41    0.23
  -3   4   1    8.32    0.24
   3   4  -1    8.25    0.30
   3   4  -1    8.29    0.26
  -2  -4   1    5.61    0.19
  -2  -4   1    5.67    0.14
   2  -4  -1    5.42    0.20
  -2  -4   1    5.65    0.20
  -2  -4   1    5.71    0.19
   2  -4  -1    5.92    0.20
  -2   4   1    5.57    0.17
  -2   4   1    5.59    0.19
  -2   4   1    5.88    0.17
  -2   4   1    5.62    0.21
   2   4  -1    5.74    0.21
   2   4  -1    5.16    0.19
   1  -4  -1   15.78    0.38
  -1  -4   1   15.47    0.33
   1  -4  -1   15.50    0.36
  -1  -4   1   16.03    0.36
  -1  -4   1   15.89    0.39
  -1   4   1   15.77    0.40
  -1   4   1   16.06    0.34
  -1   4   1   15.84    0.36
   1   4  -1   15.60    0.36
   1   4  -1   15.71    0.41
  -1   4   1   15.86    0.34
   0  -4   1    8.58    0.22
   0  -4  -1    7.70    0.24
   0  -4   1    7.86    0.25
   0  -4  -1    8.28    0.22
   0   4   1    8.35    0.22
   0   4   1    8.32    0.22
   0   4  -1    7.87    0.22
   0   4   1    8.07    0.23
   0   4  -1    8.14    0.20
   0   4  -1    8.09    0.25
   0   4   1    7.70    0.21
  -1  -4  -1   49.14    0.87
   1  -4   1   49.46    0.97
   1  -4   1   48.32    0.91
  -1  -4  -1   47.80    0.97
  -1  -4  -1   48.61    0.93
  -1   4  -1   50.34    0.88
   1   4   1   48.66    0.91
  -1   4  -1   48.43    0.90
   1   4   1   50.09    1.03
  -1   4  -1   49.72    0.87
   1   4   1   49.52    0.90
  -1   4  -1   48.43    1.05
   2  -4   1   27.63    0.60
   2  -4   1   27.64    0.59
  -2  -4  -1   28.71    0.51
  -2  -4  -1   27.59    0.59
  -2  -4  -1   27.61    0.58
  -2  -4  -1   28.08    0.61
  -2   4  -1   28.25    0.58
   2   4   1   27.43    0.57
   2   4   1   27.57    0.64
  -2   4  -1   28.15    0.67
  -2   4  -1   27.86    0.52
  -2   4  -1   27.03    0.53
  -3  -4  -1    5.23    0.13
   3  -4   1    4.84    0.19
  -3  -4  -1    4.84    0.20
  -3  -4  -1    5.00    0.21
  -3  -4  -1    4.85    0.19
   3  -4   1    5.50    0.22
  -3   4  -1    4.91    0.20
  -3   4  -1    4.95    0.16
   3   4   1    4.94    0.21
   3   4   1    5.11    0.19
  -3   4  -1    5.06    0.15
  -3   4  -1    4.80    0.22
   4  -4   1    0.21    0.08
  -4  -4  -1    0.10    0.06
  -4  -4  -1    0.21    0.08
   4  -4   1    0.22    0.08
  -4  -4  -1    0.21    0.07
  -4   4  -1    0.16    0.05
  -4   4  -1    0.20    0.10
  -4   4  -1    0.08    0.06
  -4   4  -1    0.07    0.05
   4   4   1    0.18    0.09
   4   4   1    0.22    0.08
   5  -4   1    0.01    0.08
  -5  -4  -1   -0.03    0.08
  -5  -4  -1    0.00    0.06
  -5  -4  -1    0.02    0.08
   5   4   1   -0.11    0.05
  -5   4  -1   -0.04    0.05
  -5   4  -1    0.11    0.10
  -5   4  -1   -0.07    0.05
   5   4   1    0.00    0.10
  -5   4  -1    0.03    0.02
   6  -4   1    0.36    0.14
  -6  -4  -1    0.47    0.13
  -6  -4  -1    0.43    0.11
  -6   4  -1    0.43    0.11
  -6   4  -1    0.34    0.14
   6   4   1    0.50    0.12
  -6   4  -1    0.31    0.09
   6   4   1    0.37    0.14
  -7  -4  -1    0.01    0.11
   7  -4   1   -0.03    0.12
  -7  -4  -1   -0.01    0.08
  -7   4  -1   -0.04    0.08
   7   4   1    0.31    0.14
  -7   4  -1    0.21    0.09
  -7   4  -1    0.15    0.10
   7   4   1    0.01    0.07
  -8  -4  -1    0.16    0.13
  -8  -4  -1    0.23    0.14
   8  -4   1   -0.20    0.12
  -8   4  -1    0.20    0.10
   8   4   1    0.01    0.08
  -8   4  -1    0.20    0.14
   8   4   1    0.32    0.15
  -9  -4  -1    0.28    0.15
  -9  -4  -1    0.17    0.11
   9   4   1    0.28    0.14
   9   4   1    0.26    0.14
  -9   4  -1    0.06    0.09
  -9  -5   1   -0.07    0.13
   9   5  -1    0.06    0.11
  -9   5   1    0.01    0.09
   9   5  -1    0.16    0.21
   8  -5  -1    1.37    0.21
  -8  -5   1    1.13    0.21
  -8  -5   1    1.24    0.21
  -8   5   1    0.76    0.21
  -8   5   1    1.28    0.19
   8   5  -1    1.09    0.25
   8   5  -1    1.07    0.18
  -7  -5   1    0.32    0.13
  -7  -5   1    0.68    0.14
   7  -5  -1    0.84    0.18
   7   5  -1    0.70    0.20
  -7   5   1    0.46    0.17
   7   5  -1    0.64    0.15
  -7   5   1    0.68    0.13
  -7   5   1    0.48    0.11
   6  -5  -1   -0.08    0.08
  -6  -5   1    0.00    0.10
  -6  -5   1   -0.03    0.09
   6   5  -1    0.07    0.10
   6   5  -1   -0.15    0.13
  -6   5   1    0.05    0.11
  -6   5   1    0.13    0.08
  -6   5   1    0.02    0.07
  -5  -5   1    8.83    0.34
  -5  -5   1    8.67    0.29
   5  -5  -1    8.69    0.33
  -5  -5   1    8.02    0.31
  -5   5   1    8.81    0.37
  -5   5   1    8.23    0.32
   5   5  -1    8.41    0.31
   5   5  -1    8.59    0.37
  -5   5   1    8.73    0.27
  -5   5   1    8.55    0.29
  -4  -5   1   11.49    0.35
  -4  -5   1   11.05    0.34
   4  -5  -1   11.23    0.35
  -4  -5   1   11.52    0.37
   4  -5  -1   10.98    0.31
  -4   5   1   11.33    0.39
   4   5  -1   10.99    0.34
  -4   5   1   12.23    0.36
  -4   5   1   11.25    0.32
   4   5  -1   11.28    0.40
  -4   5   1    9.27    0.28
  -3  -5   1    0.06    0.03
  -3  -5   1    0.04    0.05
  -3  -5   1    0.07    0.06
  -3  -5   1    0.05    0.05
   3  -5  -1    0.08    0.10
   3  -5  -1   -0.03    0.07
   3   5  -1    0.06    0.05
  -3   5   1    0.10    0.06
  -3   5   1    0.02    0.07
  -3   5   1    0.02    0.05
  -3   5   1    0.02    0.05
   3   5  -1    0.07    0.10
   2  -5  -1    2.55    0.14
  -2  -5   1    2.94    0.15
  -2  -5   1    2.59    0.14
  -2  -5   1    2.72    0.16
  -2  -5   1    2.62    0.10
   2  -5  -1    2.70    0.16
   2   5  -1    2.70    0.15
   2   5  -1    2.77    0.17
  -2   5   1    2.79    0.13
  -2   5   1    2.67    0.12
  -2   5   1    2.64    0.15
  -2   5   1    2.81    0.15
  -1  -5   1    0.47    0.07
  -1  -5   1    0.53    0.07
   1  -5  -1    0.48    0.08
   1  -5  -1    0.40    0.09
  -1  -5   1    0.49    0.09
  -1   5   1    0.49    0.08
   1   5  -1    0.62    0.07
  -1   5   1    0.55    0.07
  -1   5   1    0.60    0.09
   1   5  -1    0.55    0.09
   1   5  -1    0.40    0.08
  -1   5   1    0.53    0.07
   0  -5   1   10.06    0.27
   0  -5   1    9.09    0.29
   0  -5  -1    9.15    0.29
   0  -5  -1    9.76    0.26
   0   5   1    9.67    0.26
   0   5   1    9.87    0.26
   0   5  -1    9.84    0.25
   0   5   1    9.32    0.28
   0   5  -1   10.14    0.28
   0   5   1    9.83    0.27
   0   5  -1    9.49    0.30
  -1  -5  -1    1.27    0.13
   1  -5   1    1.34    0.12
   1  -5   1    1.53    0.14
  -1  -5  -1    1.13    0.08
  -1  -5  -1    1.18    0.09
   1   5   1    1.16    0.10
  -1   5  -1    1.22    0.08
  -1   5  -1    1.17    0.11
  -1   5  -1    1.23    0.07
   1   5   1    1.15    0.10
  -1   5  -1    1.12    0.11
   1   5   1    1.15    0.09
  -2  -5  -1    6.23    0.23
  -2  -5  -1    6.22    0.17
   2  -5   1    6.33    0.24
   2  -5   1    6.48    0.23
  -2  -5  -1    6.15    0.22
  -2   5  -1    6.16    0.25
   2   5   1    6.34    0.22
   2   5   1    6.45    0.24
  -2   5  -1    6.60    0.19
  -2   5  -1    6.18    0.17
  -2   5  -1    6.37    0.23
  -3  -5  -1    5.08    0.21
  -3  -5  -1    5.04    0.22
   3  -5   1    5.16    0.22
  -3  -5  -1    5.23    0.22
  -3  -5  -1    5.12    0.14
   3  -5   1    4.81    0.22
  -3   5  -1    4.93    0.18
   3   5   1    5.11    0.23
  -3   5  -1    5.36    0.16
   3   5   1    5.18    0.21
  -3   5  -1    5.17    0.24
  -3   5  -1    4.93    0.20
   4  -5   1    0.48    0.11
  -4  -5  -1    0.54    0.12
  -4  -5  -1    0.71    0.11
  -4  -5  -1    0.48    0.10
   4  -5   1    0.48    0.13
  -4   5  -1    0.60    0.13
   4   5   1    0.44    0.11
   4   5   1    0.58    0.14
  -4   5  -1    0.51    0.09
  -4   5  -1    0.52    0.08
   5  -5   1    0.09    0.09
  -5  -5  -1   -0.02    0.06
  -5  -5  -1    0.08    0.08
  -5  -5  -1   -0.02    0.05
  -5   5  -1    0.00    0.08
  -5   5  -1    0.00    0.06
   5   5   1    0.06    0.09
  -5   5  -1   -0.05    0.10
   5   5   1   -0.05    0.12
  -6  -5  -1    0.85    0.14
   6  -5   1    0.76    0.17
  -6  -5  -1    0.95    0.14
  -6  -5  -1    0.81    0.12
  -6   5  -1    0.67    0.17
   6   5   1    0.60    0.15
  -6   5  -1    0.75    0.11
   6   5   1    0.70    0.13
  -6   5  -1    0.72    0.12
   7  -5   1    0.14    0.15
  -7  -5  -1    0.10    0.11
  -7  -5  -1   -0.02    0.08
  -7   5  -1    0.04    0.14
   7   5   1   -0.10    0.13
  -7   5  -1    0.08    0.08
   7   5   1   -0.02    0.07
  -8  -5  -1    0.33    0.15
  -8  -5  -1    0.01    0.09
   8  -5   1   -0.11    0.15
   8   5   1    0.11    0.13
  -8   5  -1    0.17    0.12
  -8   5  -1    0.20    0.17
   8   5   1    0.30    0.18
   8  -6  -1    0.05    0.15
  -8  -6   1    0.07    0.10
  -8  -6   1    0.09    0.13
  -8   6   1   -0.07    0.15
   8   6  -1    0.02    0.13
   8   6  -1   -0.15    0.22
  -8   6   1    0.11    0.12
  -7  -6   1    0.08    0.12
  -7  -6   1    0.29    0.13
   7  -6  -1   -0.09    0.13
  -7   6   1   -0.18    0.11
   7   6  -1   -0.06    0.11
   7   6  -1   -0.23    0.18
  -7   6   1   -0.01    0.07
   6  -6  -1    0.32    0.15
  -6  -6   1    0.24    0.12
  -6  -6   1    0.24    0.13
  -6   6   1    0.12    0.13
   6   6  -1   -0.10    0.10
   6   6  -1    0.12    0.15
  -6   6   1    0.34    0.10
  -6   6   1    0.23    0.10
  -5  -6   1    0.12    0.10
   5  -6  -1    0.07    0.12
  -5  -6   1    0.19    0.09
  -5  -6   1    0.03    0.10
  -5   6   1    0.12    0.10
  -5   6   1    0.05    0.11
   5   6  -1    0.12    0.10
  -5   6   1    0.13    0.08
   5   6  -1    0.02    0.12
  -4  -6   1    0.88    0.14
  -4  -6   1    0.85    0.13
   4  -6  -1    0.63    0.15
  -4  -6   1    0.92    0.14
   4  -6  -1    0.84    0.12
   4   6  -1    0.63    0.11
   4   6  -1    0.99    0.18
  -4   6   1    0.75    0.11
  -4   6   1    0.73    0.15
  -4   6   1    0.75    0.11
   3  -6  -1    0.62    0.12
   3  -6  -1    0.72    0.12
  -3  -6   1    0.61    0.10
  -3  -6   1    0.66    0.13
  -3  -6   1    0.56    0.11
  -3   6   1    0.75    0.11
   3   6  -1    0.78    0.11
  -3   6   1    0.94    0.14
   3   6  -1    0.80    0.15
  -3   6   1    0.62    0.09
   2  -6  -1    0.38    0.11
  -2  -6   1    0.46    0.09
   2  -6  -1    0.60    0.13
  -2  -6   1    0.66    0.07
  -2  -6   1    0.48    0.12
   2   6  -1    0.58    0.10
  -2   6   1    0.49    0.09
  -2   6   1    0.49    0.08
   2   6  -1    0.63    0.12
  -2   6   1    0.65    0.10
  -2   6   1    0.62    0.11
  -1  -6   1    2.53    0.13
   1  -6  -1    2.29    0.16
   1  -6  -1    2.48    0.16
  -1  -6   1    2.28    0.13
  -1  -6   1    2.31    0.17
   1   6  -1    2.32    0.14
  -1   6   1    2.49    0.12
  -1   6   1    2.45    0.13
   1   6  -1    2.45    0.14
  -1   6   1    2.38    0.15
  -1   6   1    2.34    0.15
   1   6  -1    2.46    0.16
   0  -6   1    3.13    0.16
   0  -6  -1    2.75    0.18
   0  -6   1    2.78    0.17
   0  -6  -1    3.13    0.16
   0   6   1    3.33    0.15
   0   6   1    3.06    0.16
   0   6   1    3.17    0.15
   0   6  -1    2.82    0.13
   0   6   1    2.98    0.15
   0   6  -1    2.97    0.13
   0   6  -1    3.28    0.17
   0   6  -1    2.89    0.15
   1  -6   1    1.65    0.15
  -1  -6  -1    1.15    0.09
  -1  -6  -1    1.40    0.15
   1  -6   1    1.30    0.15
   1   6   1    1.22    0.13
  -1   6  -1    1.25    0.09
   1   6   1    1.26    0.10
  -1   6  -1    1.27    0.13
  -1   6  -1    1.20    0.12
   1   6   1    1.18    0.12
  -1   6  -1    1.05    0.07
  -2  -6  -1    1.05    0.14
  -2  -6  -1    0.84    0.11
   2  -6   1    0.85    0.14
   2  -6   1    0.82    0.12
  -2   6  -1    0.89    0.14
  -2   6  -1    0.87    0.12
   2   6   1    0.82    0.12
  -2   6  -1    1.07    0.08
   2   6   1    1.03    0.11
   2   6   1    1.10    0.13
  -2   6  -1    1.00    0.10
   3  -6   1    4.83    0.25
  -3  -6  -1    5.45    0.24
  -3  -6  -1    5.27    0.22
  -3  -6  -1    5.30    0.24
   3  -6   1    5.31    0.24
  -3   6  -1    5.12    0.19
  -3   6  -1    5.09    0.22
   3   6   1    5.43    0.24
  -3   6  -1    5.25    0.26
   3   6   1    5.05    0.25
   4  -6   1   17.47    0.47
  -4  -6  -1   16.79    0.49
   4  -6   1   17.05    0.50
  -4  -6  -1   17.61    0.49
  -4  -6  -1   16.72    0.47
   4   6   1   16.73    0.53
  -4   6  -1   16.95    0.55
  -4   6  -1   16.60    0.47
   4   6   1   18.24    0.48
  -4   6  -1   17.04    0.42
  -5  -6  -1   -0.03    0.07
  -5  -6  -1    0.06    0.09
   5  -6   1   -0.03    0.09
  -5  -6  -1    0.00    0.06
   5   6   1    0.03    0.07
  -5   6  -1   -0.02    0.06
  -5   6  -1   -0.07    0.10
   5   6   1   -0.12    0.14
  -6  -6  -1    0.36    0.10
  -6  -6  -1    0.31    0.10
  -6  -6  -1    0.43    0.14
   6  -6   1    0.69    0.17
  -6   6  -1    0.48    0.13
   6   6   1    0.14    0.09
   6   6   1    0.44    0.19
  -6   6  -1    0.44    0.16
  -7  -6  -1    0.10    0.12
  -7  -6  -1    0.24    0.13
   7  -6   1    0.06    0.12
  -7   6  -1    0.05    0.11
  -7   6  -1   -0.05    0.07
   7   6   1   -0.16    0.17
   7   6   1   -0.02    0.08
  -8  -6  -1    0.03    0.13
   8  -6   1   -0.05    0.16
  -8  -6  -1   -0.04    0.14
   8   6   1    0.00    0.20
   8   6   1    0.20    0.15
  -8   6  -1   -0.02    0.17
  -8   6  -1    0.06    0.12
  -8  -7   1    0.48    0.14
  -8  -7   1    0.88    0.20
   8  -7  -1    0.65    0.20
   8   7  -1   -0.44    0.26
   8   7  -1    0.30    0.13
  -8   7   1    0.62    0.21
  -8   7   1    0.41    0.13
  -7  -7   1    0.18    0.12
  -7  -7   1   -0.01    0.08
   7  -7  -1    0.14    0.16
  -7   7   1   -0.05    0.13
  -7   7   1    0.11    0.12
   7   7  -1    0.13    0.10
   7   7  -1   -0.44    0.22
  -6  -7   1    0.07    0.11
  -6  -7   1    0.02    0.09
   6  -7  -1   -0.07    0.13
   6   7  -1   -0.25    0.18
  -6   7   1   -0.01    0.07
   6   7  -1    0.10    0.09
  -6   7   1    0.04    0.13
  -5  -7   1    1.70    0.20
  -5  -7   1    1.93    0.20
  -5  -7   1    1.43    0.17
   5  -7  -1    1.91    0.22
  -5   7   1    1.51    0.18
  -5   7   1    1.76    0.23
   5   7  -1    1.69    0.25
   5   7  -1    1.63    0.18
  -4  -7   1    8.92    0.34
  -4  -7   1    8.48    0.33
   4  -7  -1    8.89    0.35
  -4  -7   1    8.42    0.32
   4  -7  -1    8.94    0.32
  -4   7   1    9.10    0.35
   4   7  -1    9.22    0.39
   4   7  -1    8.67    0.33
  -4   7   1    8.74    0.37
  -4   7   1    8.80    0.30
  -3  -7   1    0.61    0.14
   3  -7  -1    0.55    0.13
  -3  -7   1    0.56    0.11
   3  -7  -1    0.50    0.12
  -3   7   1    0.45    0.09
  -3   7   1    0.27    0.10
   3   7  -1    0.43    0.12
   3   7  -1    0.54    0.14
  -3   7   1    0.58    0.11
  -2  -7   1   -0.06    0.06
   2  -7  -1    0.00    0.08
  -2  -7   1    0.15    0.04
  -2  -7   1   -0.13    0.09
   2  -7  -1   -0.17    0.08
   2   7  -1    0.00    0.08
   2   7  -1   -0.05    0.06
  -2   7   1   -0.02    0.07
  -2   7   1    0.15    0.08
   2   7  -1    0.02    0.07
  -2   7   1   -0.07    0.05
  -2   7   1    0.04    0.07
   1  -7  -1   -0.04    0.07
  -1  -7   1    0.08    0.07
   1  -7  -1    0.06    0.10
  -1  -7   1   -0.07    0.07
  -1   7   1   -0.05    0.07
  -1   7   1    0.08    0.06
   1   7  -1    0.11    0.09
   1   7  -1   -0.04    0.07
  -1   7   1   -0.02    0.06
   1   7  -1   -0.02    0.06
  -1   7   1   -0.08    0.07
   0  -7   1    0.31    0.12
   0  -7  -1    0.53    0.13
   0  -7  -1    0.44    0.10
   0  -7   1    0.55    0.11
   0   7   1    0.51    0.10
   0   7   1    0.46    0.10
   0   7  -1    0.44    0.08
   0   7   1    0.53    0.09
   0   7   1    0.43    0.09
   0   7  -1    0.50    0.11
   0   7  -1    0.56    0.09
   0   7  -1    0.42    0.10
   1  -7   1    1.14    0.15
  -1  -7  -1    1.10    0.15
   1  -7   1    1.06    0.15
  -1  -7  -1    0.98    0.11
   1   7   1    1.29    0.14
  -1   7  -1    1.21    0.15
  -1   7  -1    0.66    0.07
   1   7   1    1.04    0.12
  -1   7  -1    0.76    0.11
  -1   7  -1    1.26    0.12
   1   7   1    0.78    0.12
   1   7   1    1.08    0.12
   2  -7   1   -0.17    0.10
  -2  -7  -1    0.02    0.05
   2  -7   1    0.00    0.08
  -2  -7  -1   -0.12    0.06
  -2  -7  -1    0.01    0.05
  -2   7  -1    0.06    0.07
  -2   7  -1    0.00    0.06
   2   7   1    0.04    0.07
  -2   7  -1    0.00    0.08
   2   7   1    0.02    0.06
   2   7   1    0.07    0.08
   3  -7   1    0.76    0.15
  -3  -7  -1    0.66    0.12
   3  -7   1    0.66    0.15
  -3  -7  -1    0.72    0.13
  -3   7  -1    0.77    0.15
  -3   7  -1    0.68    0.11
  -3   7  -1    0.51    0.09
   3   7   1    0.90    0.14
   3   7   1    0.76    0.14
  -4  -7  -1    0.01    0.07
   4  -7   1    0.25    0.14
  -4  -7  -1    0.28    0.11
   4  -7   1    0.33    0.12
  -4   7  -1    0.03    0.10
   4   7   1   -0.15    0.12
  -4   7  -1    0.26    0.11
   4   7   1    0.17    0.11
  -5  -7  -1    2.02    0.21
   5  -7   1    1.63    0.22
  -5  -7  -1    1.81    0.21
  -5  -7  -1    1.92    0.20
  -5   7  -1    1.78    0.23
  -5   7  -1    1.72    0.20
   5   7   1    1.89    0.25
   5   7   1    1.72    0.19
  -6  -7  -1    0.19    0.12
  -6  -7  -1   -0.07    0.07
   6  -7   1   -0.15    0.13
  -6  -7  -1   -0.02    0.08
  -6   7  -1    0.02    0.08
  -6   7  -1   -0.08    0.12
   6   7   1   -0.09    0.21
   6   7   1   -0.13    0.07
  -7  -7  -1    0.21    0.13
   7  -7   1    0.31    0.17
  -7  -7  -1    0.10    0.13
   7   7   1    0.15    0.13
   7   7   1   -0.50    0.20
  -7   7  -1   -0.05    0.08
  -7   7  -1    0.03    0.10
  -7  -8   1    0.22    0.15
   7  -8  -1   -0.06    0.11
  -7  -8   1    0.01    0.09
   7   8  -1   -0.57    0.20
  -7   8   1    0.37    0.17
  -7   8   1    0.10    0.10
   7   8  -1    0.01    0.13
   6  -8  -1    0.71    0.19
  -6  -8   1    0.74    0.15
  -6  -8   1    0.68    0.16
   6   8  -1    0.58    0.16
  -6   8   1    0.84    0.18
  -6   8   1    0.34    0.12
   6   8  -1    0.33    0.21
   5  -8  -1    0.22    0.12
  -5  -8   1    0.25    0.13
  -5  -8   1    0.16    0.11
  -5  -8   1    0.05    0.11
   5   8  -1    0.12    0.12
  -5   8   1    0.04    0.12
  -5   8   1    0.10    0.11
   5   8  -1   -0.02    0.15
  -4  -8   1    1.04    0.17
  -4  -8   1    1.09    0.15
   4  -8  -1    1.03    0.16
   4  -8  -1    0.99    0.17
  -4   8   1    1.03    0.16
   4   8  -1    1.02    0.16
  -4   8   1    1.22    0.19
   4   8  -1    1.16    0.19
   3  -8  -1   -0.07    0.12
  -3  -8   1    0.19    0.10
   3  -8  -1    0.17    0.11
  -3  -8   1    0.30    0.13
   3   8  -1    0.21    0.11
  -3   8   1    0.08    0.10
  -3   8   1    0.18    0.11
   3   8  -1    0.09    0.07
   3   8  -1    0.20    0.11
  -3   8   1    0.22    0.09
   2  -8  -1    0.92    0.16
  -2  -8   1    1.10    0.14
  -2  -8   1    0.76    0.15
   2  -8  -1    1.04    0.16
   2   8  -1    1.16    0.16
   2   8  -1    0.69    0.12
   2   8  -1    1.15    0.14
  -2   8   1    1.18    0.17
  -2   8   1    1.11    0.13
  -2   8   1    0.82    0.13
  -1  -8   1    5.07    0.21
   1  -8  -1    4.90    0.23
  -1  -8   1    5.14    0.27
   1  -8  -1    5.17    0.27
   1   8  -1    5.26    0.23
  -1   8   1    5.23    0.22
  -1   8   1    5.54    0.26
  -1   8   1    5.16    0.21
   1   8  -1    5.09    0.25
   1   8  -1    5.43    0.27
  -1   8   1    5.48    0.26
   1   8  -1    5.27    0.23
   0  -8   1    1.11    0.14
   0  -8   1    1.09    0.17
   0  -8  -1    0.86    0.15
   0  -8  -1    1.04    0.14
   0   8   1    0.96    0.14
   0   8  -1    1.00    0.15
   0   8  -1    1.23    0.13
   0   8   1    0.87    0.12
   0   8   1    1.02    0.12
   0   8  -1    0.95    0.13
   0   8   1    0.87    0.12
   0   8  -1    1.04    0.11
   1  -8   1    0.19    0.13
  -1  -8  -1    0.28    0.08
  -1  -8  -1    0.12    0.11
   1  -8   1    0.38    0.13
  -1   8  -1    0.34    0.11
   1   8   1    0.19    0.09
   1   8   1    0.15    0.08
  -1   8  -1    0.29    0.09
   1   8   1    0.24    0.10
  -1   8  -1    0.18    0.10
   1   8   1    0.37    0.11
  -2  -8  -1   -0.03    0.10
   2  -8   1   -0.06    0.11
   2  -8   1   -0.03    0.11
   2   8   1   -0.01    0.09
   2   8   1    0.04    0.07
   2   8   1    0.12    0.09
  -2   8  -1    0.07    0.10
  -2   8  -1   -0.07    0.06
   3  -8   1    2.61    0.25
   3  -8   1    1.97    0.17
  -3  -8  -1    2.57    0.20
  -3  -8  -1    2.66    0.21
   3   8   1    2.53    0.18
  -3   8  -1    2.36    0.20
   3   8   1    2.65    0.20
   3   8   1    2.63    0.21
  -3   8  -1    2.52    0.21
  -4  -8  -1    2.38    0.21
   4  -8   1    2.85    0.27
  -4  -8  -1    2.56    0.22
   4  -8   1    2.50    0.20
   4   8   1    2.74    0.21
   4   8   1    2.76    0.20
  -4   8  -1    2.88    0.24
   4   8   1    2.26    0.19
  -4   8  -1    2.31    0.22
   5  -8   1    0.31    0.16
  -5  -8  -1    0.46    0.14
  -5  -8  -1    0.36    0.12
  -5   8  -1    0.27    0.15
   5   8   1    0.26    0.14
  -5   8  -1    0.57    0.14
   5   8   1    0.36    0.17
   6  -8   1    0.36    0.17
  -6  -8  -1    0.42    0.15
  -6  -8  -1    0.15    0.10
  -6  -8  -1    0.41    0.12
  -6   8  -1    0.25    0.15
  -6   8  -1    0.47    0.14
   6   8   1    0.30    0.14
  -7  -8  -1   -0.05    0.09
   7  -8   1   -0.15    0.15
  -7  -8  -1    0.04    0.10
   7   8   1   -0.01    0.10
  -7   8  -1    0.26    0.14
  -7   8  -1    0.45    0.18
   6  -9  -1   -0.07    0.14
  -6  -9   1   -0.06    0.12
   6   9  -1    0.08    0.10
  -6   9   1   -0.05    0.08
  -6   9   1    0.34    0.15
   5  -9  -1   -0.07    0.14
  -5  -9   1    0.03    0.10
  -5  -9   1   -0.07    0.11
  -5   9   1    0.33    0.14
   5   9  -1    0.00    0.09
   5   9  -1    0.24    0.11
  -5   9   1   -0.14    0.10
   4  -9  -1    0.74    0.15
   4  -9  -1    0.60    0.17
  -4  -9   1    0.60    0.13
  -4  -9   1    0.70    0.16
   4   9  -1    0.67    0.16
  -4   9   1    0.45    0.13
   4   9  -1    0.93    0.17
   4   9  -1    0.51    0.14
  -4   9   1    0.55    0.16
  -3  -9   1    0.30    0.14
   3  -9  -1    0.18    0.13
  -3  -9   1    0.34    0.11
   3  -9  -1    0.27    0.12
   3   9  -1    0.24    0.11
  -3   9   1    0.01    0.11
   3   9  -1    0.02    0.11
  -3   9   1    0.25    0.13
   3   9  -1    0.39    0.12
  -2  -9   1   -0.04    0.08
   2  -9  -1   -0.05    0.11
   2  -9  -1    0.04    0.11
   2   9  -1   -0.13    0.08
   2   9  -1    0.15    0.10
  -2   9   1    0.11    0.11
   2   9  -1   -0.11    0.10
  -2   9   1   -0.01    0.08
  -1  -9   1    0.08    0.09
   1  -9  -1    0.12    0.11
   1  -9  -1    0.02    0.08
  -1   9   1    0.10    0.10
   1   9  -1    0.11    0.10
   1   9  -1   -0.05    0.07
  -1   9   1    0.14    0.11
   1   9  -1    0.15    0.08
  -1   9   1   -0.07    0.08
   1   9  -1    0.12    0.10
   0  -9   1    1.35    0.16
   0  -9   1    1.28    0.19
   0  -9  -1    1.31    0.15
   0  -9  -1    1.45    0.19
   0   9   1    1.24    0.15
   0   9  -1    1.39    0.19
   0   9   1    1.41    0.17
   0   9  -1    1.21    0.16
   0   9  -1    1.54    0.16
   0   9   1    1.20    0.17
   0   9   1    1.31    0.15
  -1  -9  -1    0.05    0.08
  -1  -9  -1    0.07    0.11
   1  -9   1   -0.02    0.11
   1  -9   1   -0.07    0.09
  -1   9  -1    0.04    0.10
   1   9   1   -0.06    0.09
   1   9   1    0.09    0.09
  -1   9  -1    0.06    0.10
   1   9   1    0.03    0.09
   2  -9   1    0.57    0.13
   2  -9   1    0.58    0.16
  -2  -9  -1    0.70    0.16
   2   9   1    0.49    0.12
  -2   9  -1    0.57    0.15
   2   9   1    0.43    0.10
  -2   9  -1    0.59    0.14
   2   9   1    0.42    0.13
  -3  -9  -1    0.00    0.08
   3  -9   1    0.24    0.12
   3  -9   1    0.21    0.11
   3   9   1    0.16    0.11
   3   9   1   -0.05    0.09
  -3   9  -1   -0.03    0.10
  -3   9  -1   -0.05    0.10
  -4  -9  -1    2.14    0.23
   4  -9   1    2.04    0.23
   4  -9   1    2.08    0.25
  -4  -9  -1    2.10    0.24
   4   9   1    1.58    0.21
  -4   9  -1    2.00    0.25
   4   9   1    1.51    0.19
  -4   9  -1    1.88    0.21
  -5  -9  -1    0.21    0.12
  -5  -9  -1    0.11    0.12
   5  -9   1   -0.26    0.14
  -5   9  -1   -0.06    0.11
  -5   9  -1    0.18    0.13
   5   9   1   -0.14    0.11
   5   9   1    0.17    0.13
  -6  -9  -1    0.09    0.13
   6  -9   1   -0.03    0.13
  -6  -9  -1    0.27    0.11
   6   9   1   -0.10    0.12
  -6   9  -1    0.19    0.14
  -6   9  -1    0.03    0.09
  -5 -10   1    0.40    0.15
  -5 -10   1    0.16    0.10
   5 -10  -1    0.19    0.16
   5  10  -1    0.06    0.12
  -5  10   1    0.04    0.13
   5  10  -1    0.20    0.12
  -4 -10   1    0.28    0.12
   4 -10  -1    0.55    0.14
   4 -10  -1    0.26    0.16
  -4 -10   1    0.22    0.14
  -4  10   1    0.29    0.11
   4  10  -1    0.07    0.12
   4  10  -1    0.20    0.14
   3 -10  -1    0.99    0.18
  -3 -10   1    0.93    0.20
   3 -10  -1    0.95    0.19
   3  10  -1    0.71    0.15
   3  10  -1    0.70    0.16
  -3  10   1    0.84    0.17
   2 -10  -1    0.33    0.14
   2 -10  -1    0.61    0.16
  -2 -10   1    0.28    0.14
  -2  10   1    0.14    0.09
   2  10  -1    0.29    0.11
   2  10  -1    0.32    0.11
   1 -10  -1    2.80    0.22
  -1 -10   1    2.72    0.24
   1 -10  -1    2.80    0.24
   1  10  -1    2.31    0.23
  -1  10   1    2.18    0.23
   0 -10  -1    0.62    0.17
   0 -10  -1    0.36    0.11
   0 -10   1    0.29    0.12
   0 -10   1    0.22    0.11
   0  10   1    0.24    0.10
   0  10   1    0.09    0.10
   0  10  -1    0.23    0.10
   0  10  -1    0.41    0.14
   1 -10   1    1.10    0.18
  -1 -10  -1    0.79    0.17
   1 -10   1    0.86    0.16
  -1  10  -1    1.13    0.18
   1  10   1    0.84    0.15
  -1  10  -1    0.90    0.16
   1  10   1    0.80    0.16
  -2 -10  -1    0.19    0.14
   2 -10   1    0.15    0.13
   2 -10   1    0.43    0.15
  -2  10  -1   -0.06    0.08
  -2  10  -1    0.21    0.12
   2  10   1    0.11    0.10
   2  10   1    0.24    0.11
   2  10   1   -0.06    0.10
   3 -10   1    0.63    0.16
   3 -10   1    0.25    0.13
  -3 -10  -1    0.16    0.13
   3  10   1    0.40    0.14
  -3  10  -1    0.09    0.12
   3  10   1    0.44    0.14
  -3  10  -1    0.29    0.13
   3  10   1    0.09    0.12
   4 -10   1   -0.20    0.14
   4 -10   1    0.24    0.13
  -4 -10  -1    0.14    0.12
  -4  10  -1    0.10    0.10
   4  10   1   -0.05    0.12
   4  10   1    0.24    0.13
  -4  10  -1    0.21    0.14
  -5 -10  -1    0.31    0.13
  -5 -10  -1    0.04    0.12
   5 -10   1    0.06    0.17
  -5  10  -1    0.21    0.14
   5  10   1    0.06    0.13
  -5  10  -1   -0.10    0.12
   5  10   1    0.07    0.14
   4  11  -1    0.32    0.14
  -4  11   1    0.27    0.15
   4  11  -1    0.03    0.13
  -3 -11   1    0.44    0.16
   3 -11  -1    0.33    0.16
   3 -11  -1    0.32    0.15
  -3  11   1    0.17    0.11
   3  11  -1    0.17    0.12
   2 -11  -1   -0.01    0.12
   2 -11  -1    0.32    0.16
  -2 -11   1    0.12    0.14
  -2  11   1   -0.12    0.11
   2  11  -1   -0.07    0.08
   1 -11  -1    0.28    0.12
   1 -11  -1    0.19    0.11
  -1 -11   1    0.15    0.11
  -1  11   1    0.10    0.13
   1  11  -1    0.22    0.13
   0 -11  -1    0.23    0.14
   0 -11   1    0.25    0.15
   0  11  -1    0.19    0.13
   0  11   1    0.13    0.13
  -1 -11  -1    0.18    0.11
   1 -11   1    0.33    0.14
   1 -11   1    0.26    0.15
  -1  11  -1   -0.13    0.10
   1  11   1    0.10    0.13
   2 -11   1   -0.07    0.12
  -2 -11  -1    0.31    0.16
   2 -11   1    0.15    0.14
   2  11   1    0.06    0.11
  -2  11  -1   -0.05    0.08
   2  11   1   -0.06    0.08
   3 -11   1   -0.02    0.14
   3 -11   1    0.34    0.15
  -3 -11  -1    0.27    0.15
   3  11   1   -0.05    0.09
   3  11   1    0.33    0.13
  -3  11  -1    0.30    0.12
   0 -12   1    0.81    0.20
   0 -12  -1    0.66    0.18
   0  12  -1    0.14    0.13
   0  12   1    0.26    0.12
  -9   0   2    0.05    0.09
  -9   0   2    0.15    0.10
  -9   0   2    0.16    0.10
   9   0  -2    0.05    0.15
  -8   0   2   11.11    0.41
  -8   0   2   12.20    0.43
   8   0  -2   10.80    0.48
  -8   0   2   11.71    0.43
  -7   0   2    0.02    0.08
  -7   0   2    0.01    0.07
  -7   0   2    0.03    0.09
   7   0  -2    0.06    0.12
  -6   0   2    1.24    0.15
   6   0  -2    1.34    0.12
  -6   0   2    1.13    0.14
   6   0  -2    1.15    0.18
  -6   0   2    1.26    0.14
   5   0  -2   -0.05    0.06
  -5   0   2    0.02    0.07
  -5   0   2    0.00    0.07
  -5   0   2   -0.04    0.04
   5   0  -2    0.04    0.06
  -4   0   2    0.45    0.07
  -4   0   2    0.43    0.08
  -4   0   2    0.32    0.06
   4   0  -2    0.50    0.07
   4   0  -2    0.42    0.10
   3   0  -2   -0.08    0.03
  -3   0   2   -0.06    0.04
  -3   0   2   -0.03    0.05
   3   0  -2   -0.05    0.03
  -3   0   2   -0.05    0.02
   2   0  -2    8.04    0.23
  -2   0   2    8.42    0.20
  -2   0   2    8.48    0.21
   2   0  -2    8.82    0.18
  -2   0   2    8.43    0.20
  -1   0   2   -0.07    0.02
  -1   0   2   -0.09    0.02
  -1   0   2   -0.06    0.02
   1   0  -2   -0.07    0.03
   0   0  -2   40.83    0.72
   0   0   2   41.06    0.74
   0   0  -2   40.73    0.68
   0   0  -2   36.08    0.78
   0   0   2   41.23    0.70
   0   0   2   41.56    0.68
  -1   0  -2   -0.03    0.02
  -1   0  -2   -0.02    0.02
  -1   0  -2   -0.01    0.02
  -1   0  -2   -0.02    0.02
  -1   0  -2    0.01    0.02
  -1   0  -2   -0.01    0.03
  -2   0  -2    0.63    0.05
  -2   0  -2    0.61    0.05
  -2   0  -2    0.65    0.05
  -2   0  -2    0.68    0.07
  -2   0  -2    0.67    0.06
  -3   0  -2   -0.04    0.03
  -3   0  -2   -0.02    0.03
  -3   0  -2   -0.02    0.04
  -3   0  -2   -0.03    0.04
   3   0   2   -0.09    0.03
  -4   0  -2    0.14    0.05
  -4   0  -2    0.10    0.05
   4   0   2    0.14    0.05
  -4   0  -2    0.23    0.07
  -4   0  -2    0.14    0.06
  -5   0  -2   -0.01    0.06
  -5   0  -2    0.00    0.05
  -5   0  -2    0.14    0.06
   5   0   2   -0.08    0.06
  -6   0  -2    0.20    0.09
  -6   0  -2    0.14    0.07
   6   0   2    0.09    0.09
  -6   0  -2    0.17    0.08
  -7   0  -2    0.15    0.10
  -7   0  -2    0.20    0.10
  -7   0  -2    0.26    0.11
   7   0   2    0.14    0.11
   8   0   2    0.74    0.17
  -8   0  -2    0.61    0.14
  -8   0  -2    0.82    0.16
  -8   0  -2    0.61    0.12
   9   0   2    0.16    0.15
  -9   0  -2    0.21    0.12
  -9   0  -2    0.12    0.10
  -9   0  -2   -0.13    0.10
  -9  -1   2    0.07    0.13
   9  -1  -2    0.41    0.18
  -9  -1   2    0.23    0.14
  -9   1   2    0.08    0.09
   9   1  -2    0.19    0.16
  -9   1   2   -0.06    0.10
  -9   1   2   -0.04    0.11
  -8  -1   2    0.24    0.12
  -8  -1   2    0.21    0.12
   8  -1  -2    0.20    0.15
  -8  -1   2   -0.03    0.11
  -8   1   2   -0.05    0.10
  -8   1   2    0.16    0.11
   8   1  -2    0.09    0.11
  -8   1   2    0.19    0.12
  -7  -1   2    0.40    0.11
   7  -1  -2    0.23    0.14
  -7  -1   2    0.44    0.13
  -7  -1   2    0.47    0.13
  -7   1   2    0.45    0.12
  -7   1   2    0.38    0.12
  -7   1   2    0.24    0.10
   7   1  -2    0.16    0.11
   6  -1  -2    1.27    0.18
   6  -1  -2    1.40    0.13
  -6  -1   2    1.47    0.15
  -6  -1   2    1.65    0.17
  -6  -1   2    1.44    0.16
   6   1  -2    1.40    0.18
  -6   1   2    1.42    0.14
  -6   1   2    1.47    0.16
  -6   1   2    1.46    0.16
  -5  -1   2    1.93    0.14
  -5  -1   2    1.95    0.13
  -5  -1   2    1.92    0.13
   5  -1  -2    1.97    0.15
   5  -1  -2    2.26    0.14
   5   1  -2    1.88    0.17
  -5   1   2    1.93    0.13
   5   1  -2    2.20    0.10
  -5   1   2    2.25    0.15
  -5   1   2    1.91    0.14
  -4  -1   2    1.31    0.10
  -4  -1   2    1.26    0.09
  -4  -1   2    1.33    0.06
   4  -1  -2    1.20    0.09
  -4  -1   2    1.20    0.09
   4   1  -2    1.29    0.07
   4   1  -2    1.19    0.11
  -4   1   2    1.27    0.11
  -4   1   2    1.12    0.10
  -4   1   2    1.34    0.10
   3  -1  -2    0.81    0.07
  -3  -1   2    0.80    0.06
  -3  -1   2    0.75    0.08
  -3  -1   2    0.72    0.04
  -3  -1   2    0.80    0.08
  -3   1   2    0.96    0.08
  -3   1   2    0.96    0.11
   3   1  -2    0.74    0.04
  -3   1   2    0.80    0.08
   3   1  -2    0.82    0.10
  -3   1   2    0.74    0.07
  -2  -1   2    7.45    0.19
  -2  -1   2    7.37    0.20
  -2  -1   2    7.39    0.17
   2  -1  -2    7.29    0.18
  -2  -1   2    7.06    0.19
   2  -1  -2    7.36    0.15
   2   1  -2    7.35    0.14
  -2   1   2    7.38    0.19
  -2   1   2    7.36    0.15
  -2   1   2    7.29    0.18
   2   1  -2    7.22    0.22
  -2   1   2    7.10    0.21
  -2   1   2    7.38    0.19
  -1  -1   2    0.27    0.03
  -1  -1   2    0.25    0.04
   1  -1  -2    0.27    0.04
  -1  -1   2    0.29    0.04
  -1  -1   2    0.18    0.03
   1  -1  -2    0.28    0.03
   1   1  -2    0.25    0.02
  -1   1   2    0.22    0.04
   1   1  -2    0.32    0.05
  -1   1   2    0.33    0.04
  -1   1   2    0.26    0.03
  -1   1   2    0.21    0.04
   1   1  -2    0.28    0.04
   0  -1   2   81.39    1.43
   0  -1  -2   78.98    1.35
   0  -1   2   82.30    1.39
   0  -1  -2   82.98    1.44
   0  -1   2   80.99    1.44
   0  -1   2   80.94    1.47
   0   1   2   81.88    1.37
   0   1   2   81.93    1.40
   0   1   2   81.94    1.37
   0   1  -2   81.23    1.35
   0   1  -2   80.68    1.58
   0   1  -2   80.54    1.38
   1  -1   2   33.85    0.61
  -1  -1  -2   31.63    0.61
  -1  -1  -2   31.90    0.56
   1  -1   2   32.41    0.59
  -1  -1  -2   32.90    0.59
  -1  -1  -2   32.83    0.60
  -1   1  -2   32.72    0.56
   1   1   2   32.68    0.66
   1   1   2   31.60    0.56
  -1   1  -2   31.68    0.68
  -1   1  -2   32.38    0.57
  -1   1  -2   33.04    0.55
  -2  -1  -2   14.47    0.32
  -2  -1  -2   15.09    0.29
  -2  -1  -2   14.71    0.31
  -2  -1  -2   14.71    0.31
  -2  -1  -2   14.79    0.30
   2  -1   2   14.41    0.31
   2  -1   2   14.87    0.30
  -2   1  -2   14.36    0.37
  -2   1  -2   15.10    0.31
  -2   1  -2   14.72    0.29
  -3  -1  -2    5.19    0.17
  -3  -1  -2    5.34    0.18
  -3  -1  -2    5.37    0.16
  -3  -1  -2    5.45    0.17
   3  -1   2    5.55    0.17
  -3   1  -2    5.42    0.16
  -3   1  -2    5.23    0.16
  -3   1  -2    5.34    0.17
  -3   1  -2    5.31    0.21
  -4  -1  -2    1.91    0.12
   4  -1   2    2.00    0.11
  -4  -1  -2    1.90    0.12
  -4  -1  -2    1.83    0.12
   4   1   2    1.78    0.14
   4   1   2    2.07    0.10
  -4   1  -2    1.99    0.11
  -4   1  -2    1.76    0.11
  -4   1  -2    1.97    0.13
  -4   1  -2    1.93    0.11
  -5  -1  -2    0.00    0.07
  -5  -1  -2    0.08    0.04
  -5  -1  -2    0.07    0.06
  -5  -1  -2    0.07    0.07
   5  -1   2    0.15    0.08
  -5   1  -2    0.00    0.08
  -5   1  -2    0.03    0.05
   5   1   2    0.08    0.06
   5   1   2    0.07    0.07
  -5   1  -2    0.00    0.06
  -5   1  -2    0.02    0.04
  -6  -1  -2    1.56    0.17
   6  -1   2    1.49    0.15
  -6  -1  -2    1.64    0.16
  -6  -1  -2    1.80    0.15
  -6   1  -2    1.56    0.15
  -6   1  -2    1.52    0.15
   6   1   2    1.56    0.20
  -6   1  -2    1.67    0.15
   6   1   2    1.40    0.12
  -6   1  -2    1.55    0.20
  -7  -1  -2    1.85    0.20
  -7  -1  -2    1.70    0.18
  -7  -1  -2    1.77    0.19
   7  -1   2    1.71    0.18
  -7   1  -2    1.78    0.18
  -7   1  -2    2.19    0.18
  -7   1  -2    1.91    0.20
   7   1   2    1.91    0.25
   8  -1   2    0.07    0.13
  -8  -1  -2   -0.12    0.09
  -8  -1  -2    0.10    0.11
  -8  -1  -2    0.10    0.09
  -8   1  -2   -0.14    0.06
  -8   1  -2   -0.02    0.09
  -8   1  -2    0.11    0.09
   8   1   2    0.14    0.11
   9  -1   2    0.18    0.15
  -9  -1  -2    0.27    0.13
  -9  -1  -2    0.13    0.12
  -9   1  -2    0.02    0.10
  -9   1  -2    0.00    0.11
   9   1   2    0.19    0.13
  -9  -2   2    0.06    0.13
   9  -2  -2    0.62    0.19
  -9  -2   2    0.52    0.16
   9   2  -2    0.44    0.19
  -9   2   2    0.29    0.11
  -9   2   2    0.35    0.15
   9   2  -2    0.36    0.13
   8  -2  -2    3.66    0.27
  -8  -2   2    3.69    0.24
  -8  -2   2    4.10    0.28
  -8   2   2    3.26    0.21
  -8   2   2    3.66    0.23
   8   2  -2    3.91    0.24
  -8   2   2    3.45    0.23
   8   2  -2    3.86    0.30
  -7  -2   2    0.25    0.10
   7  -2  -2    0.48    0.15
  -7  -2   2    0.17    0.11
   7  -2  -2    0.12    0.10
   7   2  -2    0.22    0.15
  -7   2   2    0.26    0.11
  -7   2   2    0.37    0.11
  -7   2   2    0.40    0.11
   6  -2  -2    1.43    0.15
  -6  -2   2    1.75    0.15
  -6  -2   2    1.54    0.17
  -6   2   2    1.45    0.15
   6   2  -2    1.71    0.20
  -6   2   2    1.50    0.16
  -6   2   2    1.59    0.16
  -5  -2   2    0.06    0.08
  -5  -2   2    0.06    0.07
  -5  -2   2    0.05    0.04
   5  -2  -2    0.12    0.08
  -5   2   2    0.09    0.09
  -5   2   2    0.16    0.08
  -5   2   2    0.16    0.08
  -5   2   2    0.07    0.05
   5   2  -2    0.16    0.10
   4  -2  -2    2.47    0.14
   4  -2  -2    2.45    0.08
  -4  -2   2    2.48    0.14
  -4  -2   2    2.43    0.15
  -4  -2   2    2.45    0.10
  -4   2   2    3.00    0.14
   4   2  -2    2.60    0.06
  -4   2   2    2.41    0.13
  -4   2   2    2.33    0.12
   4   2  -2    2.36    0.14
   4   2  -2    2.38    0.16
  -4   2   2    2.64    0.16
   3  -2  -2    6.37    0.15
  -3  -2   2    6.03    0.20
   3  -2  -2    6.19    0.19
  -3  -2   2    6.09    0.21
   3   2  -2    5.88    0.19
  -3   2   2    6.17    0.19
  -3   2   2    5.80    0.18
  -3   2   2    6.07    0.22
   3   2  -2    5.82    0.22
  -3   2   2    6.43    0.19
   2  -2  -2    1.06    0.09
  -2  -2   2    1.08    0.08
  -2  -2   2    1.04    0.07
  -2  -2   2    0.99    0.07
   2  -2  -2    1.03    0.06
   2   2  -2    1.04    0.07
   2   2  -2    1.01    0.09
  -2   2   2    0.99    0.08
  -2   2   2    1.11    0.08
  -2   2   2    1.11    0.08
  -2   2   2    0.98    0.07
  -1  -2   2   19.03    0.40
   1  -2  -2   19.02    0.39
  -1  -2   2   19.04    0.34
   1  -2  -2   19.22    0.38
  -1  -2   2   18.94    0.37
  -1  -2   2   19.26    0.42
  -1  -2   2   19.58    0.38
  -1   2   2   19.04    0.38
   1   2  -2   19.25    0.37
  -1   2   2   18.93    0.41
   1   2  -2   19.22    0.44
  -1   2   2   19.23    0.37
  -1   2   2   18.82    0.37
   0  -2   2    2.39    0.10
   0  -2   2    2.45    0.07
   0  -2  -2    2.40    0.09
   0  -2  -2    2.20    0.09
   0  -2   2    2.31    0.09
   0  -2   2    2.43    0.10
   0   2   2    2.49    0.09
   0   2  -2    2.39    0.11
   0   2  -2    2.44    0.08
   0   2   2    2.49    0.08
   0   2   2    2.34    0.07
   0   2   2    2.44    0.09
   1  -2   2  216.45    3.64
  -1  -2  -2  213.47    3.56
  -1  -2  -2  213.91    3.71
  -1  -2  -2  211.93    3.95
  -1  -2  -2  215.34    3.66
   1  -2   2  208.16    3.84
   1  -2   2  214.82    3.99
  -1   2  -2  214.50    4.26
  -1   2  -2  223.18    3.66
   1   2   2  216.55    4.31
  -1   2  -2  212.52    3.60
  -1   2  -2  212.89    3.61
   1   2   2  212.92    3.64
   2  -2   2    1.45    0.09
   2  -2   2    1.41    0.07
  -2  -2  -2    1.30    0.08
   2  -2   2    1.43    0.09
  -2  -2  -2    1.34    0.08
  -2  -2  -2    1.29    0.08
  -2   2  -2    1.31    0.08
   2   2   2    1.35    0.08
  -2   2  -2    1.35    0.09
   2   2   2    1.41    0.08
  -2   2  -2    1.37    0.06
   3  -2   2    3.67    0.15
  -3  -2  -2    3.59    0.14
   3  -2   2    3.69    0.11
  -3  -2  -2    3.52    0.11
  -3  -2  -2    3.40    0.13
   3  -2   2    3.58    0.13
  -3  -2  -2    3.61    0.15
  -3   2  -2    3.53    0.17
  -3   2  -2    3.19    0.14
  -3   2  -2    3.53    0.13
   3   2   2    3.31    0.13
   3   2   2    3.40    0.15
  -4  -2  -2    0.24    0.06
   4  -2   2    0.22    0.06
   4  -2   2    0.21    0.04
  -4  -2  -2    0.21    0.06
  -4  -2  -2    0.25    0.06
   4  -2   2    0.26    0.08
   4   2   2    0.23    0.09
  -4   2  -2    0.23    0.06
  -4   2  -2    0.11    0.08
  -4   2  -2    0.27    0.06
  -4   2  -2    0.16    0.06
   5  -2   2    0.00    0.06
  -5  -2  -2    0.05    0.07
  -5  -2  -2    0.07    0.07
  -5  -2  -2    0.05    0.04
   5  -2   2   -0.07    0.09
  -5   2  -2    0.16    0.10
   5   2   2    0.03    0.05
  -5   2  -2    0.10    0.06
  -5   2  -2    0.04    0.05
  -5   2  -2   -0.01    0.05
   5   2   2    0.10    0.09
  -6  -2  -2    0.50    0.12
   6  -2   2    0.52    0.12
  -6  -2  -2    0.68    0.12
  -6   2  -2    0.74    0.11
  -6   2  -2    0.70    0.15
  -6   2  -2    0.50    0.10
   6   2   2    0.58    0.13
  -6   2  -2    0.63    0.12
   7  -2   2    0.21    0.12
  -7  -2  -2    0.08    0.08
  -7  -2  -2    0.22    0.11
  -7   2  -2    0.15    0.10
   7   2   2    0.12    0.13
  -7   2  -2    0.10    0.13
  -7   2  -2    0.28    0.09
  -7   2  -2    0.26    0.09
  -8  -2  -2    0.83    0.17
  -8  -2  -2    0.43    0.14
  -8   2  -2    0.60    0.13
   8   2   2    0.78    0.20
  -8   2  -2    0.42    0.14
  -9  -2  -2    0.09    0.13
   9  -2   2    0.14    0.15
  -9  -2  -2    0.10    0.10
  -9   2  -2    0.13    0.10
   9   2   2    0.25    0.13
   9   2   2    0.12    0.13
  -9   2  -2    0.20    0.14
  -9  -3   2    0.07    0.10
  -9  -3   2    0.13    0.14
   9  -3  -2    0.32    0.15
   9   3  -2    0.30    0.17
   9   3  -2   -0.09    0.11
  -9   3   2    0.56    0.14
  -9   3   2    0.16    0.10
   8  -3  -2   -0.10    0.10
   8  -3  -2    0.30    0.14
  -8  -3   2   -0.08    0.08
  -8  -3   2    0.14    0.10
  -8   3   2   -0.02    0.08
   8   3  -2    0.10    0.09
   8   3  -2    0.09    0.15
  -8   3   2    0.27    0.12
   7  -3  -2    0.16    0.11
  -7  -3   2    0.34    0.12
  -7  -3   2    0.33    0.13
   7   3  -2    0.39    0.13
  -7   3   2    0.25    0.10
  -7   3   2    0.41    0.12
  -7   3   2    0.30    0.10
   7   3  -2    0.40    0.14
  -6  -3   2   -0.01    0.06
  -6  -3   2    0.06    0.08
   6  -3  -2    0.07    0.10
  -6   3   2    0.26    0.09
   6   3  -2    0.11    0.13
  -6   3   2    0.20    0.09
   6   3  -2    0.00    0.06
  -6   3   2    0.09    0.09
  -6   3   2    0.07    0.08
  -5  -3   2    1.68    0.14
  -5  -3   2    1.85    0.15
  -5  -3   2    1.86    0.11
   5  -3  -2    1.76    0.17
   5   3  -2    1.95    0.15
  -5   3   2    2.13    0.15
   5   3  -2    1.87    0.17
  -5   3   2    1.77    0.15
  -5   3   2    1.73    0.13
  -5   3   2    1.77    0.14
   4  -3  -2    0.12    0.08
  -4  -3   2    0.04    0.07
  -4  -3   2    0.07    0.07
   4  -3  -2    0.12    0.05
  -4  -3   2    0.08    0.05
  -4   3   2    0.08    0.06
   4   3  -2    0.12    0.07
  -4   3   2    0.07    0.05
  -4   3   2    0.01    0.07
   4   3  -2    0.13    0.09
  -4   3   2    0.02    0.06
  -3  -3   2    8.23    0.24
   3  -3  -2    8.13    0.24
   3  -3  -2    8.54    0.22
  -3  -3   2    8.08    0.25
  -3  -3   2    8.73    0.24
  -3   3   2    8.21    0.23
  -3   3   2    8.01    0.27
  -3   3   2    8.42    0.24
   3   3  -2    8.29    0.24
  -3   3   2    8.60    0.23
   3   3  -2    7.99    0.28
  -2  -3   2   11.57    0.28
   2  -3  -2   11.67    0.28
  -2  -3   2   11.97    0.21
  -2  -3   2   11.30    0.29
   2  -3  -2   11.14    0.29
  -2  -3   2   11.52    0.29
  -2   3   2   11.38    0.27
  -2   3   2   11.30    0.27
   2   3  -2   11.80    0.33
   2   3  -2   12.01    0.29
  -2   3   2   11.70    0.28
  -2   3   2   11.90    0.31
   1  -3  -2    2.78    0.12
  -1  -3   2    2.97    0.13
  -1  -3   2    2.95    0.14
  -1  -3   2    2.79    0.11
  -1  -3   2    2.90    0.10
   1  -3  -2    3.10    0.13
  -1   3   2    2.86    0.11
   1   3  -2    2.77    0.12
  -1   3   2    2.88    0.11
  -1   3   2    2.92    0.11
  -1   3   2    3.01    0.11
   1   3  -2    2.79    0.13
   0  -3   2   39.95    0.80
   0  -3  -2   40.20    0.78
   0  -3   2   39.27    0.79
   0  -3  -2   39.76    0.72
   0  -3   2   39.78    0.72
   0  -3   2   39.49    0.72
   0   3   2   40.38    0.73
   0   3   2   41.12    0.81
   0   3   2   39.83    0.72
   0   3  -2   39.42    0.73
   0   3  -2   40.48    0.85
   0   3   2   39.70    0.75
  -1  -3  -2   45.02    0.78
   1  -3   2   43.23    0.86
  -1  -3  -2   43.26    0.86
   1  -3   2   44.31    0.81
   1  -3   2   44.47    0.86
  -1  -3  -2   43.33    0.83
   1   3   2   43.65    0.79
   1   3   2   44.59    0.90
  -1   3  -2   45.73    0.76
  -1   3  -2   44.78    0.77
   1   3   2   44.89    0.82
  -1   3  -2   43.44    0.94
  -1   3  -2   43.05    0.80
  -2  -3  -2    8.22    0.19
   2  -3   2    7.85    0.23
  -2  -3  -2    8.06    0.24
  -2  -3  -2    8.47    0.24
   2  -3   2    7.86    0.24
  -2  -3  -2    7.98    0.23
   2  -3   2    8.54    0.21
  -2   3  -2    8.51    0.27
   2   3   2    8.49    0.24
  -2   3  -2    8.16    0.23
   2   3   2    8.20    0.22
  -2   3  -2    8.58    0.18
  -2   3  -2    8.64    0.19
   3  -3   2    3.56    0.12
  -3  -3  -2    3.73    0.11
  -3  -3  -2    3.56    0.17
   3  -3   2    3.84    0.16
  -3  -3  -2    3.69    0.16
  -3  -3  -2    3.65    0.15
   3  -3   2    3.66    0.17
  -3   3  -2    3.77    0.13
  -3   3  -2    3.62    0.12
   3   3   2    3.50    0.16
  -3   3  -2    3.63    0.16
  -3   3  -2    3.55    0.18
   3   3   2    3.56    0.15
  -4  -3  -2   -0.01    0.05
   4  -3   2   -0.01    0.06
  -4  -3  -2   -0.06    0.05
  -4  -3  -2    0.04    0.03
   4  -3   2    0.01    0.07
  -4  -3  -2   -0.01    0.05
   4  -3   2   -0.01    0.03
  -4   3  -2    0.02    0.06
   4   3   2    0.00    0.06
  -4   3  -2   -0.01    0.04
  -4   3  -2   -0.02    0.05
   4   3   2    0.06    0.07
  -4   3  -2    0.02    0.04
  -5  -3  -2    0.14    0.06
   5  -3   2    0.13    0.10
   5  -3   2    0.09    0.08
  -5  -3  -2    0.07    0.06
  -5  -3  -2    0.17    0.07
  -5   3  -2    0.02    0.05
   5   3   2    0.00    0.09
  -5   3  -2    0.03    0.06
   5   3   2    0.00    0.07
  -5   3  -2    0.01    0.05
  -5   3  -2   -0.05    0.08
  -6  -3  -2    0.03    0.08
  -6  -3  -2   -0.06    0.06
   6  -3   2   -0.10    0.10
   6   3   2    0.00    0.11
  -6   3  -2    0.02    0.06
  -6   3  -2   -0.06    0.07
  -6   3  -2   -0.10    0.09
  -6   3  -2    0.02    0.06
   6   3   2   -0.06    0.06
  -7  -3  -2    2.39    0.23
   7  -3   2    2.43    0.23
  -7  -3  -2    2.63    0.22
  -7   3  -2    2.00    0.21
   7   3   2    2.33    0.18
  -7   3  -2    2.08    0.21
   7   3   2    2.44    0.24
  -7   3  -2    2.46    0.18
   8  -3   2    1.12    0.19
  -8  -3  -2    1.01    0.18
  -8  -3  -2    1.25    0.19
   8   3   2    0.97    0.18
   8   3   2    0.92    0.19
  -8   3  -2    0.75    0.16
  -8   3  -2    1.05    0.21
  -8   3  -2    1.16    0.16
  -9  -3  -2    0.13    0.13
  -9  -3  -2    0.13    0.11
   9   3   2    0.14    0.10
   9   3   2    0.29    0.14
  -9   3  -2    0.03    0.12
  -9  -4   2    0.16    0.14
  -9  -4   2   -0.04    0.13
   9  -4  -2    0.24    0.16
  -9   4   2   -0.06    0.11
   9   4  -2   -0.20    0.14
   9   4  -2   -0.01    0.10
  -9   4   2    0.07    0.10
  -8  -4   2   -0.05    0.11
  -8  -4   2    0.15    0.11
   8  -4  -2    0.14    0.12
   8   4  -2   -0.13    0.11
   8   4  -2    0.16    0.16
  -8   4   2    0.22    0.12
  -8   4   2    0.02    0.09
   7  -4  -2   -0.06    0.11
  -7  -4   2    0.01    0.08
  -7  -4   2    0.04    0.08
  -7   4   2    0.04    0.07
   7   4  -2   -0.10    0.09
   7   4  -2   -0.22    0.09
  -7   4   2   -0.04    0.12
  -7   4   2    0.11    0.09
  -6  -4   2    1.02    0.15
  -6  -4   2    1.28    0.17
   6  -4  -2    1.05    0.16
  -6   4   2    1.23    0.15
  -6   4   2    1.25    0.19
   6   4  -2    1.00    0.19
  -6   4   2    1.03    0.13
  -6   4   2    1.06    0.14
   6   4  -2    1.13    0.16
   5  -4  -2    0.56    0.13
  -5  -4   2    0.36    0.10
  -5  -4   2    0.35    0.11
  -5  -4   2    0.37    0.09
  -5   4   2    0.38    0.09
  -5   4   2    0.26    0.09
  -5   4   2    0.34    0.09
  -5   4   2    0.42    0.13
   5   4  -2    0.38    0.09
   5   4  -2    0.40    0.12
   4  -4  -2    3.34    0.19
  -4  -4   2    3.53    0.16
  -4  -4   2    3.43    0.19
  -4  -4   2    3.70    0.19
   4  -4  -2    3.53    0.14
  -4   4   2    3.74    0.16
   4   4  -2    3.39    0.18
  -4   4   2    3.32    0.19
  -4   4   2    3.82    0.17
   4   4  -2    3.62    0.22
  -4   4   2    3.48    0.18
  -3  -4   2    9.11    0.29
  -3  -4   2    9.57    0.28
   3  -4  -2    9.68    0.26
  -3  -4   2    9.74    0.28
   3  -4  -2    9.62    0.29
  -3   4   2    9.56    0.28
   3   4  -2    9.39    0.33
  -3   4   2    9.95    0.26
   3   4  -2    9.34    0.28
  -3   4   2    9.89    0.27
  -3   4   2    9.65    0.31
  -2  -4   2    0.03    0.04
   2  -4  -2   -0.06    0.05
  -2  -4   2    0.00    0.03
  -2  -4   2   -0.01    0.03
  -2  -4   2   -0.02    0.06
   2  -4  -2   -0.11    0.07
  -2   4   2   -0.02    0.04
  -2   4   2   -0.03    0.04
   2   4  -2    0.05    0.05
  -2   4   2    0.03    0.04
  -2   4   2    0.05    0.04
   2   4  -2    0.04    0.07
  -1  -4   2   27.81    0.53
  -1  -4   2   28.60    0.55
   1  -4  -2   28.60    0.60
  -1  -4   2   28.77    0.57
   1  -4  -2   28.92    0.58
  -1  -4   2   28.20    0.62
  -1   4   2   29.11    0.57
   1   4  -2   28.51    0.66
   1   4  -2   28.45    0.57
  -1   4   2   28.46    0.57
  -1   4   2   27.85    0.56
  -1   4   2   28.58    0.63
   0  -4  -2    0.30    0.07
   0  -4   2    0.28    0.08
   0  -4   2    0.19    0.07
   0  -4   2    0.21    0.06
   0  -4  -2    0.24    0.05
   0  -4   2    0.22    0.04
   0   4  -2    0.24    0.05
   0   4   2    0.29    0.05
   0   4   2    0.31    0.05
   0   4   2    0.23    0.05
   0   4  -2    0.25    0.06
   0   4  -2    0.18    0.04
   0   4   2    0.22    0.05
  -1  -4  -2    5.58    0.20
   1  -4   2    5.52    0.19
  -1  -4  -2    5.81    0.16
  -1  -4  -2    5.80    0.19
   1  -4   2    5.59    0.19
   1  -4   2    5.56    0.21
  -1   4  -2    5.35    0.21
  -1   4  -2    5.66    0.15
   1   4   2    5.51    0.18
  -1   4  -2    5.78    0.14
   1   4   2    5.59    0.18
   1   4   2    5.56    0.18
  -1   4  -2    5.67    0.19
   2  -4   2    0.45    0.10
   2  -4   2    0.29    0.09
  -2  -4  -2    0.35    0.07
  -2  -4  -2    0.24    0.07
  -2  -4  -2    0.28    0.08
   2  -4   2    0.31    0.06
  -2   4  -2    0.36    0.04
   2   4   2    0.34    0.07
  -2   4  -2    0.39    0.06
  -2   4  -2    0.45    0.08
  -2   4  -2    0.36    0.05
   2   4   2    0.51    0.09
   3  -4   2   12.88    0.30
  -3  -4  -2   12.48    0.35
   3  -4   2   12.46    0.34
   3  -4   2   12.76    0.36
  -3  -4  -2   12.44    0.35
  -3  -4  -2   12.93    0.27
  -3  -4  -2   12.72    0.35
   3   4   2   12.89    0.37
  -3   4  -2   12.83    0.27
  -3   4  -2   12.85    0.34
   3   4   2   12.18    0.33
  -3   4  -2   12.56    0.40
  -4  -4  -2    2.13    0.14
  -4  -4  -2    2.05    0.13
   4  -4   2    2.34    0.15
  -4  -4  -2    2.13    0.16
   4  -4   2    2.03    0.17
  -4   4  -2    1.94    0.17
  -4   4  -2    2.13    0.14
  -4   4  -2    2.27    0.12
   4   4   2    2.08    0.14
  -4   4  -2    2.33    0.11
   4   4   2    2.28    0.16
  -5  -4  -2    1.27    0.15
  -5  -4  -2    1.43    0.14
  -5  -4  -2    1.41    0.15
   5  -4   2    1.50    0.17
   5  -4   2    1.32    0.14
  -5   4  -2    1.16    0.12
  -5   4  -2    1.42    0.19
   5   4   2    1.50    0.18
  -5   4  -2    1.05    0.13
   5   4   2    1.30    0.14
  -6  -4  -2    2.24    0.18
  -6  -4  -2    2.27    0.19
   6  -4   2    2.58    0.24
  -6   4  -2    2.39    0.22
   6   4   2    2.27    0.19
  -6   4  -2    2.50    0.16
   6   4   2    2.31    0.22
  -6   4  -2    2.26    0.19
  -7  -4  -2    2.00    0.22
  -7  -4  -2    1.72    0.20
   7  -4   2    1.95    0.23
   7   4   2    1.67    0.19
  -7   4  -2    1.69    0.24
   7   4   2    1.78    0.24
  -7   4  -2    1.59    0.20
  -8  -4  -2    0.36    0.12
  -8  -4  -2    0.32    0.14
   8  -4   2    0.01    0.14
  -8   4  -2    0.12    0.10
  -8   4  -2    0.22    0.17
   8   4   2    0.26    0.11
   8   4   2    0.41    0.17
  -9  -4  -2    0.07    0.10
  -9  -4  -2    0.47    0.16
  -9   4  -2    0.15    0.11
   9   4   2    0.48    0.19
   9   4   2    0.26    0.14
  -9  -5   2    0.23    0.15
   9  -5  -2    0.37    0.15
  -9   5   2    0.02    0.12
   9   5  -2   -0.34    0.19
   9   5  -2   -0.01    0.13
   8  -5  -2    0.24    0.15
  -8  -5   2    0.23    0.14
  -8  -5   2    0.43    0.16
  -8   5   2   -0.01    0.09
  -8   5   2    0.18    0.10
   8   5  -2    0.15    0.13
   8   5  -2   -0.08    0.18
   7  -5  -2   -0.10    0.12
  -7  -5   2   -0.04    0.11
  -7  -5   2    0.10    0.09
   7   5  -2   -0.07    0.16
  -7   5   2   -0.04    0.12
  -7   5   2   -0.09    0.09
   7   5  -2   -0.05    0.11
  -7   5   2   -0.05    0.08
  -6  -5   2   -0.05    0.07
   6  -5  -2   -0.05    0.11
  -6  -5   2   -0.03    0.07
   6   5  -2    0.01    0.15
  -6   5   2   -0.09    0.07
   6   5  -2   -0.02    0.09
  -6   5   2   -0.09    0.08
  -6   5   2   -0.13    0.10
  -5  -5   2    4.53    0.23
  -5  -5   2    4.20    0.20
   5  -5  -2    4.42    0.24
  -5  -5   2    4.54    0.24
   5   5  -2    4.41    0.29
  -5   5   2    4.40    0.20
   5   5  -2    4.62    0.24
  -5   5   2    4.48    0.25
  -5   5   2    4.19    0.22
  -5   5   2    3.83    0.20
  -4  -5   2    0.14    0.07
  -4  -5   2    0.10    0.09
   4  -5  -2    0.26    0.12
  -4  -5   2    0.33    0.09
   4  -5  -2    0.24    0.08
   4   5  -2    0.26    0.14
   4   5  -2    0.18    0.07
  -4   5   2    0.19    0.08
  -4   5   2    0.24    0.10
  -4   5   2    0.31    0.09
  -4   5   2    0.28    0.07
   3  -5  -2    1.46    0.15
  -3  -5   2    1.44    0.12
   3  -5  -2    1.40    0.11
  -3  -5   2    1.39    0.11
  -3  -5   2    1.48    0.12
  -3   5   2    1.68    0.13
  -3   5   2    1.50    0.13
   3   5  -2    1.51    0.12
  -3   5   2    1.46    0.12
  -3   5   2    1.55    0.11
   3   5  -2    1.60    0.18
  -2  -5   2    0.64    0.07
  -2  -5   2    0.62    0.08
   2  -5  -2    0.58    0.10
  -2  -5   2    0.70    0.09
  -2  -5   2    0.75    0.12
   2  -5  -2    0.68    0.11
  -2   5   2    0.61    0.09
   2   5  -2    0.81    0.12
   2   5  -2    0.68    0.10
  -2   5   2    0.71    0.08
  -2   5   2    0.51    0.08
  -2   5   2    0.67    0.10
  -1  -5   2    1.65    0.10
  -1  -5   2    1.55    0.12
   1  -5  -2    1.64    0.12
   1  -5  -2    1.67    0.11
  -1  -5   2    1.59    0.10
  -1   5   2    1.92    0.11
  -1   5   2    1.64    0.11
  -1   5   2    1.68    0.11
   1   5  -2    1.71    0.11
  -1   5   2    1.68    0.11
   1   5  -2    1.92    0.13
   0  -5   2    1.28    0.11
   0  -5  -2    1.36    0.10
   0  -5  -2    1.17    0.10
   0  -5   2    1.41    0.14
   0   5   2    1.17    0.10
   0   5   2    1.20    0.09
   0   5  -2    1.24    0.08
   0   5  -2    1.28    0.11
   0   5   2    1.17    0.11
   0   5   2    1.22    0.09
   0   5  -2    1.34    0.10
  -1  -5  -2    6.27    0.24
  -1  -5  -2    6.54    0.19
   1  -5   2    6.40    0.25
   1  -5   2    6.51    0.23
   1   5   2    6.30    0.22
   1   5   2    6.62    0.22
  -1   5  -2    6.72    0.17
  -1   5  -2    6.89    0.23
   1   5   2    6.81    0.22
  -1   5  -2    6.60    0.25
  -2  -5  -2    7.15    0.25
  -2  -5  -2    7.67    0.26
   2  -5   2    6.98    0.26
   2  -5   2    7.48    0.27
   2   5   2    7.09    0.25
   2   5   2    7.10    0.24
  -2   5  -2    7.42    0.18
  -2   5  -2    7.44    0.24
  -2   5  -2    7.42    0.28
  -2   5  -2    7.05    0.19
  -3  -5  -2    2.23    0.16
  -3  -5  -2    2.33    0.10
   3  -5   2    2.49    0.17
  -3  -5  -2    2.30    0.14
   3  -5   2    2.55    0.18
  -3  -5  -2    2.20    0.15
   3   5   2    2.39    0.14
  -3   5  -2    2.34    0.18
  -3   5  -2    2.27    0.14
   3   5   2    2.27    0.18
  -3   5  -2    2.30    0.10
  -4  -5  -2    3.31    0.18
   4  -5   2    3.50    0.20
  -4  -5  -2    3.27    0.20
   4  -5   2    3.35    0.20
  -4  -5  -2    3.44    0.20
  -4   5  -2    3.27    0.18
  -4   5  -2    3.14    0.15
   4   5   2    3.29    0.19
   4   5   2    3.19    0.21
  -4   5  -2    3.24    0.22
   5  -5   2    1.75    0.17
  -5  -5  -2    1.37    0.16
   5  -5   2    1.75    0.19
  -5  -5  -2    1.48    0.17
  -5  -5  -2    1.70    0.17
  -5   5  -2    1.47    0.12
  -5   5  -2    1.87    0.22
  -5   5  -2    1.65    0.17
   5   5   2    1.76    0.18
   5   5   2    1.70    0.21
  -6  -5  -2    0.09    0.10
   6  -5   2    0.40    0.15
  -6  -5  -2    0.22    0.08
  -6  -5  -2    0.10    0.11
   6   5   2    0.29    0.10
   6   5   2    0.34    0.15
  -6   5  -2    0.28    0.14
  -6   5  -2    0.41    0.10
   7  -5   2    0.02    0.11
  -7  -5  -2    0.04    0.12
  -7  -5  -2    0.11    0.09
   7   5   2    0.03    0.09
  -7   5  -2    0.14    0.09
   7   5   2    0.17    0.15
  -7   5  -2    0.18    0.15
  -8  -5  -2    0.09    0.11
   8  -5   2   -0.26    0.14
  -8  -5  -2    0.06    0.10
   8   5   2    0.14    0.17
  -8   5  -2    0.02    0.11
  -8   5  -2    0.10    0.17
   8   5   2    0.10    0.13
  -8  -6   2    0.39    0.16
  -8  -6   2   -0.01    0.12
   8  -6  -2    0.10    0.14
   8   6  -2   -0.13    0.12
  -8   6   2   -0.01    0.16
   8   6  -2   -0.30    0.22
  -8   6   2    0.22    0.11
   7  -6  -2    0.84    0.18
  -7  -6   2    0.83    0.16
  -7  -6   2    0.41    0.12
   7   6  -2    0.47    0.24
   7   6  -2    0.70    0.16
  -7   6   2    0.62    0.15
  -7   6   2    0.70    0.19
   6  -6  -2   -0.15    0.12
  -6  -6   2    0.18    0.09
  -6  -6   2    0.10    0.11
  -6   6   2    0.20    0.12
   6   6  -2   -0.17    0.18
   6   6  -2    0.04    0.11
  -6   6   2    0.12    0.09
  -6   6   2    0.05    0.07
   5  -6  -2    2.66    0.19
  -5  -6   2    3.45    0.22
  -5  -6   2    3.26    0.19
  -5  -6   2    2.99    0.20
   5   6  -2    3.48    0.28
  -5   6   2    3.34    0.24
   5   6  -2    3.46    0.22
  -5   6   2    3.08    0.21
  -5   6   2    3.17    0.19
  -4  -6   2    0.08    0.09
  -4  -6   2    0.05    0.07
   4  -6  -2    0.09    0.08
  -4  -6   2    0.11    0.07
   4  -6  -2    0.18    0.10
  -4   6   2    0.22    0.08
   4   6  -2    0.16    0.10
  -4   6   2    0.09    0.08
   4   6  -2    0.22    0.12
  -4   6   2    0.10    0.09
  -4   6   2    0.14    0.10
  -3  -6   2   -0.12    0.08
  -3  -6   2    0.11    0.07
  -3  -6   2    0.23    0.07
   3  -6  -2    0.02    0.11
   3  -6  -2    0.04    0.08
  -3   6   2    0.12    0.07
  -3   6   2    0.25    0.09
   3   6  -2    0.17    0.11
  -3   6   2    0.15    0.07
   3   6  -2    0.21    0.09
  -3   6   2    0.14    0.08
  -2  -6   2    0.83    0.12
  -2  -6   2    0.83    0.08
  -2  -6   2    0.84    0.11
   2  -6  -2    0.76    0.12
   2  -6  -2    0.79    0.13
   2   6  -2    0.81    0.12
  -2   6   2    0.69    0.10
  -2   6   2    0.85    0.10
  -2   6   2    0.72    0.10
   2   6  -2    0.88    0.13
  -2   6   2    0.90    0.12
   1  -6  -2    1.42    0.16
   1  -6  -2    1.39    0.14
  -1  -6   2    1.35    0.10
  -1  -6   2    1.59    0.16
  -1  -6   2    1.55    0.12
  -1   6   2    1.47    0.12
  -1   6   2    1.39    0.13
   1   6  -2    1.29    0.13
   1   6  -2    1.49    0.11
  -1   6   2    1.62    0.11
   1   6  -2    1.53    0.14
  -1   6   2    1.54    0.12
   0  -6  -2    1.09    0.12
   0  -6  -2    1.09    0.14
   0  -6   2    1.09    0.15
   0  -6   2    1.29    0.13
   0   6   2    1.27    0.12
   0   6   2    1.10    0.10
   0   6   2    1.18    0.12
   0   6  -2    1.18    0.13
   0   6   2    1.18    0.10
   0   6  -2    1.19    0.12
   0   6  -2    1.28    0.10
   0   6  -2    1.26    0.09
   1  -6   2    1.20    0.14
   1  -6   2    1.16    0.16
  -1  -6  -2    1.15    0.10
  -1  -6  -2    1.19    0.15
   1   6   2    1.15    0.10
  -1   6  -2    1.10    0.09
   1   6   2    1.01    0.11
  -1   6  -2    1.40    0.15
  -1   6  -2    1.24    0.13
  -1   6  -2    1.12    0.08
   1   6   2    1.15    0.12
   2  -6   2    1.58    0.17
  -2  -6  -2    1.23    0.13
   2  -6   2    1.42    0.16
  -2  -6  -2    1.26    0.09
  -2  -6  -2    1.38    0.16
  -2   6  -2    1.34    0.14
   2   6   2    1.32    0.14
   2   6   2    1.47    0.13
  -2   6  -2    1.51    0.09
   2   6   2    1.46    0.14
  -2   6  -2    1.26    0.12
  -3  -6  -2   43.27    0.95
  -3  -6  -2   43.44    0.93
   3  -6   2   42.37    0.93
   3  -6   2   41.21    0.90
  -3   6  -2   43.29    1.04
   3   6   2   43.13    0.89
   3   6   2   43.30    0.99
  -3   6  -2   43.07    0.90
  -4  -6  -2    4.40    0.23
   4  -6   2    4.50    0.26
   4  -6   2    4.35    0.23
  -4  -6  -2    4.22    0.23
  -4  -6  -2    4.56    0.24
  -4   6  -2    4.38    0.26
  -4   6  -2    4.38    0.22
   4   6   2    4.57    0.24
   4   6   2    4.31    0.25
  -5  -6  -2    0.18    0.11
   5  -6   2    0.11    0.10
  -5  -6  -2    0.23    0.11
  -5  -6  -2    0.29    0.10
  -5   6  -2    0.30    0.12
  -5   6  -2    0.28    0.09
   5   6   2    0.16    0.15
   5   6   2    0.14    0.08
   6  -6   2    1.24    0.19
  -6  -6  -2    1.05    0.17
  -6  -6  -2    0.84    0.15
  -6  -6  -2    1.09    0.15
   6   6   2    1.06    0.21
  -6   6  -2    0.85    0.16
   6   6   2    0.86    0.14
  -6   6  -2    1.15    0.22
  -7  -6  -2    1.68    0.22
   7  -6   2    1.79    0.25
  -7  -6  -2    1.92    0.24
  -7   6  -2    1.84    0.26
   7   6   2    1.79    0.27
   7   6   2    1.51    0.20
  -7   6  -2    1.39    0.19
  -8  -6  -2    0.35    0.15
   8  -6   2    0.05    0.17
  -8  -6  -2    0.06    0.11
  -8   6  -2    0.24    0.18
   8   6   2   -0.32    0.17
   8   6   2    0.22    0.13
  -8   6  -2    0.17    0.12
  -8  -7   2   -0.09    0.08
  -8  -7   2    0.14    0.12
   8  -7  -2    0.11    0.15
   8   7  -2   -0.46    0.26
  -8   7   2    0.32    0.14
   8   7  -2   -0.01    0.13
  -8   7   2    0.15    0.16
  -7  -7   2    0.19    0.12
   7  -7  -2   -0.06    0.13
  -7  -7   2    0.19    0.13
  -7   7   2    0.19    0.12
  -7   7   2    0.08    0.14
   7   7  -2    0.02    0.09
   7   7  -2   -0.65    0.20
   6  -7  -2    0.19    0.14
  -6  -7   2    0.08    0.11
  -6  -7   2    0.19    0.12
   6   7  -2    0.18    0.13
   6   7  -2   -0.05    0.20
  -6   7   2    0.31    0.13
  -6   7   2    0.19    0.11
  -5  -7   2    5.14    0.29
  -5  -7   2    5.07    0.25
   5  -7  -2    4.70    0.26
  -5  -7   2    5.25    0.28
  -5   7   2    5.22    0.28
  -5   7   2    4.61    0.23
   5   7  -2    4.71    0.30
  -5   7   2    4.88    0.29
   5   7  -2    4.98    0.28
  -4  -7   2    3.30    0.21
  -4  -7   2    3.52    0.21
   4  -7  -2    3.13    0.23
  -4  -7   2    3.82    0.23
   4  -7  -2    3.39    0.20
  -4   7   2    3.23    0.20
   4   7  -2    3.66    0.23
  -4   7   2    3.37    0.19
  -4   7   2    3.03    0.22
   4   7  -2    3.27    0.25
  -3  -7   2    0.51    0.11
   3  -7  -2    0.44    0.12
   3  -7  -2    0.58    0.13
  -3  -7   2    0.63    0.12
  -3  -7   2    0.51    0.13
  -3   7   2    0.58    0.12
  -3   7   2    0.41    0.11
   3   7  -2    0.65    0.15
   3   7  -2    0.41    0.10
  -3   7   2    0.44    0.09
  -3   7   2    0.47    0.10
  -2  -7   2   -0.06    0.05
   2  -7  -2    0.04    0.10
   2  -7  -2   -0.10    0.10
  -2  -7   2   -0.24    0.09
  -2  -7   2   -0.01    0.05
  -2   7   2   -0.02    0.06
   2   7  -2   -0.11    0.06
   2   7  -2   -0.02    0.08
   2   7  -2   -0.06    0.08
  -2   7   2   -0.04    0.07
  -2   7   2   -0.05    0.07
  -2   7   2   -0.09    0.06
  -1  -7   2    0.47    0.09
   1  -7  -2    0.15    0.11
   1  -7  -2    0.28    0.11
  -1  -7   2    0.31    0.12
  -1  -7   2    0.23    0.07
  -1   7   2    0.31    0.08
   1   7  -2    0.30    0.08
   1   7  -2    0.32    0.09
  -1   7   2    0.27    0.08
   1   7  -2    0.26    0.10
  -1   7   2    0.28    0.08
  -1   7   2    0.34    0.09
   0  -7   2    1.09    0.14
   0  -7  -2    1.05    0.13
   0  -7   2    0.96    0.16
   0  -7  -2    1.18    0.15
   0   7   2    1.03    0.12
   0   7   2    1.14    0.13
   0   7   2    0.98    0.13
   0   7  -2    1.08    0.11
   0   7   2    0.87    0.11
   0   7  -2    1.05    0.10
   0   7  -2    0.99    0.12
   0   7  -2    0.97    0.14
  -1  -7  -2   -0.11    0.06
   1  -7   2   -0.08    0.08
  -1  -7  -2   -0.08    0.06
   1  -7   2    0.09    0.11
  -1   7  -2   -0.02    0.05
   1   7   2    0.01    0.07
   1   7   2    0.03    0.07
   1   7   2    0.05    0.06
  -1   7  -2   -0.05    0.05
  -1   7  -2   -0.03    0.08
   1   7   2   -0.06    0.07
   2  -7   2    1.08    0.17
  -2  -7  -2    1.22    0.10
   2  -7   2    1.44    0.19
  -2  -7  -2    1.38    0.18
  -2   7  -2    1.58    0.18
   2   7   2    1.30    0.15
   2   7   2    1.24    0.14
   2   7   2    1.46    0.16
  -2   7  -2    1.09    0.14
  -3  -7  -2    1.15    0.14
  -3  -7  -2    1.38    0.18
   3  -7   2    1.68    0.19
   3  -7   2    1.20    0.18
   3   7   2    1.41    0.15
   3   7   2    1.56    0.17
  -3   7  -2    1.25    0.15
  -3   7  -2    1.66    0.21
   3   7   2    1.19    0.14
  -4  -7  -2    0.27    0.11
   4  -7   2    0.17    0.12
   4  -7   2    0.15    0.14
  -4  -7  -2    0.13    0.11
   4   7   2    0.05    0.12
  -4   7  -2    0.04    0.11
  -4   7  -2    0.12    0.09
   4   7   2    0.00    0.10
  -5  -7  -2    0.63    0.14
  -5  -7  -2    0.61    0.13
   5  -7   2    0.42    0.13
  -5  -7  -2    0.46    0.12
   5   7   2    0.55    0.12
  -5   7  -2    0.65    0.14
  -5   7  -2    0.67    0.17
   5   7   2    0.39    0.18
  -6  -7  -2    0.09    0.09
  -6  -7  -2    0.39    0.11
   6  -7   2    0.05    0.11
  -6  -7  -2    0.12    0.09
  -6   7  -2    0.11    0.09
   6   7   2    0.07    0.09
  -6   7  -2    0.02    0.13
   6   7   2   -0.07    0.18
  -7  -7  -2    0.03    0.09
   7  -7   2    0.13    0.13
  -7  -7  -2    0.08    0.12
  -7   7  -2    0.12    0.16
  -7   7  -2    0.10    0.09
   7   7   2   -0.05    0.12
  -7  -8   2    0.27    0.14
  -7  -8   2    0.31    0.15
   7  -8  -2    0.07    0.16
  -7   8   2    0.28    0.12
   7   8  -2    0.12    0.15
   7   8  -2   -0.32    0.22
  -7   8   2    0.39    0.16
  -6  -8   2   -0.13    0.11
   6  -8  -2    0.41    0.13
  -6  -8   2    0.19    0.10
   6   8  -2   -0.02    0.18
  -6   8   2    0.12    0.09
  -6   8   2    0.02    0.12
   6   8  -2    0.18    0.11
  -5  -8   2    0.08    0.12
  -5  -8   2    0.03    0.10
   5  -8  -2    0.22    0.14
  -5  -8   2    0.02    0.10
  -5   8   2    0.00    0.10
   5   8  -2    0.09    0.09
  -5   8   2    0.00    0.11
   5   8  -2    0.06    0.15
  -4  -8   2    0.17    0.11
   4  -8  -2    0.26    0.14
   4  -8  -2    0.28    0.11
  -4  -8   2    0.13    0.11
  -4   8   2    0.24    0.10
   4   8  -2    0.32    0.13
  -4   8   2    0.23    0.12
   4   8  -2    0.28    0.12
  -3  -8   2    0.09    0.11
  -3  -8   2   -0.06    0.05
   3  -8  -2    0.16    0.11
   3  -8  -2   -0.06    0.11
  -3   8   2   -0.11    0.08
  -3   8   2    0.06    0.09
   3   8  -2    0.09    0.07
   3   8  -2   -0.02    0.07
   3   8  -2    0.15    0.11
  -3   8   2   -0.16    0.07
   2  -8  -2    0.58    0.12
  -2  -8   2    0.48    0.13
  -2  -8   2    0.63    0.11
   2  -8  -2    0.52    0.12
  -2   8   2    0.38    0.11
   2   8  -2    0.48    0.13
  -2   8   2    0.50    0.11
   2   8  -2    0.34    0.10
  -2   8   2    0.55    0.12
   2   8  -2    0.55    0.11
  -1  -8   2    1.44    0.14
  -1  -8   2    1.33    0.18
   1  -8  -2    1.65    0.19
   1  -8  -2    1.56    0.17
  -1   8   2    1.20    0.15
   1   8  -2    1.57    0.19
  -1   8   2    1.54    0.14
  -1   8   2    1.51    0.15
  -1   8   2    1.55    0.15
   1   8  -2    1.29    0.15
   1   8  -2    1.58    0.14
   0  -8  -2    1.75    0.19
   0  -8  -2    1.83    0.17
   0  -8   2    1.72    0.17
   0  -8   2    1.68    0.21
   0   8  -2    1.79    0.18
   0   8  -2    1.71    0.17
   0   8   2    2.01    0.16
   0   8  -2    1.68    0.13
   0   8   2    1.79    0.15
   0   8   2    1.84    0.15
   0   8   2    1.74    0.15
  -1  -8  -2    0.05    0.11
   1  -8   2    0.25    0.12
  -1  -8  -2    0.21    0.09
   1  -8   2    0.30    0.11
   1   8   2    0.12    0.08
   1   8   2    0.27    0.09
  -1   8  -2    0.34    0.11
   1   8   2    0.25    0.10
   1   8   2    0.25    0.09
  -1   8  -2    0.33    0.12
   2  -8   2    0.46    0.15
   2  -8   2    0.53    0.15
  -2  -8  -2    0.63    0.14
   2   8   2    0.43    0.12
   2   8   2    0.48    0.12
   2   8   2    0.50    0.10
  -2   8  -2    0.51    0.14
  -2   8  -2    0.42    0.12
   3  -8   2    3.12    0.23
  -3  -8  -2    3.12    0.23
   3  -8   2    2.84    0.21
  -3  -8  -2    3.33    0.22
  -3   8  -2    3.18    0.24
   3   8   2    3.15    0.20
   3   8   2    2.95    0.22
  -3   8  -2    3.00    0.22
  -4  -8  -2    0.52    0.12
  -4  -8  -2    0.74    0.15
   4  -8   2    0.49    0.16
   4  -8   2    0.65    0.15
  -4   8  -2    0.50    0.14
   4   8   2    0.57    0.13
   4   8   2    0.51    0.12
  -4   8  -2    0.63    0.16
  -5  -8  -2    0.05    0.10
   5  -8   2   -0.01    0.11
  -5  -8  -2    0.02    0.11
   5   8   2    0.07    0.12
  -5   8  -2   -0.01    0.10
  -5   8  -2   -0.06    0.12
  -6  -8  -2   -0.07    0.12
   6  -8   2   -0.05    0.15
  -6  -8  -2    0.19    0.12
  -6   8  -2    0.11    0.14
  -6   8  -2    0.06    0.11
   6   8   2   -0.02    0.12
   7  -8   2    0.29    0.19
  -7  -8  -2    0.54    0.15
  -7  -8  -2    0.42    0.13
  -7   8  -2    0.76    0.21
  -7   8  -2    0.43    0.13
   7   8   2    0.42    0.14
  -6  -9   2    0.12    0.13
   6  -9  -2    0.03    0.15
  -6   9   2   -0.11    0.07
   6   9  -2    0.22    0.16
   6   9  -2   -0.08    0.09
  -5  -9   2    0.09    0.11
   5  -9  -2    0.28    0.13
  -5  -9   2    0.48    0.14
  -5   9   2    0.20    0.11
   5   9  -2    0.52    0.15
   5   9  -2    0.09    0.11
   4  -9  -2    0.66    0.14
  -4  -9   2    0.25    0.11
  -4  -9   2    0.59    0.15
   4  -9  -2    0.35    0.15
  -4   9   2    0.58    0.15
   4   9  -2    0.46    0.14
   4   9  -2    0.52    0.14
   4   9  -2    0.40    0.14
   3  -9  -2    0.77    0.16
   3  -9  -2    0.52    0.15
  -3  -9   2    0.44    0.15
  -3  -9   2    0.49    0.13
   3   9  -2    0.76    0.16
   3   9  -2    0.46    0.12
  -3   9   2    0.47    0.14
   3   9  -2    0.30    0.12
  -2  -9   2   -0.12    0.10
   2  -9  -2    0.06    0.11
   2  -9  -2   -0.06    0.11
  -2   9   2   -0.06    0.08
   2   9  -2    0.21    0.11
   2   9  -2    0.03    0.08
   2   9  -2    0.00    0.11
  -2   9   2    0.21    0.11
   1  -9  -2    0.54    0.13
   1  -9  -2    0.69    0.14
  -1  -9   2    0.61    0.14
   1   9  -2    0.61    0.14
   1   9  -2    0.50    0.11
  -1   9   2    0.46    0.13
   1   9  -2    0.52    0.11
  -1   9   2    0.68    0.12
   0  -9   2    1.91    0.23
   0  -9   2    1.87    0.18
   0  -9  -2    1.93    0.16
   0  -9  -2    1.79    0.20
   0   9   2    1.67    0.18
   0   9  -2    1.92    0.19
   0   9  -2    1.75    0.19
   0   9   2    1.83    0.16
   0   9   2    1.67    0.17
   1  -9   2    0.04    0.12
   1  -9   2    0.29    0.14
  -1  -9  -2    0.27    0.10
  -1  -9  -2    0.25    0.13
   1   9   2    0.20    0.10
   1   9   2    0.08    0.10
  -1   9  -2    0.25    0.12
  -1   9  -2    0.22    0.11
   1   9   2    0.18    0.10
   2  -9   2    0.09    0.13
   2  -9   2    0.05    0.13
  -2  -9  -2    0.05    0.11
  -2   9  -2    0.13    0.11
   2   9   2   -0.05    0.09
   2   9   2   -0.09    0.09
   2   9   2   -0.02    0.09
  -2   9  -2   -0.03    0.09
   3  -9   2    0.19    0.13
  -3  -9  -2    0.17    0.12
   3  -9   2    0.12    0.14
  -3   9  -2    0.17    0.12
  -3   9  -2    0.17    0.13
   3   9   2    0.34    0.12
   3   9   2    0.31    0.12
  -4  -9  -2    0.23    0.12
  -4  -9  -2    0.30    0.13
   4  -9   2    0.48    0.15
   4  -9   2   -0.01    0.11
   4   9   2    0.35    0.13
  -4   9  -2    0.07    0.11
   4   9   2    0.16    0.13
  -4   9  -2    0.17    0.13
  -5  -9  -2    0.04    0.10
   5  -9   2   -0.04    0.11
  -5  -9  -2   -0.03    0.08
   5   9   2    0.10    0.12
  -5   9  -2   -0.12    0.12
   5   9   2   -0.08    0.12
  -5   9  -2    0.16    0.13
   6  -9   2    0.98    0.23
  -6  -9  -2    0.80    0.17
  -6  -9  -2    1.07    0.18
  -6   9  -2    0.71    0.15
   6   9   2    0.64    0.18
  -6   9  -2    1.37    0.24
   6   9   2    0.86    0.19
   5 -10  -2    0.07    0.15
  -5 -10   2    0.23    0.13
  -5 -10   2    0.45    0.14
   5  10  -2    0.05    0.10
  -5  10   2    0.24    0.14
   5  10  -2    0.05    0.12
  -4 -10   2    0.08    0.10
  -4 -10   2    0.55    0.16
   4 -10  -2    0.23    0.12
   4  10  -2    0.25    0.14
   4  10  -2    0.26    0.13
  -4  10   2    0.14    0.12
   3 -10  -2    0.13    0.12
  -3 -10   2   -0.08    0.08
   3 -10  -2   -0.01    0.09
   3  10  -2    0.05    0.12
   3  10  -2    0.02    0.10
  -3  10   2    0.16    0.12
   3  10  -2    0.25    0.13
   2 -10  -2    0.28    0.14
  -2 -10   2    0.19    0.13
   2 -10  -2    0.15    0.12
   2  10  -2   -0.04    0.08
  -2  10   2    0.00    0.08
   2  10  -2    0.07    0.09
  -1 -10   2    0.19    0.11
   1 -10  -2    0.51    0.15
   1 -10  -2    0.46    0.13
   1  10  -2    0.21    0.10
   1  10  -2    0.30    0.12
  -1  10   2    0.29    0.13
   0 -10   2    0.88    0.19
   0 -10  -2    1.29    0.16
   0 -10   2    1.31    0.17
   0 -10  -2    1.03    0.18
   0  10  -2    0.92    0.15
   0  10   2    0.80    0.14
   0  10  -2    1.46    0.20
   0  10   2    0.81    0.15
   1 -10   2    0.43    0.16
  -1 -10  -2    0.32    0.14
   1 -10   2    0.15    0.12
  -1  10  -2    0.09    0.12
  -1  10  -2    0.08    0.11
   1  10   2    0.09    0.11
   1  10   2    0.24    0.11
   1  10   2   -0.01    0.09
   2 -10   2    0.26    0.15
   2 -10   2    0.46    0.16
  -2 -10  -2    0.16    0.13
   2  10   2    0.10    0.11
   2  10   2    0.11    0.12
   2  10   2    0.18    0.09
  -2  10  -2    0.32    0.13
  -2  10  -2    0.12    0.09
  -3 -10  -2    0.72    0.18
   3 -10   2    1.00    0.20
   3 -10   2    0.67    0.19
   3  10   2    0.73    0.16
  -3  10  -2    0.66    0.17
  -3  10  -2    0.60    0.16
   3  10   2    0.67    0.16
   3  10   2    0.79    0.17
   4 -10   2   -0.07    0.11
   4 -10   2    0.41    0.15
  -4 -10  -2    0.28    0.14
  -4  10  -2    0.11    0.10
  -4  10  -2    0.42    0.15
   4  10   2    0.12    0.13
   4  10   2   -0.05    0.11
   5 -10   2   -0.08    0.16
  -5 -10  -2    0.18    0.12
   5  10   2    0.03    0.14
  -5  10  -2    0.00    0.12
  -5  10  -2    0.21    0.13
   5  10   2   -0.06    0.14
  -4  11   2    0.04    0.12
   3 -11  -2    0.11    0.14
  -3 -11   2    0.60    0.17
   3 -11  -2    0.44    0.14
  -3  11   2    0.00    0.12
   3  11  -2    0.19    0.12
   2 -11  -2    0.37    0.15
   2 -11  -2    0.26    0.11
  -2 -11   2    0.33    0.16
   2  11  -2    0.29    0.14
  -2  11   2    0.33    0.12
   1 -11  -2    0.66    0.18
  -1 -11   2    0.71    0.18
   1 -11  -2    0.60    0.14
   1  11  -2    0.49    0.13
  -1  11   2    0.93    0.18
   0 -11  -2    0.61    0.17
   0 -11   2    0.45    0.15
   0  11   2    0.28    0.14
   0  11  -2    0.28    0.14
  -1 -11  -2    0.29    0.15
   1 -11   2    0.11    0.12
   1 -11   2    0.52    0.17
   1  11   2   -0.08    0.11
  -1  11  -2    0.09    0.12
   1  11   2    0.14    0.12
   2 -11   2    1.02    0.21
  -2 -11  -2    0.74    0.18
   2 -11   2    1.03    0.20
   2  11   2    0.69    0.17
  -2  11  -2    0.63    0.15
   2  11   2    0.76    0.16
   3 -11   2    0.24    0.17
   3 -11   2    0.30    0.16
  -3 -11  -2    0.16    0.11
   3  11   2    0.30    0.15
   3  11   2    0.15    0.12
   3  11   2   -0.03    0.10
  -3  11  -2    0.07    0.10
   9   0  -3    0.79    0.21
  -9   0   3    0.51    0.13
  -9   0   3    0.62    0.16
  -9   0   3    0.81    0.18
  -8   0   3    0.34    0.12
   8   0  -3    0.04    0.14
  -8   0   3    0.26    0.12
  -8   0   3    0.11    0.11
  -7   0   3    2.26    0.17
  -7   0   3    2.17    0.20
  -7   0   3    1.77    0.16
   7   0  -3    1.95    0.19
  -6   0   3   -0.02    0.08
  -6   0   3    0.01    0.08
   6   0  -3   -0.07    0.07
  -6   0   3   -0.04    0.05
   6   0  -3    0.02    0.06
   5   0  -3    2.62    0.12
  -5   0   3    2.60    0.16
  -5   0   3    2.68    0.16
   5   0  -3    2.64    0.17
  -5   0   3    2.53    0.16
   4   0  -3   -0.06    0.06
   4   0  -3   -0.02    0.04
  -4   0   3   -0.02    0.06
  -4   0   3   -0.02    0.04
  -4   0   3   -0.04    0.05
  -3   0   3   12.04    0.30
   3   0  -3   11.86    0.34
  -3   0   3   11.89    0.28
  -3   0   3   12.36    0.30
  -3   0   3   12.15    0.27
   3   0  -3   12.27    0.26
   2   0  -3    0.02    0.03
  -2   0   3    0.03    0.03
   2   0  -3   -0.01    0.03
  -2   0   3    0.01    0.03
  -2   0   3   -0.01    0.03
  -2   0   3    0.03    0.02
  -2   0   3   -0.02    0.03
  -1   0   3   60.38    1.00
  -1   0   3   60.90    1.11
  -1   0   3   60.42    1.06
   1   0  -3   60.68    1.01
   1   0  -3   58.77    1.19
  -1   0   3   59.54    1.03
   0   0   3   -0.02    0.01
   0   0  -3    0.00    0.01
   0   0  -3    0.00    0.02
   0   0  -3   -0.02    0.02
   0   0   3   -0.02    0.01
   0   0   3    0.01    0.02
  -1   0  -3   78.60    1.29
  -1   0  -3   77.01    1.29
  -1   0  -3   76.79    1.50
  -1   0  -3   75.92    1.32
  -1   0  -3   75.55    1.37
  -1   0  -3   76.74    1.26
  -2   0  -3   -0.01    0.03
  -2   0  -3    0.01    0.03
  -2   0  -3   -0.04    0.03
  -2   0  -3   -0.01    0.03
  -2   0  -3   -0.04    0.03
  -2   0  -3    0.00    0.03
  -3   0  -3   -0.05    0.03
  -3   0  -3    0.01    0.03
  -3   0  -3    0.00    0.03
  -3   0  -3    0.00    0.04
  -3   0  -3    0.00    0.05
  -4   0  -3   -0.02    0.06
   4   0   3   -0.03    0.05
  -4   0  -3   -0.05    0.04
  -4   0  -3   -0.02    0.03
  -4   0  -3    0.01    0.05
  -5   0  -3    4.46    0.19
  -5   0  -3    4.36    0.19
  -5   0  -3    4.36    0.23
  -5   0  -3    4.70    0.20
   5   0   3    4.27    0.18
  -6   0  -3    0.11    0.08
  -6   0  -3    0.05    0.07
  -6   0  -3    0.23    0.09
   6   0   3    0.05    0.09
  -7   0  -3   19.69    0.53
  -7   0  -3   19.61    0.53
   7   0   3   17.79    0.61
  -7   0  -3   19.54    0.54
  -8   0  -3   -0.10    0.09
  -8   0  -3   -0.05    0.08
   8   0   3   -0.03    0.13
  -8   0  -3    0.06    0.09
  -9   0  -3    0.76    0.16
  -9   0  -3    0.80    0.16
   9   0   3    0.49    0.19
  -9   0  -3    0.70    0.16
   9  -1  -3    0.11    0.16
  -9  -1   3    0.19    0.13
  -9  -1   3   -0.01    0.08
  -9   1   3    0.05    0.09
  -9   1   3    0.07    0.11
   9   1  -3    0.09    0.16
  -9   1   3    0.17    0.12
  -8  -1   3    0.83    0.15
  -8  -1   3    0.97    0.16
  -8  -1   3    1.03    0.16
   8  -1  -3    1.03    0.21
  -8   1   3    0.94    0.15
  -8   1   3    0.75    0.14
  -8   1   3    1.08    0.17
   8   1  -3    0.78    0.20
  -7  -1   3    0.26    0.12
   7  -1  -3    0.19    0.11
  -7  -1   3    0.21    0.09
  -7  -1   3    0.14    0.08
  -7   1   3    0.17    0.08
   7   1  -3    0.27    0.14
  -7   1   3    0.17    0.10
  -7   1   3    0.37    0.11
   6  -1  -3    0.51    0.14
  -6  -1   3    0.63    0.13
  -6  -1   3    0.62    0.10
   6  -1  -3    0.81    0.12
  -6  -1   3    0.66    0.11
   6   1  -3    0.74    0.16
  -6   1   3    0.55    0.10
  -6   1   3    0.64    0.12
  -6   1   3    0.75    0.13
  -5  -1   3   25.84    0.59
   5  -1  -3   25.90    0.54
  -5  -1   3   25.51    0.60
  -5  -1   3   26.27    0.58
   5  -1  -3   25.96    0.68
   5   1  -3   25.80    0.69
   5   1  -3   26.60    0.49
  -5   1   3   25.64    0.59
  -5   1   3   25.30    0.59
  -5   1   3   25.54    0.58
  -4  -1   3    0.46    0.04
  -4  -1   3    0.50    0.08
  -4  -1   3    0.51    0.09
   4  -1  -3    0.48    0.07
   4  -1  -3    0.50    0.10
  -4  -1   3    0.39    0.07
  -4   1   3    0.42    0.07
  -4   1   3    0.42    0.07
   4   1  -3    0.51    0.05
  -4   1   3    0.35    0.08
   4   1  -3    0.47    0.09
  -3  -1   3   10.58    0.27
  -3  -1   3   10.48    0.28
   3  -1  -3   10.81    0.25
  -3  -1   3   10.71    0.22
  -3  -1   3   10.73    0.26
  -3  -1   3   10.79    0.27
  -3   1   3   10.83    0.22
  -3   1   3   10.31    0.26
  -3   1   3   10.48    0.27
   3   1  -3   11.28    0.21
   3   1  -3   10.23    0.31
  -3   1   3   10.46    0.27
   2  -1  -3    2.96    0.10
   2  -1  -3    2.99    0.08
  -2  -1   3    2.88    0.11
  -2  -1   3    2.87    0.12
  -2  -1   3    2.86    0.12
  -2  -1   3    2.70    0.09
  -2   1   3    3.09    0.12
   2   1  -3    2.95    0.13
  -2   1   3    3.05    0.10
   2   1  -3    2.97    0.07
  -2   1   3    3.03    0.09
  -2   1   3    2.95    0.12
  -1  -1   3  978.83   16.63
  -1  -1   3  981.02   16.29
  -1  -1   3 1000.00   15.84
  -1  -1   3  931.27   17.08
  -1   1   3  938.01   15.89
   1   1  -3  883.32   18.40
  -1   1   3  940.19   16.31
   0  -1   3    6.59    0.13
   0  -1   3    6.60    0.12
   0  -1  -3    6.52    0.15
   0  -1   3    6.44    0.16
   0  -1  -3    6.50    0.16
   0   1  -3    6.56    0.18
   0   1   3    6.63    0.15
   0   1  -3    6.65    0.14
   0   1  -3    6.47    0.15
   0   1   3    6.51    0.13
   0   1   3    6.36    0.16
   1  -1   3  235.14    4.32
  -1  -1  -3  229.60    3.97
  -1  -1  -3  231.16    4.18
  -1  -1  -3  227.92    3.94
  -1  -1  -3  228.68    4.02
  -1   1  -3  228.26    4.65
  -1   1  -3  223.09    3.89
   1   1   3  237.62    3.91
  -1   1  -3  239.20    3.89
  -1   1  -3  227.01    3.90
  -2  -1  -3    4.32    0.15
  -2  -1  -3    4.40    0.13
  -2  -1  -3    4.35    0.14
  -2  -1  -3    4.34    0.14
   2  -1   3    4.42    0.13
  -2  -1  -3    4.46    0.12
  -2  -1  -3    4.03    0.14
   2  -1   3    4.36    0.15
  -2   1  -3    4.30    0.13
  -2   1  -3    4.30    0.16
  -3  -1  -3   15.57    0.35
  -3  -1  -3   15.92    0.36
  -3  -1  -3   16.15    0.36
   3  -1   3   16.05    0.36
  -3  -1  -3   15.35    0.37
  -3  -1  -3   16.51    0.33
  -3   1  -3   15.09    0.42
  -3   1  -3   16.26    0.34
  -3   1  -3   16.16    0.34
  -3   1  -3   15.46    0.35
  -4  -1  -3   -0.02    0.05
  -4  -1  -3    0.00    0.04
   4  -1   3   -0.01    0.06
  -4  -1  -3    0.02    0.04
  -4  -1  -3   -0.02    0.03
   4   1   3   -0.02    0.05
  -4   1  -3    0.07    0.05
  -4   1  -3   -0.02    0.04
  -4   1  -3   -0.02    0.04
  -4   1  -3   -0.04    0.04
  -5  -1  -3    8.19    0.27
   5  -1   3    8.19    0.27
  -5  -1  -3    7.94    0.28
  -5  -1  -3    8.07    0.27
   5   1   3    8.31    0.32
  -5   1  -3    8.21    0.26
  -5   1  -3    7.92    0.32
  -5   1  -3    8.11    0.25
  -5   1  -3    7.80    0.27
   5   1   3    8.00    0.24
  -6  -1  -3    0.06    0.08
  -6  -1  -3    0.09    0.08
   6  -1   3    0.08    0.10
  -6  -1  -3    0.00    0.08
  -6   1  -3    0.07    0.10
  -6   1  -3    0.03    0.06
   6   1   3   -0.02    0.07
  -6   1  -3   -0.01    0.05
   6   1   3    0.00    0.11
  -6   1  -3   -0.07    0.07
  -7  -1  -3    0.72    0.14
  -7  -1  -3    0.78    0.14
   7  -1   3    0.80    0.14
  -7  -1  -3    0.75    0.12
  -7   1  -3    0.83    0.13
  -7   1  -3    0.91    0.16
  -7   1  -3    1.00    0.14
   7   1   3    1.38    0.22
   8  -1   3    0.37    0.16
  -8  -1  -3   -0.05    0.07
  -8  -1  -3    0.07    0.08
  -8  -1  -3    0.14    0.11
   8   1   3    0.27    0.15
  -8   1  -3    0.15    0.09
  -8   1  -3    0.10    0.08
  -8   1  -3    0.04    0.09
   9  -1   3    0.08    0.11
  -9  -1  -3    0.02    0.11
  -9  -1  -3    0.26    0.12
  -9   1  -3    0.12    0.11
   9   1   3    0.36    0.17
  -9   1  -3   -0.05    0.11
  -9  -2   3    0.21    0.11
   9  -2  -3    0.36    0.17
  -9  -2   3    0.21    0.14
  -9   2   3    0.26    0.13
   9   2  -3    0.19    0.14
   9   2  -3   -0.01    0.12
  -9   2   3    0.14    0.11
  -9   2   3    0.35    0.13
   8  -2  -3    1.19    0.22
  -8  -2   3    1.10    0.17
  -8  -2   3    1.01    0.17
   8   2  -3    1.20    0.23
   8   2  -3    0.99    0.17
  -8   2   3    1.51    0.19
  -8   2   3    0.99    0.16
  -8   2   3    0.93    0.16
   7  -2  -3    1.43    0.20
  -7  -2   3    1.27    0.17
   7  -2  -3    1.24    0.15
  -7  -2   3    1.19    0.16
  -7   2   3    1.47    0.17
  -7   2   3    1.36    0.17
   7   2  -3    1.27    0.21
  -7   2   3    1.24    0.17
   6  -2  -3    3.08    0.18
  -6  -2   3    2.80    0.20
   6  -2  -3    2.64    0.20
  -6  -2   3    2.87    0.20
  -6   2   3    3.04    0.19
  -6   2   3    2.78    0.17
  -6   2   3    3.01    0.19
   6   2  -3    2.89    0.23
  -5  -2   3    4.21    0.21
   5  -2  -3    4.42    0.19
  -5  -2   3    4.20    0.13
  -5  -2   3    4.35    0.21
   5   2  -3    4.34    0.19
  -5   2   3    4.10    0.20
   5   2  -3    4.10    0.22
  -5   2   3    4.27    0.20
  -5   2   3    4.17    0.19
  -4  -2   3    6.21    0.22
   4  -2  -3    6.13    0.21
   4  -2  -3    6.16    0.13
  -4  -2   3    6.39    0.17
  -4  -2   3    6.13    0.22
   4   2  -3    6.03    0.25
   4   2  -3    6.18    0.21
  -4   2   3    5.90    0.21
  -4   2   3    6.19    0.21
  -4   2   3    6.41    0.21
  -4   2   3    5.75    0.24
   4   2  -3    6.23    0.12
   3  -2  -3    1.13    0.09
   3  -2  -3    1.02    0.05
  -3  -2   3    1.10    0.10
  -3  -2   3    0.94    0.08
  -3   2   3    1.06    0.04
  -3   2   3    1.13    0.09
   3   2  -3    0.89    0.09
  -3   2   3    1.01    0.09
   3   2  -3    1.08    0.08
  -3   2   3    0.92    0.09
  -3   2   3    0.99    0.08
  -2  -2   3    2.58    0.12
  -2  -2   3    2.64    0.12
   2  -2  -3    2.64    0.12
  -2  -2   3    2.44    0.11
  -2  -2   3    2.56    0.11
   2  -2  -3    2.57    0.09
  -2  -2   3    2.64    0.06
  -2   2   3    2.77    0.11
   2   2  -3    2.51    0.13
   2   2  -3    2.62    0.10
  -2   2   3    2.59    0.10
  -2   2   3    2.51    0.12
   1  -2  -3   10.67    0.24
  -1  -2   3   10.36    0.21
  -1  -2   3   10.94    0.24
  -1  -2   3   10.62    0.27
   1  -2  -3   10.69    0.24
  -1  -2   3   10.66    0.23
  -1  -2   3   10.56    0.26
  -1   2   3   10.83    0.25
  -1   2   3   11.02    0.24
   1   2  -3   10.89    0.24
   1   2  -3   10.75    0.28
  -1   2   3   10.64    0.23
  -1   2   3   10.51    0.25
   0  -2  -3   36.15    0.66
   0  -2   3   37.66    0.66
   0  -2   3   36.59    0.63
   0  -2  -3   36.69    0.71
   0  -2   3   36.38    0.71
   0  -2   3   36.20    0.72
   0  -2   3   37.73    0.65
   0   2   3   36.89    0.69
   0   2   3   36.95    0.72
   0   2   3   36.97    0.64
   0   2   3   37.69    0.67
   0   2  -3   37.43    0.65
   0   2  -3   37.28    0.78
  -1  -2  -3    9.76    0.24
   1  -2   3    9.75    0.24
  -1  -2  -3   10.13    0.25
   1  -2   3    9.87    0.25
  -1  -2  -3    9.86    0.22
   1  -2   3    9.76    0.24
  -1   2  -3   10.18    0.18
  -1   2  -3    9.95    0.23
  -1   2  -3    9.89    0.27
   1   2   3    9.73    0.23
   1   2   3    9.72    0.23
   1   2   3   10.16    0.22
  -2  -2  -3   46.17    0.80
   2  -2   3   46.28    0.88
  -2  -2  -3   46.14    0.88
  -2  -2  -3   45.31    0.87
  -2  -2  -3   45.67    0.85
   2  -2   3   46.22    0.87
   2  -2   3   45.09    0.85
  -2   2  -3   46.13    0.83
   2   2   3   46.12    0.82
  -2   2  -3   46.75    0.80
  -2   2  -3   44.68    0.98
  -2   2  -3   46.45    0.80
   2   2   3   46.49    0.95
   3  -2   3   25.59    0.53
  -3  -2  -3   25.08    0.53
  -3  -2  -3   24.63    0.55
   3  -2   3   25.28    0.54
   3  -2   3   25.80    0.51
  -3  -2  -3   26.12    0.54
  -3   2  -3   24.39    0.52
  -3   2  -3   26.51    0.50
  -3   2  -3   25.84    0.49
  -3   2  -3   24.98    0.62
   3   2   3   24.87    0.59
   3   2   3   24.81    0.51
  -4  -2  -3   -0.05    0.04
   4  -2   3   -0.06    0.06
   4  -2   3    0.03    0.04
  -4  -2  -3    0.00    0.06
   4  -2   3    0.15    0.08
  -4  -2  -3    0.06    0.04
  -4  -2  -3    0.10    0.06
  -4   2  -3    0.04    0.04
  -4   2  -3    0.02    0.03
   4   2   3   -0.05    0.06
  -4   2  -3    0.00    0.04
  -4   2  -3   -0.02    0.05
  -5  -2  -3    0.76    0.09
  -5  -2  -3    0.61    0.10
   5  -2   3    0.56    0.09
  -5  -2  -3    0.46    0.09
   5  -2   3    0.52    0.10
  -5   2  -3    0.59    0.09
  -5   2  -3    0.60    0.09
   5   2   3    0.61    0.12
  -5   2  -3    0.76    0.14
   5   2   3    0.67    0.08
  -5   2  -3    0.71    0.09
  -6  -2  -3    5.40    0.24
   6  -2   3    5.45    0.25
  -6  -2  -3    5.13    0.25
   6   2   3    5.55    0.28
  -6   2  -3    4.88    0.27
  -6   2  -3    5.05    0.22
  -6   2  -3    5.48    0.22
  -6   2  -3    5.12    0.25
  -7  -2  -3    3.70    0.24
  -7  -2  -3    3.40    0.23
   7  -2   3    3.23    0.22
  -7   2  -3    3.34    0.27
  -7   2  -3    3.19    0.21
   7   2   3    3.68    0.27
  -7   2  -3    3.49    0.21
  -8  -2  -3    1.09    0.18
  -8  -2  -3    0.71    0.16
  -8   2  -3    0.97    0.15
   8   2   3    1.00    0.21
  -8   2  -3    0.80    0.16
   9  -2   3    0.52    0.19
  -9  -2  -3    0.55    0.16
  -9  -2  -3    0.41    0.15
   9   2   3    0.45    0.15
  -9   2  -3    0.30    0.14
   9   2   3    0.30    0.17
  -9  -3   3    0.20    0.12
   9  -3  -3    0.32    0.16
  -9  -3   3    0.02    0.10
  -9   3   3   -0.05    0.09
   9   3  -3    0.08    0.13
   9   3  -3    0.06    0.12
  -9   3   3    0.03    0.11
  -8  -3   3    1.50    0.21
   8  -3  -3    1.41    0.22
  -8  -3   3    1.37    0.20
   8   3  -3    1.42    0.25
   8   3  -3    1.44    0.19
  -8   3   3    1.40    0.19
  -8   3   3    1.64    0.20
  -8   3   3    1.35    0.18
   7  -3  -3    0.67    0.14
  -7  -3   3    0.60    0.14
  -7  -3   3    0.69    0.14
  -7   3   3    0.70    0.13
  -7   3   3    0.60    0.12
   7   3  -3    0.50    0.12
  -7   3   3    0.50    0.13
   7   3  -3    0.62    0.18
  -6  -3   3    0.85    0.15
  -6  -3   3    0.97    0.14
   6  -3  -3    1.10    0.15
  -6   3   3    1.03    0.14
   6   3  -3    0.99    0.14
   6   3  -3    0.98    0.18
  -6   3   3    1.11    0.13
  -6   3   3    0.98    0.13
   5  -3  -3   14.11    0.39
  -5  -3   3   13.43    0.41
  -5  -3   3   14.60    0.34
  -5  -3   3   13.83    0.40
  -5   3   3   13.95    0.39
  -5   3   3   13.86    0.45
  -5   3   3   14.12    0.39
  -5   3   3   13.54    0.37
   5   3  -3   14.35    0.40
   5   3  -3   14.73    0.47
   4  -3  -3    0.19    0.05
  -4  -3   3    0.30    0.06
   4  -3  -3    0.34    0.09
  -4  -3   3    0.23    0.08
  -4  -3   3    0.31    0.09
   4   3  -3    0.43    0.10
  -4   3   3    0.29    0.06
   4   3  -3    0.22    0.07
  -4   3   3    0.19    0.07
  -4   3   3    0.41    0.08
  -4   3   3    0.32    0.08
  -3  -3   3    5.90    0.21
  -3  -3   3    6.03    0.21
  -3  -3   3    6.27    0.19
   3  -3  -3    6.21    0.17
   3  -3  -3    5.62    0.21
  -3   3   3    6.34    0.20
  -3   3   3    5.91    0.22
   3   3  -3    6.40    0.25
   3   3  -3    6.34    0.20
  -3   3   3    6.13    0.20
  -3   3   3    5.94    0.19
   2  -3  -3    1.43    0.08
  -2  -3   3    1.60    0.09
   2  -3  -3    1.39    0.09
  -2  -3   3    1.51    0.05
  -2  -3   3    1.32    0.11
  -2  -3   3    1.43    0.10
  -2  -3   3    1.49    0.08
  -2   3   3    1.45    0.09
   2   3  -3    1.53    0.12
  -2   3   3    1.42    0.09
  -2   3   3    1.44    0.09
   2   3  -3    1.47    0.09
  -2   3   3    1.61    0.09
  -1  -3   3    3.10    0.14
  -1  -3   3    3.27    0.12
  -1  -3   3    3.18    0.14
   1  -3  -3    3.05    0.12
  -1  -3   3    3.23    0.11
   1  -3  -3    3.24    0.13
  -1   3   3    3.27    0.12
   1   3  -3    3.12    0.15
  -1   3   3    3.34    0.12
   1   3  -3    3.26    0.12
  -1   3   3    3.27    0.12
  -1   3   3    3.24    0.11
   0  -3  -3    0.07    0.05
   0  -3  -3   -0.02    0.05
   0  -3   3    0.09    0.05
   0  -3   3    0.03    0.05
   0  -3   3    0.00    0.07
   0  -3   3    0.00    0.02
   0   3   3    0.04    0.03
   0   3   3    0.05    0.04
   0   3  -3    0.03    0.04
   0   3   3    0.04    0.04
   0   3  -3    0.01    0.04
   0   3   3    0.06    0.04
  -1  -3  -3  100.20    1.82
  -1  -3  -3   98.13    1.77
  -1  -3  -3  100.38    1.68
   1  -3   3   99.39    1.82
   1  -3   3  100.51    1.84
   1  -3   3   99.12    1.71
  -1   3  -3  101.88    1.75
   1   3   3  100.94    1.94
   1   3   3  100.75    1.68
   1   3   3  100.58    1.73
  -1   3  -3   97.49    2.00
  -1   3  -3   98.85    1.69
  -1   3  -3   97.08    1.71
   2  -3   3    0.23    0.05
  -2  -3  -3    0.23    0.06
  -2  -3  -3    0.25    0.05
   2  -3   3    0.21    0.06
   2  -3   3    0.24    0.07
  -2  -3  -3    0.23    0.05
  -2  -3  -3    0.26    0.04
   2   3   3    0.20    0.06
   2   3   3    0.18    0.05
  -2   3  -3    0.21    0.05
  -2   3  -3    0.26    0.07
  -2   3  -3    0.20    0.04
  -2   3  -3    0.27    0.02
  -3  -3  -3    4.33    0.13
  -3  -3  -3    4.21    0.18
   3  -3   3    4.34    0.17
  -3  -3  -3    4.16    0.17
  -3  -3  -3    4.55    0.17
   3  -3   3    4.45    0.14
   3  -3   3    4.19    0.19
  -3   3  -3    3.88    0.13
   3   3   3    4.11    0.17
  -3   3  -3    4.38    0.17
  -3   3  -3    4.59    0.12
  -3   3  -3    4.26    0.20
   3   3   3    4.31    0.18
  -4  -3  -3    0.94    0.10
  -4  -3  -3    0.71    0.06
   4  -3   3    0.73    0.07
  -4  -3  -3    0.91    0.12
   4  -3   3    0.97    0.11
  -4  -3  -3    0.71    0.10
   4  -3   3    0.71    0.12
  -4   3  -3    0.94    0.09
  -4   3  -3    0.76    0.10
  -4   3  -3    0.76    0.07
   4   3   3    0.81    0.10
  -4   3  -3    0.87    0.14
   4   3   3    0.92    0.12
  -5  -3  -3    6.32    0.25
  -5  -3  -3    6.01    0.25
  -5  -3  -3    5.81    0.22
   5  -3   3    6.23    0.26
   5  -3   3    6.21    0.22
  -5   3  -3    6.37    0.30
  -5   3  -3    6.25    0.22
  -5   3  -3    6.14    0.24
  -5   3  -3    5.49    0.19
   5   3   3    6.15    0.25
   5   3   3    6.14    0.28
   6  -3   3    0.50    0.14
  -6  -3  -3    0.88    0.13
  -6  -3  -3    0.73    0.12
   6   3   3    0.69    0.12
  -6   3  -3    0.60    0.16
  -6   3  -3    0.59    0.10
  -6   3  -3    0.55    0.11
   6   3   3    0.61    0.15
  -7  -3  -3    1.69    0.20
   7  -3   3    1.32    0.19
  -7  -3  -3    1.75    0.20
  -7   3  -3    1.72    0.15
  -7   3  -3    1.27    0.17
   7   3   3    1.66    0.18
   7   3   3    1.63    0.23
  -7   3  -3    1.44    0.21
  -8  -3  -3    0.05    0.11
  -8  -3  -3    0.09    0.09
   8  -3   3   -0.32    0.11
   8   3   3    0.02    0.13
  -8   3  -3    0.11    0.15
   8   3   3   -0.04    0.10
  -8   3  -3    0.08    0.11
  -9  -3  -3    0.06    0.13
  -9  -3  -3    0.08    0.10
   9   3   3    0.13    0.10
  -9   3  -3    0.09    0.13
   9   3   3    0.22    0.17
  -9  -4   3    0.26    0.15
  -9  -4   3    0.28    0.13
   9  -4  -3    0.30    0.15
  -9   4   3    0.20    0.13
  -9   4   3    0.01    0.12
   9   4  -3    0.24    0.15
   9   4  -3    0.40    0.18
   8  -4  -3    0.36    0.13
  -8  -4   3    0.24    0.14
   8  -4  -3    0.10    0.12
  -8  -4   3    0.06    0.12
   8   4  -3    0.20    0.11
   8   4  -3    0.36    0.18
  -8   4   3    0.16    0.11
  -8   4   3    0.17    0.12
  -7  -4   3    1.09    0.17
   7  -4  -3    1.22    0.17
  -7  -4   3    1.53    0.20
  -7   4   3    1.25    0.15
   7   4  -3    1.08    0.16
   7   4  -3    1.29    0.21
  -7   4   3    1.21    0.16
  -7   4   3    1.19    0.17
   6  -4  -3    1.43    0.18
  -6  -4   3    1.71    0.17
  -6  -4   3    1.62    0.19
   6   4  -3    1.54    0.23
  -6   4   3    1.86    0.18
  -6   4   3    1.79    0.22
  -6   4   3    1.42    0.16
  -6   4   3    1.61    0.17
   6   4  -3    1.50    0.16
  -5  -4   3    8.32    0.30
  -5  -4   3    8.15    0.31
  -5  -4   3    8.47    0.26
   5  -4  -3    8.30    0.29
  -5   4   3    8.32    0.34
  -5   4   3    8.27    0.28
   5   4  -3    9.14    0.31
   5   4  -3    8.05    0.34
  -5   4   3    8.28    0.28
  -5   4   3    8.06    0.29
   4  -4  -3    1.21    0.15
  -4  -4   3    1.00    0.11
  -4  -4   3    1.14    0.13
   4  -4  -3    0.98    0.09
  -4  -4   3    0.91    0.13
   4   4  -3    0.85    0.11
   4   4  -3    1.16    0.16
  -4   4   3    1.11    0.14
  -4   4   3    1.16    0.12
  -4   4   3    1.03    0.11
  -4   4   3    0.94    0.10
  -3  -4   3    0.06    0.05
  -3  -4   3    0.02    0.06
   3  -4  -3    0.03    0.05
   3  -4  -3    0.07    0.06
  -3  -4   3    0.06    0.06
  -3   4   3    0.03    0.05
   3   4  -3    0.08    0.08
   3   4  -3    0.06    0.05
  -3   4   3    0.08    0.06
  -3   4   3   -0.06    0.05
  -3   4   3    0.05    0.06
  -2  -4   3    2.03    0.11
  -2  -4   3    2.28    0.08
  -2  -4   3    2.12    0.11
   2  -4  -3    2.12    0.12
   2  -4  -3    2.02    0.11
  -2  -4   3    2.02    0.13
  -2   4   3    2.19    0.12
  -2   4   3    2.24    0.11
   2   4  -3    2.10    0.11
  -2   4   3    2.20    0.11
   2   4  -3    2.16    0.15
  -2   4   3    2.13    0.12
  -1  -4   3    1.34    0.08
  -1  -4   3    1.19    0.07
  -1  -4   3    1.40    0.11
   1  -4  -3    1.37    0.10
  -1  -4   3    1.33    0.08
  -1  -4   3    1.19    0.10
   1  -4  -3    1.30    0.11
  -1   4   3    1.30    0.08
  -1   4   3    1.20    0.09
   1   4  -3    1.16    0.11
   1   4  -3    1.35    0.10
  -1   4   3    1.17    0.09
  -1   4   3    1.27    0.09
   0  -4   3   40.99    0.75
   0  -4  -3   38.67    0.80
   0  -4   3   39.19    0.82
   0  -4  -3   40.15    0.75
   0  -4   3   39.24    0.82
   0  -4   3   40.26    0.73
   0   4   3   39.31    0.74
   0   4   3   39.97    0.76
   0   4   3   39.22    0.82
   0   4   3   39.74    0.77
   0   4  -3   39.94    0.75
   0   4  -3   39.75    0.88
   1  -4   3    0.44    0.10
   1  -4   3    0.48    0.09
  -1  -4  -3    0.54    0.09
  -1  -4  -3    0.49    0.06
   1  -4   3    0.45    0.07
   1   4   3    0.46    0.06
   1   4   3    0.53    0.07
  -1   4  -3    0.53    0.07
  -1   4  -3    0.56    0.05
  -1   4  -3    0.54    0.09
   1   4   3    0.42    0.07
  -1   4  -3    0.46    0.04
  -2  -4  -3   30.34    0.57
   2  -4   3   30.29    0.63
  -2  -4  -3   28.94    0.64
  -2  -4  -3   30.50    0.66
   2  -4   3   29.25    0.65
   2  -4   3   29.78    0.63
   2   4   3   30.97    0.68
  -2   4  -3   29.58    0.61
  -2   4  -3   29.82    0.72
  -2   4  -3   29.96    0.55
  -2   4  -3   30.78    0.53
   2   4   3   29.70    0.60
  -3  -4  -3   18.30    0.46
   3  -4   3   18.64    0.46
   3  -4   3   18.83    0.42
  -3  -4  -3   18.97    0.38
  -3  -4  -3   18.84    0.46
   3  -4   3   17.71    0.45
  -3  -4  -3   19.01    0.46
  -3   4  -3   19.38    0.36
  -3   4  -3   19.28    0.39
  -3   4  -3   18.76    0.52
   3   4   3   18.28    0.48
   3   4   3   18.15    0.43
  -3   4  -3   18.46    0.44
  -4  -4  -3    0.07    0.07
  -4  -4  -3    0.08    0.07
   4  -4   3    0.10    0.08
   4  -4   3    0.25    0.09
  -4  -4  -3    0.21    0.05
  -4  -4  -3    0.11    0.06
  -4   4  -3    0.15    0.04
  -4   4  -3    0.16    0.06
  -4   4  -3    0.03    0.07
   4   4   3    0.15    0.06
   4   4   3    0.15    0.08
   5  -4   3    0.30    0.11
   5  -4   3    0.31    0.13
  -5  -4  -3    0.21    0.10
  -5  -4  -3    0.27    0.08
  -5  -4  -3    0.18    0.07
  -5   4  -3    0.13    0.09
   5   4   3    0.22    0.11
   5   4   3    0.11    0.07
  -5   4  -3    0.21    0.07
  -5   4  -3    0.09    0.08
  -6  -4  -3    0.91    0.13
   6  -4   3    0.82    0.17
  -6  -4  -3    0.94    0.13
  -6  -4  -3    0.84    0.14
  -6   4  -3    1.14    0.20
  -6   4  -3    0.76    0.11
   6   4   3    0.84    0.14
  -6   4  -3    0.94    0.15
   6   4   3    0.94    0.17
  -7  -4  -3    0.17    0.10
  -7  -4  -3    0.34    0.13
   7  -4   3    0.27    0.14
  -7   4  -3    0.34    0.12
   7   4   3    0.38    0.16
   7   4   3    0.36    0.11
  -7   4  -3    0.28    0.13
  -8  -4  -3    0.37    0.12
  -8  -4  -3    0.48    0.15
   8  -4   3    0.25    0.13
  -8   4  -3    0.40    0.19
   8   4   3    0.45    0.15
   8   4   3    0.48    0.13
  -8   4  -3    0.33    0.11
  -9  -4  -3    0.19    0.15
  -9  -4  -3    0.38    0.16
  -9   4  -3    0.05    0.12
   9   4   3    0.56    0.19
   9   4   3    0.32    0.16
  -9  -5   3    0.12    0.14
   9  -5  -3    0.45    0.16
   9   5  -3    0.11    0.24
   9   5  -3    0.02    0.14
  -9   5   3    0.07    0.13
   8  -5  -3    0.39    0.15
  -8  -5   3    0.31    0.12
  -8  -5   3    0.46    0.16
   8   5  -3    0.39    0.19
  -8   5   3    0.23    0.11
   8   5  -3    0.11    0.13
  -8   5   3    0.16    0.12
   7  -5  -3    0.06    0.12
  -7  -5   3    0.01    0.08
  -7  -5   3    0.03    0.09
   7   5  -3    0.12    0.18
  -7   5   3   -0.02    0.09
  -7   5   3    0.01    0.13
  -7   5   3   -0.06    0.10
   7   5  -3   -0.06    0.07
  -6  -5   3    0.30    0.13
  -6  -5   3    0.33    0.12
   6  -5  -3    0.32    0.13
   6   5  -3    0.24    0.09
  -6   5   3    0.46    0.11
  -6   5   3    0.31    0.14
  -6   5   3    0.20    0.10
   6   5  -3    0.15    0.18
  -6   5   3    0.34    0.11
  -5  -5   3    0.45    0.12
  -5  -5   3    0.41    0.09
  -5  -5   3    0.31    0.09
   5  -5  -3    0.47    0.11
  -5   5   3    0.56    0.11
  -5   5   3    0.49    0.10
   5   5  -3    0.34    0.09
   5   5  -3    0.49    0.18
  -5   5   3    0.26    0.08
  -5   5   3    0.50    0.13
   4  -5  -3    0.65    0.10
   4  -5  -3    0.49    0.11
  -4  -5   3    0.59    0.11
  -4  -5   3    0.74    0.12
  -4  -5   3    0.35    0.10
  -4   5   3    0.41    0.09
  -4   5   3    0.38    0.08
   4   5  -3    0.52    0.16
  -4   5   3    0.54    0.09
  -4   5   3    0.60    0.12
   4   5  -3    0.65    0.12
  -3  -5   3    1.54    0.15
   3  -5  -3    1.32    0.11
   3  -5  -3    1.55    0.15
  -3  -5   3    1.30    0.11
  -3  -5   3    1.45    0.13
   3   5  -3    1.71    0.14
  -3   5   3    1.55    0.13
  -3   5   3    1.67    0.12
  -3   5   3    1.44    0.12
   3   5  -3    1.58    0.19
  -3   5   3    1.45    0.13
   2  -5  -3   -0.11    0.07
  -2  -5   3   -0.05    0.04
   2  -5  -3   -0.06    0.06
  -2  -5   3   -0.01    0.04
  -2  -5   3    0.06    0.06
  -2  -5   3   -0.05    0.08
  -2   5   3   -0.04    0.05
  -2   5   3   -0.03    0.04
   2   5  -3    0.06    0.06
  -2   5   3    0.00    0.05
  -2   5   3    0.04    0.06
   2   5  -3   -0.05    0.06
   1  -5  -3    7.04    0.24
  -1  -5   3    7.18    0.20
  -1  -5   3    6.83    0.25
  -1  -5   3    6.66    0.21
   1  -5  -3    6.97    0.23
  -1   5   3    7.03    0.23
   1   5  -3    6.76    0.23
   1   5  -3    6.53    0.26
  -1   5   3    6.49    0.22
  -1   5   3    7.14    0.22
  -1   5   3    7.17    0.23
   0  -5  -3    0.07    0.06
   0  -5   3    0.14    0.04
   0  -5   3    0.15    0.07
   0  -5   3    0.16    0.08
   0  -5   3    0.11    0.09
   0  -5  -3    0.06    0.07
   0   5  -3    0.10    0.07
   0   5   3    0.05    0.06
   0   5  -3    0.02    0.05
   0   5   3    0.12    0.06
   0   5  -3    0.08    0.03
   0   5   3    0.01    0.05
   0   5   3    0.08    0.05
  -1  -5  -3   10.15    0.31
   1  -5   3    9.64    0.29
  -1  -5  -3    9.77    0.26
   1  -5   3    9.93    0.29
   1  -5   3   10.08    0.32
  -1   5  -3   10.23    0.23
  -1   5  -3   10.45    0.22
   1   5   3   10.11    0.29
  -1   5  -3   10.05    0.33
  -1   5  -3    9.66    0.28
   1   5   3    9.91    0.27
   1   5   3   10.03    0.28
  -2  -5  -3   17.11    0.37
   2  -5   3   17.56    0.44
   2  -5   3   17.93    0.47
  -2  -5  -3   17.09    0.44
   2  -5   3   18.43    0.43
  -2  -5  -3   16.95    0.45
   2   5   3   17.84    0.45
  -2   5  -3   16.92    0.42
  -2   5  -3   17.63    0.33
  -2   5  -3   17.25    0.50
  -2   5  -3   17.48    0.36
   2   5   3   16.99    0.43
   2   5   3   17.62    0.42
  -3  -5  -3    2.82    0.11
  -3  -5  -3    2.66    0.17
  -3  -5  -3    2.58    0.15
   3  -5   3    2.80    0.14
  -3  -5  -3    2.39    0.17
   3  -5   3    2.75    0.17
   3  -5   3    2.60    0.16
  -3   5  -3    2.44    0.15
  -3   5  -3    2.45    0.11
   3   5   3    2.57    0.15
   3   5   3    2.62    0.17
  -3   5  -3    2.51    0.19
  -4  -5  -3    1.54    0.16
  -4  -5  -3    1.24    0.12
   4  -5   3    1.46    0.16
  -4  -5  -3    1.34    0.14
   4  -5   3    1.71    0.18
  -4   5  -3    1.60    0.20
  -4   5  -3    1.41    0.10
   4   5   3    1.50    0.15
   4   5   3    1.41    0.17
  -4   5  -3    1.47    0.15
  -5  -5  -3    0.77    0.13
  -5  -5  -3    0.60    0.11
   5  -5   3    0.90    0.15
  -5  -5  -3    0.72    0.12
   5  -5   3    1.04    0.16
   5   5   3    0.76    0.15
   5   5   3    0.83    0.14
  -5   5  -3    0.88    0.14
  -5   5  -3    0.83    0.17
  -6  -5  -3    0.55    0.11
  -6  -5  -3    0.40    0.11
  -6  -5  -3    0.44    0.11
   6  -5   3    0.33    0.15
   6   5   3    0.38    0.11
  -6   5  -3    0.36    0.10
   6   5   3    0.47    0.15
  -6   5  -3    0.47    0.16
   7  -5   3   -0.20    0.13
  -7  -5  -3   -0.01    0.11
  -7  -5  -3    0.01    0.09
   7   5   3    0.01    0.08
   7   5   3    0.12    0.13
  -7   5  -3   -0.03    0.07
  -7   5  -3    0.07    0.14
  -8  -5  -3    0.31    0.15
   8  -5   3   -0.17    0.15
  -8  -5  -3   -0.01    0.12
   8   5   3    0.12    0.15
  -8   5  -3    0.23    0.12
   8   5   3    0.05    0.12
  -8   5  -3   -0.08    0.10
   8  -6  -3    1.04    0.19
  -8  -6   3    0.74    0.17
  -8  -6   3    0.87    0.20
  -8   6   3    0.67    0.17
   8   6  -3    0.48    0.15
   8   6  -3    0.05    0.26
  -7  -6   3    0.55    0.14
   7  -6  -3    0.66    0.14
  -7  -6   3    0.51    0.13
   7   6  -3    0.61    0.17
  -7   6   3    0.82    0.19
  -7   6   3    0.82    0.16
   7   6  -3    0.57    0.26
  -7   6   3    0.64    0.14
   6  -6  -3    0.46    0.15
  -6  -6   3    0.77    0.15
  -6  -6   3    0.70    0.16
   6   6  -3    0.63    0.23
   6   6  -3    0.62    0.13
  -6   6   3    1.00    0.19
  -6   6   3    0.65    0.14
  -6   6   3    0.72    0.13
  -5  -6   3    1.26    0.15
  -5  -6   3    1.77    0.15
  -5  -6   3    1.47    0.18
   5  -6  -3    1.43    0.17
  -5   6   3    1.70    0.18
   5   6  -3    1.67    0.25
  -5   6   3    1.88    0.19
  -5   6   3    1.35    0.15
   5   6  -3    1.49    0.16
  -4  -6   3    7.90    0.30
  -4  -6   3    7.63    0.31
  -4  -6   3    7.90    0.30
   4  -6  -3    7.98    0.27
   4  -6  -3    7.21    0.29
  -4   6   3    7.96    0.30
   4   6  -3    8.17    0.37
  -4   6   3    7.84    0.26
   4   6  -3    7.71    0.29
  -4   6   3    7.89    0.28
  -4   6   3    7.86    0.32
  -3  -6   3    0.00    0.09
   3  -6  -3   -0.06    0.07
  -3  -6   3    0.04    0.06
   3  -6  -3   -0.03    0.08
  -3  -6   3   -0.07    0.06
   3   6  -3    0.04    0.08
   3   6  -3    0.03    0.08
  -3   6   3   -0.02    0.06
  -3   6   3    0.03    0.08
  -3   6   3    0.00    0.07
  -3   6   3   -0.01    0.05
   2  -6  -3    1.07    0.14
  -2  -6   3    1.12    0.15
   2  -6  -3    0.86    0.12
  -2  -6   3    1.13    0.12
  -2  -6   3    1.10    0.11
  -2  -6   3    0.95    0.08
  -2   6   3    1.02    0.11
  -2   6   3    1.10    0.13
   2   6  -3    1.15    0.15
  -2   6   3    1.12    0.11
   2   6  -3    0.94    0.11
  -2   6   3    1.09    0.11
  -1  -6   3    0.19    0.08
  -1  -6   3    0.23    0.11
  -1  -6   3    0.14    0.06
   1  -6  -3    0.04    0.09
   1  -6  -3    0.20    0.09
   1   6  -3    0.12    0.06
  -1   6   3    0.15    0.07
   1   6  -3    0.09    0.05
  -1   6   3    0.15    0.06
   1   6  -3    0.29    0.10
  -1   6   3    0.07    0.07
  -1   6   3    0.13    0.07
   0  -6   3    1.03    0.12
   0  -6  -3    0.81    0.11
   0  -6   3    0.92    0.15
   0  -6  -3    0.84    0.13
   0   6   3    0.99    0.11
   0   6   3    0.85    0.10
   0   6   3    0.83    0.10
   0   6  -3    0.86    0.10
   0   6  -3    0.87    0.08
   0   6   3    0.92    0.11
   0   6  -3    0.92    0.13
   1  -6   3    0.82    0.11
  -1  -6  -3    0.91    0.10
   1  -6   3    0.89    0.15
  -1  -6  -3    0.61    0.12
   1   6   3    0.92    0.11
  -1   6  -3    0.91    0.08
  -1   6  -3    0.87    0.12
  -1   6  -3    0.92    0.07
  -1   6  -3    0.85    0.10
   1   6   3    0.73    0.11
   1   6   3    0.85    0.11
   1   6   3    0.88    0.11
  -2  -6  -3    0.92    0.10
   2  -6   3    0.93    0.13
  -2  -6  -3    0.75    0.10
   2  -6   3    0.94    0.16
  -2  -6  -3    1.03    0.13
   2   6   3    0.97    0.12
   2   6   3    0.74    0.11
  -2   6  -3    0.57    0.09
  -2   6  -3    0.70    0.08
  -2   6  -3    0.84    0.14
   2   6   3    0.80    0.12
  -3  -6  -3    0.54    0.11
   3  -6   3    0.84    0.15
   3  -6   3    0.66    0.13
  -3  -6  -3    0.47    0.07
  -3  -6  -3    0.57    0.11
   3   6   3    0.55    0.12
   3   6   3    0.48    0.11
  -3   6  -3    0.59    0.12
  -3   6  -3    0.62    0.14
  -4  -6  -3    1.78    0.15
   4  -6   3    1.65    0.19
  -4  -6  -3    1.45    0.17
  -4  -6  -3    1.69    0.18
   4  -6   3    1.63    0.20
  -4   6  -3    1.51    0.16
   4   6   3    1.46    0.16
   4   6   3    1.54    0.20
  -4   6  -3    1.60    0.20
   5  -6   3    0.12    0.13
  -5  -6  -3    0.17    0.09
  -5  -6  -3    0.10    0.08
  -5  -6  -3    0.19    0.10
   5  -6   3    0.21    0.12
   5   6   3    0.26    0.15
  -5   6  -3    0.27    0.11
  -5   6  -3    0.29    0.12
   5   6   3    0.10    0.08
  -6  -6  -3    0.35    0.13
  -6  -6  -3    0.27    0.12
  -6  -6  -3    0.50    0.12
   6  -6   3    0.06    0.14
   6   6   3    0.13    0.15
   6   6   3    0.20    0.10
  -6   6  -3    0.15    0.09
  -6   6  -3    0.35    0.16
  -7  -6  -3   -0.08    0.07
  -7  -6  -3    0.00    0.09
   7  -6   3    0.03    0.12
  -7   6  -3    0.08    0.09
   7   6   3   -0.31    0.14
  -7   6  -3   -0.21    0.12
   7   6   3    0.10    0.09
   8  -6   3   -0.07    0.16
  -8  -6  -3    0.04    0.13
  -8  -6  -3    0.24    0.14
   8   6   3   -0.14    0.12
  -8   6  -3   -0.08    0.14
   8   6   3   -0.02    0.18
  -8   6  -3    0.21    0.13
  -8  -7   3   -0.01    0.10
   8  -7  -3    0.13    0.12
  -8  -7   3   -0.02    0.12
   8   7  -3   -0.34    0.26
  -8   7   3    0.38    0.15
  -8   7   3    0.23    0.17
   8   7  -3   -0.18    0.11
   7  -7  -3    0.12    0.11
  -7  -7   3    0.03    0.11
  -7  -7   3    0.05    0.13
  -7   7   3    0.07    0.11
   7   7  -3    0.13    0.13
   7   7  -3   -0.60    0.21
  -7   7   3    0.03    0.14
  -6  -7   3    0.11    0.11
   6  -7  -3    0.12    0.13
  -6  -7   3    0.20    0.12
  -6   7   3    0.10    0.12
  -6   7   3   -0.08    0.10
  -6   7   3    0.05    0.10
   6   7  -3   -0.12    0.20
   6   7  -3    0.17    0.12
  -5  -7   3    0.36    0.12
  -5  -7   3    0.49    0.12
   5  -7  -3    0.40    0.11
  -5  -7   3    0.46    0.11
  -5   7   3    0.31    0.11
  -5   7   3    0.41    0.10
   5   7  -3    0.35    0.19
   5   7  -3    0.60    0.14
  -5   7   3    0.43    0.14
  -4  -7   3    0.10    0.09
   4  -7  -3   -0.13    0.10
   4  -7  -3    0.06    0.08
  -4  -7   3    0.03    0.07
  -4  -7   3    0.04    0.09
  -4   7   3    0.11    0.08
   4   7  -3    0.04    0.13
  -4   7   3    0.15    0.11
  -4   7   3    0.12    0.09
   4   7  -3    0.17    0.11
  -3  -7   3    4.00    0.20
  -3  -7   3    4.06    0.21
   3  -7  -3    4.27    0.22
   3  -7  -3    3.91    0.22
  -3  -7   3    4.41    0.24
  -3   7   3    4.30    0.23
  -3   7   3    4.42    0.20
   3   7  -3    4.01    0.23
  -3   7   3    4.08    0.21
   3   7  -3    4.29    0.24
  -3   7   3    4.29    0.23
  -2  -7   3    0.39    0.13
   2  -7  -3    0.05    0.11
  -2  -7   3    0.26    0.08
   2  -7  -3    0.19    0.10
  -2   7   3    0.30    0.10
  -2   7   3    0.22    0.08
   2   7  -3    0.26    0.08
   2   7  -3    0.33    0.12
  -2   7   3    0.27    0.09
  -2   7   3    0.28    0.09
  -1  -7   3    1.11    0.12
  -1  -7   3    0.94    0.16
   1  -7  -3    0.89    0.14
   1  -7  -3    0.89    0.15
  -1  -7   3    0.97    0.11
   1   7  -3    0.79    0.10
   1   7  -3    0.84    0.12
  -1   7   3    0.73    0.11
   1   7  -3    0.91    0.15
  -1   7   3    1.00    0.12
  -1   7   3    1.01    0.11
  -1   7   3    1.04    0.12
   0  -7  -3    1.46    0.15
   0  -7  -3    1.40    0.17
   0  -7   3    1.39    0.19
   0  -7   3    1.33    0.15
   0   7   3    1.30    0.14
   0   7  -3    1.30    0.11
   0   7   3    1.44    0.14
   0   7  -3    1.27    0.13
   0   7   3    1.27    0.14
   0   7   3    1.38    0.11
   0   7  -3    1.29    0.13
  -1  -7  -3    0.24    0.11
   1  -7   3    0.28    0.14
   1  -7   3    0.23    0.12
  -1  -7  -3    0.33    0.09
  -1   7  -3    0.39    0.12
  -1   7  -3    0.35    0.10
  -1   7  -3    0.36    0.06
   1   7   3    0.34    0.10
   1   7   3    0.40    0.10
   1   7   3    0.37    0.10
   1   7   3    0.26    0.09
  -2  -7  -3   10.23    0.29
   2  -7   3   11.03    0.39
  -2  -7  -3   10.60    0.38
   2  -7   3   10.35    0.35
  -2   7  -3   10.85    0.40
   2   7   3   10.22    0.33
   2   7   3   10.75    0.35
  -2   7  -3   10.07    0.35
   2   7   3   10.47    0.34
   3  -7   3    0.21    0.11
  -3  -7  -3    0.03    0.10
   3  -7   3    0.12    0.13
  -3  -7  -3    0.30    0.12
  -3   7  -3    0.27    0.10
   3   7   3    0.25    0.09
  -3   7  -3    0.13    0.12
   3   7   3    0.06    0.09
   3   7   3    0.41    0.12
  -4  -7  -3    3.66    0.23
  -4  -7  -3    3.68    0.23
   4  -7   3    3.44    0.23
   4  -7   3    3.83    0.24
   4   7   3    3.41    0.23
  -4   7  -3    4.03    0.24
  -4   7  -3    3.52    0.26
   4   7   3    3.75    0.26
   5  -7   3    0.38    0.17
  -5  -7  -3    0.67    0.15
  -5  -7  -3    0.73    0.14
   5   7   3    0.53    0.12
   5   7   3    0.48    0.18
  -5   7  -3    0.65    0.18
  -5   7  -3    0.38    0.13
  -6  -7  -3    0.20    0.10
   6  -7   3    0.10    0.16
  -6  -7  -3    0.05    0.12
  -6  -7  -3    0.20    0.13
  -6   7  -3    0.04    0.14
  -6   7  -3   -0.10    0.07
   6   7   3    0.06    0.09
   7  -7   3    0.15    0.17
  -7  -7  -3    0.12    0.13
  -7  -7  -3    0.40    0.16
  -7   7  -3    0.26    0.18
   7   7   3    0.02    0.12
  -7   7  -3    0.22    0.12
  -7  -8   3    0.29    0.15
  -7  -8   3    0.10    0.13
   7  -8  -3    0.10    0.11
  -7   8   3   -0.02    0.12
   7   8  -3   -0.31    0.21
   7   8  -3   -0.16    0.12
  -7   8   3    0.40    0.15
  -6  -8   3    0.01    0.08
   6  -8  -3   -0.10    0.13
  -6  -8   3    0.09    0.12
  -6   8   3    0.01    0.11
   6   8  -3   -0.10    0.09
  -6   8   3    0.09    0.12
   6   8  -3    0.01    0.18
   5  -8  -3    0.67    0.16
  -5  -8   3    0.43    0.12
  -5  -8   3    0.53    0.14
  -5  -8   3    0.59    0.14
  -5   8   3    0.65    0.16
  -5   8   3    0.60    0.13
   5   8  -3    0.71    0.20
   5   8  -3    0.51    0.15
  -4  -8   3    2.40    0.20
  -4  -8   3    2.85    0.22
   4  -8  -3    2.84    0.20
  -4  -8   3    2.26    0.18
   4  -8  -3    2.50    0.24
  -4   8   3    2.32    0.19
  -4   8   3    2.29    0.22
   4   8  -3    2.29    0.19
   4   8  -3    2.60    0.23
  -4   8   3    2.63    0.20
  -3  -8   3    0.05    0.11
  -3  -8   3    0.13    0.09
   3  -8  -3    0.06    0.09
   3  -8  -3    0.04    0.11
   3   8  -3    0.17    0.12
   3   8  -3   -0.03    0.10
  -3   8   3   -0.01    0.09
  -3   8   3    0.06    0.09
  -3   8   3    0.01    0.07
   2  -8  -3    0.14    0.09
  -2  -8   3    0.09    0.09
  -2  -8   3    0.15    0.08
   2  -8  -3    0.25    0.12
  -2   8   3    0.27    0.10
   2   8  -3    0.27    0.12
   2   8  -3    0.20    0.09
  -2   8   3    0.25    0.10
   2   8  -3    0.22    0.11
  -2   8   3    0.20    0.09
  -2   8   3    0.24    0.10
  -1  -8   3    1.10    0.14
   1  -8  -3    1.01    0.15
   1  -8  -3    1.13    0.16
  -1  -8   3    0.94    0.17
  -1   8   3    1.05    0.13
   1   8  -3    1.21    0.13
  -1   8   3    1.09    0.14
   1   8  -3    0.91    0.14
   1   8  -3    0.96    0.15
  -1   8   3    0.86    0.14
   0  -8   3    0.29    0.11
   0  -8   3    0.47    0.14
   0  -8  -3    0.31    0.10
   0  -8  -3    0.45    0.11
   0   8   3    0.27    0.09
   0   8  -3    0.33    0.10
   0   8   3    0.49    0.11
   0   8   3    0.21    0.08
   0   8  -3    0.17    0.10
   1  -8   3    0.25    0.12
   1  -8   3    0.32    0.14
  -1  -8  -3    0.50    0.10
  -1  -8  -3    0.34    0.12
  -1   8  -3    0.48    0.12
   1   8   3    0.45    0.11
  -1   8  -3    0.34    0.09
   1   8   3    0.46    0.11
   1   8   3    0.35    0.11
  -2  -8  -3    0.14    0.11
   2  -8   3    0.41    0.15
   2  -8   3    0.03    0.13
   2   8   3    0.20    0.09
  -2   8  -3    0.34    0.11
   2   8   3    0.24    0.11
   2   8   3    0.43    0.12
  -2   8  -3    0.24    0.12
   3  -8   3    0.36    0.15
  -3  -8  -3    0.65    0.15
   3  -8   3    0.53    0.15
  -3   8  -3    0.49    0.15
   3   8   3    0.69    0.14
   3   8   3    0.43    0.11
  -3   8  -3    0.43    0.11
   4  -8   3   -0.01    0.10
  -4  -8  -3    0.05    0.11
   4  -8   3    0.09    0.12
  -4  -8  -3    0.04    0.08
   4   8   3    0.02    0.08
  -4   8  -3    0.07    0.08
   4   8   3    0.01    0.08
  -4   8  -3    0.06    0.12
   5  -8   3    0.20    0.15
  -5  -8  -3   -0.04    0.09
  -5  -8  -3    0.30    0.12
   5   8   3    0.12    0.10
   5   8   3    0.06    0.11
  -5   8  -3    0.23    0.15
  -5   8  -3    0.15    0.12
  -6  -8  -3    0.09    0.11
  -6  -8  -3    0.10    0.10
   6  -8   3   -0.19    0.15
  -6   8  -3    0.14    0.14
   6   8   3   -0.08    0.11
  -6   8  -3   -0.06    0.07
   7  -8   3    0.27    0.20
  -7  -8  -3    0.13    0.14
  -7   8  -3    0.12    0.11
   7   8   3    0.16    0.11
  -7   8  -3    0.12    0.16
   6  -9  -3   -0.02    0.14
  -6  -9   3   -0.01    0.11
  -6  -9   3    0.10    0.13
   6   9  -3    0.33    0.16
   6   9  -3    0.02    0.14
  -6   9   3    0.01    0.12
  -5  -9   3    0.12    0.12
   5  -9  -3    0.06    0.13
  -5  -9   3    0.26    0.12
   5   9  -3    0.33    0.14
   5   9  -3    0.07    0.13
  -5   9   3    0.08    0.09
   4  -9  -3    0.50    0.13
   4  -9  -3    0.28    0.12
  -4  -9   3    0.33    0.12
  -4  -9   3    0.23    0.11
   4   9  -3    0.37    0.13
   4   9  -3    0.49    0.13
  -4   9   3    0.43    0.14
   3  -9  -3    0.37    0.12
   3  -9  -3    0.17    0.10
  -3  -9   3   -0.05    0.08
  -3  -9   3    0.01    0.09
  -3   9   3    0.03    0.09
   3   9  -3   -0.14    0.09
   3   9  -3    0.05    0.10
   3   9  -3    0.07    0.09
  -3   9   3    0.05    0.10
  -2  -9   3    0.08    0.12
   2  -9  -3    0.19    0.12
   2  -9  -3    0.08    0.11
  -2  -9   3    0.17    0.08
   2   9  -3   -0.01    0.08
   2   9  -3    0.27    0.12
  -2   9   3   -0.02    0.09
   2   9  -3    0.03    0.08
  -2   9   3    0.08    0.10
   1  -9  -3    2.88    0.21
  -1  -9   3    2.46    0.23
   1  -9  -3    2.57    0.20
   1   9  -3    2.87    0.23
  -1   9   3    2.62    0.21
  -1   9   3    2.32    0.17
   1   9  -3    2.65    0.21
  -1   9   3    2.78    0.19
   0  -9  -3    0.02    0.09
   0  -9   3   -0.10    0.09
   0  -9   3    0.04    0.12
   0  -9  -3    0.07    0.08
   0   9   3   -0.05    0.06
   0   9   3   -0.13    0.08
   0   9   3    0.10    0.09
   0   9  -3   -0.02    0.09
   0   9  -3   -0.03    0.06
  -1  -9  -3    0.17    0.12
  -1  -9  -3    0.32    0.09
   1  -9   3    0.42    0.15
   1  -9   3    0.20    0.13
   1   9   3    0.13    0.10
  -1   9  -3    0.16    0.11
   1   9   3    0.33    0.11
  -1   9  -3    0.08    0.08
   1   9   3    0.17    0.11
   2  -9   3    0.02    0.13
   2  -9   3    0.38    0.16
  -2  -9  -3    0.04    0.11
  -2   9  -3    0.12    0.11
   2   9   3   -0.05    0.09
  -2   9  -3    0.02    0.10
   2   9   3    0.10    0.10
   2   9   3   -0.04    0.09
  -3  -9  -3   -0.02    0.11
   3  -9   3    0.29    0.14
   3  -9   3    0.08    0.14
  -3   9  -3    0.05    0.11
   3   9   3    0.06    0.09
   3   9   3   -0.09    0.10
   3   9   3   -0.11    0.10
  -3   9  -3    0.06    0.12
   4  -9   3    0.57    0.16
   4  -9   3    0.65    0.19
  -4  -9  -3    0.52    0.13
  -4   9  -3    0.49    0.14
   4   9   3    0.42    0.15
   4   9   3    0.12    0.13
  -4   9  -3    0.47    0.16
  -5  -9  -3   -0.03    0.12
   5  -9   3    0.09    0.17
  -5  -9  -3    0.24    0.13
  -5   9  -3    0.09    0.14
   5   9   3   -0.02    0.12
  -5   9  -3    0.23    0.14
   5   9   3    0.11    0.13
   6  -9   3   -0.14    0.16
  -6  -9  -3    0.29    0.12
  -6  -9  -3    0.13    0.10
   6   9   3    0.05    0.11
  -6   9  -3    0.40    0.16
  -6   9  -3   -0.03    0.08
   6   9   3    0.28    0.15
   5 -10  -3    0.33    0.16
  -5 -10   3    0.42    0.14
  -5 -10   3    0.50    0.14
   5  10  -3    0.51    0.15
   5  10  -3    0.06    0.15
   5  10  -3    0.34    0.14
  -5  10   3    0.19    0.14
   4 -10  -3    0.08    0.14
  -4 -10   3    0.09    0.10
  -4 -10   3    0.17    0.13
   4  10  -3    0.08    0.10
  -4  10   3    0.13    0.13
   4  10  -3    0.01    0.10
   4  10  -3    0.51    0.13
   3 -10  -3    0.12    0.12
  -3 -10   3    0.20    0.13
   3 -10  -3    0.08    0.13
  -3  10   3    0.06    0.09
   3  10  -3    0.25    0.13
   3  10  -3   -0.08    0.08
  -2 -10   3    0.21    0.14
   2 -10  -3    0.25    0.14
   2 -10  -3    0.17    0.10
   2  10  -3    0.06    0.11
  -2  10   3    0.17    0.12
   2  10  -3    0.12    0.11
   1 -10  -3    0.02    0.09
  -1 -10   3    0.29    0.15
   1 -10  -3    0.24    0.11
   1  10  -3    0.10    0.09
   1  10  -3    0.26    0.11
  -1  10   3    0.21    0.12
  -1  10   3    0.13    0.11
   0 -10   3    0.05    0.10
   0 -10  -3    0.33    0.11
   0 -10   3    0.39    0.16
   0 -10  -3    0.21    0.10
   0  10  -3   -0.03    0.10
   0  10   3    0.02    0.10
   0  10   3    0.16    0.09
   0  10  -3    0.16    0.11
  -1 -10  -3   -0.02    0.12
   1 -10   3    0.13    0.13
   1 -10   3    0.29    0.15
  -1  10  -3    0.10    0.11
  -1  10  -3    0.13    0.09
   1  10   3   -0.12    0.09
   1  10   3    0.05    0.11
   1  10   3    0.04    0.10
   2 -10   3    0.09    0.11
   2 -10   3    0.17    0.11
  -2 -10  -3    0.04    0.09
   2  10   3    0.11    0.11
   2  10   3    0.06    0.08
   2  10   3    0.25    0.13
  -2  10  -3   -0.05    0.11
  -2  10  -3   -0.02    0.11
  -3 -10  -3    0.78    0.16
   3 -10   3    0.84    0.18
   3 -10   3    1.29    0.22
  -3  10  -3    0.85    0.19
   3  10   3    0.73    0.16
   3  10   3    0.93    0.17
  -3  10  -3    0.72    0.14
   3  10   3    1.07    0.19
   4 -10   3    0.13    0.17
   4 -10   3    0.11    0.12
  -4 -10  -3    0.17    0.13
   4  10   3   -0.12    0.12
   4  10   3    0.09    0.11
  -4  10  -3   -0.10    0.10
   4  10   3   -0.17    0.11
  -4  10  -3    0.16    0.13
   5 -10   3    0.40    0.16
  -5 -10  -3    0.84    0.18
   5  10   3    0.68    0.18
  -5  10  -3    0.50    0.17
   5  10   3    0.21    0.13
  -5  10  -3    0.76    0.20
  -3 -11   3    0.93    0.18
   3 -11  -3    0.79    0.18
   3 -11  -3    0.68    0.17
  -3  11   3    0.41    0.16
   3  11  -3    0.59    0.17
   2 -11  -3    1.12    0.20
   2 -11  -3    1.22    0.21
  -2 -11   3    0.85    0.18
  -2  11   3    0.75    0.15
   2  11  -3    0.69    0.18
   1 -11  -3    0.37    0.15
  -1 -11   3    0.27    0.15
   1 -11  -3    0.54    0.15
   1  11  -3    0.14    0.10
  -1  11   3    0.23    0.11
   0 -11   3    1.00    0.20
   0 -11  -3    0.79    0.17
   0  11  -3    0.68    0.15
   0  11   3    0.70    0.16
   1 -11   3    0.66    0.19
   1 -11   3    0.41    0.16
  -1 -11  -3    0.81    0.19
   1  11   3    0.33    0.13
   1  11   3    0.66    0.16
  -1  11  -3    0.46    0.13
  -1  11  -3    0.55    0.17
   2 -11   3    0.48    0.17
   2 -11   3    0.20    0.15
  -2 -11  -3    0.21    0.14
  -2  11  -3    0.04    0.09
   2  11   3    0.10    0.11
   2  11   3    0.10    0.12
   2  11   3   -0.02    0.12
  -2  11  -3    0.67    0.16
   3 -11   3    0.60    0.18
  -3 -11  -3    0.55    0.17
   3 -11   3    0.36    0.19
  -3  11  -3    0.28    0.15
   3  11   3    0.16    0.12
   3  11   3    0.21    0.15
   3  11   3    0.13    0.13
  -3  11  -3    0.58    0.15
  -9   0   4    0.19    0.10
  -9   0   4   -0.01    0.11
   9   0  -4   -0.02    0.10
  -9   0   4    0.22    0.13
  -8   0   4    3.29    0.24
  -8   0   4    2.76    0.21
  -8   0   4    2.93    0.24
   8   0  -4    2.72    0.27
  -7   0   4   -0.04    0.09
  -7   0   4    0.10    0.07
   7   0  -4    0.00    0.11
  -7   0   4    0.05    0.10
  -6   0   4    5.28    0.24
   6   0  -4    5.00    0.18
  -6   0   4    5.01    0.25
  -6   0   4    4.34    0.22
   6   0  -4    4.92    0.28
  -5   0   4   -0.05    0.05
  -5   0   4   -0.11    0.05
  -5   0   4    0.15    0.07
   5   0  -4    0.03    0.05
   5   0  -4    0.02    0.07
   4   0  -4    0.18    0.05
   4   0  -4    0.12    0.07
  -4   0   4    0.21    0.06
  -4   0   4    0.10    0.06
  -4   0   4    0.18    0.05
   3   0  -4   -0.01    0.05
  -3   0   4   -0.02    0.03
  -3   0   4   -0.01    0.02
   3   0  -4    0.00    0.03
  -3   0   4   -0.03    0.05
  -3   0   4   -0.01    0.03
  -3   0   4   -0.03    0.01
   2   0  -4   82.65    1.68
   2   0  -4   85.71    1.41
  -2   0   4   83.18    1.50
  -2   0   4   83.95    1.46
  -2   0   4   84.03    1.41
  -2   0   4   85.71    1.54
  -1   0   4    0.02    0.03
  -1   0   4   -0.01    0.03
  -1   0   4   -0.05    0.03
   1   0  -4   -0.02    0.03
  -1   0   4   -0.03    0.02
   0   0  -4   34.02    0.65
   0   0   4   34.80    0.67
   0   0   4   34.13    0.62
   0   0   4   33.99    0.60
   0   0  -4   36.23    0.70
   0   0  -4   34.32    0.61
  -1   0  -4   -0.02    0.04
   1   0   4   -0.03    0.02
  -1   0  -4    0.00    0.02
  -1   0  -4    0.00    0.02
  -1   0  -4   -0.01    0.03
  -2   0  -4   10.49    0.28
  -2   0  -4    9.76    0.25
  -2   0  -4   10.23    0.24
  -2   0  -4   10.70    0.24
  -2   0  -4   10.61    0.24
  -2   0  -4   10.53    0.23
  -3   0  -4   -0.04    0.03
  -3   0  -4   -0.06    0.03
  -3   0  -4   -0.05    0.03
  -3   0  -4   -0.05    0.05
  -3   0  -4   -0.05    0.03
  -4   0  -4    0.59    0.08
   4   0   4    0.61    0.09
  -4   0  -4    0.52    0.07
  -4   0  -4    0.60    0.08
  -4   0  -4    0.51    0.10
  -5   0  -4   -0.04    0.05
  -5   0  -4    0.00    0.06
  -5   0  -4    0.06    0.05
   5   0   4   -0.03    0.07
  -5   0  -4   -0.10    0.05
  -6   0  -4   19.82    0.52
  -6   0  -4   20.23    0.52
  -6   0  -4   20.04    0.51
   6   0   4   19.48    0.48
  -7   0  -4    0.07    0.09
  -7   0  -4   -0.01    0.09
   7   0   4    0.09    0.10
  -7   0  -4    0.19    0.10
  -8   0  -4    1.20    0.17
   8   0   4    1.19    0.22
  -8   0  -4    1.19    0.17
  -8   0  -4    1.06    0.17
  -9   0  -4   -0.10    0.11
   9   0   4    0.43    0.18
  -9   0  -4    0.10    0.11
   9  -1  -4    0.57    0.20
  -9  -1   4    0.61    0.17
  -9  -1   4    0.59    0.14
  -9   1   4    0.58    0.16
   9   1  -4    0.67    0.21
  -9   1   4    0.54    0.15
  -9   1   4    0.53    0.16
  -8  -1   4    0.13    0.13
   8  -1  -4    0.24    0.13
  -8  -1   4    0.21    0.10
  -8   1   4    0.15    0.12
   8   1  -4    0.18    0.15
  -8   1   4    0.15    0.12
  -8   1   4    0.08    0.11
  -7  -1   4    0.00    0.09
  -7  -1   4    0.02    0.09
  -7  -1   4    0.08    0.08
   7  -1  -4    0.07    0.12
  -7   1   4    0.12    0.10
  -7   1   4    0.07    0.08
  -7   1   4    0.08    0.07
   7   1  -4    0.03    0.12
  -6  -1   4    0.38    0.11
   6  -1  -4    0.20    0.08
  -6  -1   4    0.11    0.09
   6  -1  -4    0.31    0.10
  -6  -1   4    0.24    0.09
   6   1  -4    0.27    0.12
  -6   1   4    0.18    0.07
  -6   1   4    0.29    0.10
  -6   1   4    0.31    0.10
  -5  -1   4    1.33    0.12
   5  -1  -4    1.20    0.10
   5  -1  -4    1.27    0.13
  -5  -1   4    1.34    0.11
  -5  -1   4    1.10    0.13
  -5   1   4    1.42    0.14
   5   1  -4    1.28    0.08
  -5   1   4    1.38    0.14
   5   1  -4    1.24    0.17
  -5   1   4    1.20    0.13
   4  -1  -4   20.43    0.42
   4  -1  -4   19.22    0.51
  -4  -1   4   19.27    0.44
  -4  -1   4   18.84    0.46
  -4  -1   4   18.90    0.45
   4   1  -4   18.83    0.52
  -4   1   4   19.40    0.44
   4   1  -4   19.74    0.37
  -4   1   4   19.62    0.46
  -4   1   4   19.70    0.46
  -3  -1   4    1.10    0.09
  -3  -1   4    1.14    0.07
  -3  -1   4    1.21    0.09
  -3  -1   4    1.29    0.10
   3  -1  -4    1.08    0.09
   3  -1  -4    1.26    0.08
  -3  -1   4    1.04    0.06
  -3   1   4    1.11    0.06
  -3   1   4    1.14    0.09
  -3   1   4    1.19    0.08
  -3   1   4    1.12    0.09
   3   1  -4    1.16    0.05
   3   1  -4    1.10    0.09
   2  -1  -4  117.82    2.06
  -2  -1   4  114.71    2.04
  -2  -1   4  117.32    2.13
   2  -1  -4  118.42    1.96
  -2  -1   4  116.42    1.98
   2  -1  -4  117.48    2.28
  -2   1   4  110.09    2.09
  -2   1   4  114.61    2.04
   2   1  -4  117.99    1.93
   2   1  -4  115.96    1.96
  -2   1   4  118.40    1.93
   2   1  -4  116.17    2.30
  -2   1   4  117.12    1.99
  -1  -1   4    6.86    0.19
  -1  -1   4    6.54    0.17
   1  -1  -4    6.74    0.17
  -1  -1   4    6.73    0.16
   1  -1  -4    6.45    0.17
   1   1  -4    7.73    0.21
   1   1  -4    6.93    0.15
  -1   1   4    6.80    0.14
   1   1  -4    6.84    0.15
  -1   1   4    6.77    0.17
  -1   1   4    6.63    0.17
   0  -1  -4   14.29    0.31
   0  -1  -4   14.20    0.28
   0  -1   4   14.38    0.27
   0  -1   4   13.67    0.31
   0  -1   4   14.48    0.25
   0  -1  -4   14.05    0.29
   0   1  -4   13.83    0.28
   0   1   4   14.12    0.29
   0   1  -4   13.92    0.33
   0   1   4   14.62    0.25
   0   1   4   14.10    0.30
  -1  -1  -4    0.58    0.05
  -1  -1  -4    0.71    0.06
   1  -1   4    0.65    0.06
   1  -1   4    0.67    0.04
  -1   1  -4    0.66    0.05
   1   1   4    0.64    0.05
  -1   1  -4    0.69    0.06
   1   1   4    0.67    0.04
  -1   1  -4    0.59    0.06
  -2  -1  -4    7.55    0.20
   2  -1   4    7.32    0.20
  -2  -1  -4    7.36    0.20
  -2  -1  -4    7.78    0.19
  -2  -1  -4    7.37    0.21
  -2  -1  -4    7.35    0.21
  -2  -1  -4    7.40    0.19
  -2   1  -4    7.29    0.19
  -2   1  -4    7.29    0.23
  -2   1  -4    7.48    0.17
  -3  -1  -4   37.22    0.71
  -3  -1  -4   36.35    0.68
  -3  -1  -4   36.75    0.81
  -3  -1  -4   36.47    0.72
   3  -1   4   36.35    0.71
  -3  -1  -4   35.78    0.69
  -3  -1  -4   36.53    0.72
  -3   1  -4   36.74    0.68
  -3   1  -4   36.04    0.83
  -3   1  -4   35.45    0.69
  -3   1  -4   36.71    0.69
  -4  -1  -4    0.74    0.09
  -4  -1  -4    0.82    0.09
  -4  -1  -4    0.89    0.09
  -4  -1  -4    0.70    0.09
   4  -1   4    0.69    0.10
  -4   1  -4    0.86    0.08
  -4   1  -4    0.71    0.12
  -4   1  -4    0.76    0.08
  -4   1  -4    0.87    0.09
   5  -1   4    1.47    0.15
  -5  -1  -4    1.65    0.10
  -5  -1  -4    1.44    0.13
  -5  -1  -4    1.51    0.13
  -5  -1  -4    1.67    0.13
  -5   1  -4    1.53    0.14
  -5   1  -4    1.76    0.12
  -5   1  -4    1.46    0.11
   5   1   4    1.40    0.12
  -5   1  -4    1.62    0.19
   6  -1   4    0.54    0.12
  -6  -1  -4    0.54    0.11
  -6  -1  -4    0.38    0.10
  -6  -1  -4    0.46    0.11
  -6   1  -4    0.38    0.09
   6   1   4    0.35    0.10
  -6   1  -4    0.48    0.14
  -6   1  -4    0.33    0.09
  -6   1  -4    0.51    0.10
   6   1   4    0.41    0.14
  -7  -1  -4    0.11    0.10
  -7  -1  -4    0.30    0.10
   7  -1   4   -0.12    0.11
  -7  -1  -4    0.13    0.08
  -7   1  -4    0.16    0.10
   7   1   4    0.18    0.14
  -7   1  -4    0.21    0.09
  -7   1  -4    0.18    0.09
  -8  -1  -4   -0.09    0.09
  -8  -1  -4    0.11    0.11
  -8  -1  -4    0.28    0.12
   8   1   4    0.13    0.14
  -8   1  -4   -0.01    0.08
  -8   1  -4   -0.08    0.08
  -9  -1  -4    0.22    0.11
  -9  -1  -4    0.35    0.13
   9  -1   4    0.30    0.16
  -9   1  -4    0.23    0.11
  -9   1  -4    0.25    0.14
   9   1   4    0.32    0.17
   9  -2  -4    0.08    0.14
  -9  -2   4    0.17    0.13
  -9  -2   4    0.47    0.16
   9   2  -4    0.24    0.14
  -9   2   4    0.28    0.13
  -9   2   4    0.22    0.13
  -9   2   4    0.28    0.14
   9   2  -4    0.19    0.13
  -8  -2   4    2.16    0.24
   8  -2  -4    2.66    0.30
  -8  -2   4    1.86    0.22
  -8   2   4    2.05    0.22
  -8   2   4    2.13    0.22
  -8   2   4    2.11    0.22
   8   2  -4    2.74    0.31
   8   2  -4    2.32    0.23
   7  -2  -4    1.28    0.21
  -7  -2   4    1.04    0.17
  -7  -2   4    1.16    0.15
   7  -2  -4    1.17    0.14
  -7   2   4    1.14    0.16
  -7   2   4    0.94    0.14
  -7   2   4    1.12    0.16
   7   2  -4    0.97    0.18
   7   2  -4    1.00    0.15
   6  -2  -4    2.37    0.16
  -6  -2   4    2.43    0.19
  -6  -2   4    2.35    0.19
   6  -2  -4    2.68    0.21
  -6   2   4    2.55    0.18
  -6   2   4    2.64    0.18
  -6   2   4    2.47    0.18
   6   2  -4    2.46    0.20
   6   2  -4    2.36    0.16
  -5  -2   4    1.54    0.08
  -5  -2   4    1.52    0.16
   5  -2  -4    1.44    0.12
   5  -2  -4    1.34    0.13
  -5  -2   4    1.42    0.15
  -5   2   4    1.35    0.12
  -5   2   4    1.47    0.11
  -5   2   4    1.52    0.12
   5   2  -4    1.61    0.15
   5   2  -4    1.61    0.15
   4  -2  -4    0.12    0.07
  -4  -2   4    0.18    0.05
   4  -2  -4    0.22    0.03
  -4  -2   4    0.09    0.07
  -4  -2   4    0.08    0.07
  -4   2   4    0.13    0.07
   4   2  -4    0.19    0.05
  -4   2   4    0.23    0.06
  -4   2   4    0.03    0.06
   4   2  -4    0.18    0.02
   4   2  -4    0.19    0.09
  -3  -2   4    1.98    0.12
   3  -2  -4    2.02    0.07
  -3  -2   4    1.86    0.12
  -3  -2   4    2.10    0.13
   3  -2  -4    1.91    0.11
  -3   2   4    2.09    0.11
  -3   2   4    2.15    0.11
   3   2  -4    2.13    0.13
  -3   2   4    2.13    0.07
  -3   2   4    2.06    0.12
  -3   2   4    2.17    0.11
   3   2  -4    2.09    0.05
   3   2  -4    2.13    0.11
   2  -2  -4    0.60    0.06
   2  -2  -4    0.60    0.08
  -2  -2   4    0.57    0.07
  -2  -2   4    0.68    0.08
  -2  -2   4    0.57    0.08
  -2  -2   4    0.48    0.06
   2   2  -4    0.60    0.10
   2   2  -4    0.63    0.07
  -2   2   4    0.59    0.07
   2   2  -4    0.54    0.03
  -2   2   4    0.65    0.07
  -2   2   4    0.46    0.06
  -2   2   4    0.59    0.06
   1  -2  -4   17.41    0.36
  -1  -2   4   16.56    0.37
  -1  -2   4   17.16    0.35
  -1  -2   4   17.01    0.39
   1  -2  -4   16.96    0.36
  -1  -2   4   17.17    0.33
  -1   2   4   16.95    0.36
   1   2  -4   16.99    0.32
  -1   2   4   16.81    0.36
   1   2  -4   17.19    0.34
   1   2  -4   16.96    0.42
  -1   2   4   17.09    0.37
  -1   2   4   17.35    0.33
   0  -2   4   48.19    0.92
   0  -2   4   49.18    0.82
   0  -2   4   49.28    0.85
   0  -2   4   47.67    0.94
   0  -2  -4   48.71    0.86
   0  -2  -4   47.98    0.92
   0   2  -4   49.37    0.84
   0   2   4   49.55    0.90
   0   2   4   49.00    0.87
   0   2   4   49.96    0.83
   0   2  -4   46.96    1.01
  -1  -2  -4    3.92    0.14
  -1  -2  -4    3.98    0.12
   1  -2   4    4.10    0.15
   1  -2   4    3.87    0.14
   1  -2   4    4.04    0.14
   1   2   4    3.99    0.11
   1   2   4    3.86    0.11
  -1   2  -4    4.06    0.13
  -1   2  -4    3.72    0.15
   1   2   4    3.97    0.13
  -2  -2  -4  102.46    1.76
  -2  -2  -4   97.74    1.80
  -2  -2  -4  101.99    1.71
   2  -2   4  100.15    1.75
   2  -2   4  103.20    1.86
  -2  -2  -4   97.84    1.84
  -2   2  -4  104.31    1.78
  -2   2  -4   99.16    1.71
  -2   2  -4  104.28    1.69
   2   2   4  102.24    1.99
  -2   2  -4   99.56    2.04
   2   2   4  101.26    1.71
  -3  -2  -4    0.78    0.09
   3  -2   4    0.65    0.07
  -3  -2  -4    0.72    0.09
   3  -2   4    0.74    0.10
  -3  -2  -4    0.70    0.07
  -3  -2  -4    0.69    0.08
   3   2   4    0.68    0.08
  -3   2  -4    0.67    0.11
   3   2   4    0.60    0.09
  -3   2  -4    0.67    0.08
  -3   2  -4    0.66    0.05
  -4  -2  -4    1.29    0.11
   4  -2   4    1.39    0.14
  -4  -2  -4    1.33    0.09
  -4  -2  -4    1.36    0.10
  -4  -2  -4    1.31    0.10
   4  -2   4    1.37    0.08
  -4   2  -4    1.26    0.10
   4   2   4    1.20    0.12
  -4   2  -4    1.40    0.09
  -4   2  -4    1.31    0.13
   5  -2   4    0.02    0.09
  -5  -2  -4    0.05    0.08
  -5  -2  -4    0.03    0.07
  -5  -2  -4    0.09    0.05
  -5   2  -4    0.06    0.07
   5   2   4    0.09    0.06
  -5   2  -4    0.02    0.05
   5   2   4   -0.02    0.09
  -5   2  -4    0.04    0.09
  -5   2  -4    0.12    0.06
  -6  -2  -4    2.22    0.18
   6  -2   4    2.00    0.19
  -6  -2  -4    2.19    0.16
  -6   2  -4    1.93    0.14
  -6   2  -4    1.82    0.18
  -6   2  -4    2.12    0.16
  -6   2  -4    2.30    0.15
   6   2   4    2.15    0.18
  -7  -2  -4    0.22    0.11
  -7  -2  -4    0.05    0.10
   7  -2   4    0.24    0.13
  -7   2  -4    0.22    0.08
   7   2   4    0.14    0.13
  -7   2  -4    0.09    0.13
  -7   2  -4    0.22    0.09
  -8  -2  -4    0.12    0.09
   8  -2   4   -0.06    0.12
  -8  -2  -4    0.02    0.10
  -8   2  -4    0.05    0.09
   8   2   4    0.17    0.14
  -8   2  -4    0.12    0.11
  -9  -2  -4    0.13    0.12
   9  -2   4    0.51    0.16
  -9  -2  -4    0.21    0.14
  -9   2  -4    0.16    0.13
   9   2   4    0.58    0.19
   9   2   4    0.06    0.12
  -9  -3   4    0.83    0.17
   9  -3  -4    1.23    0.24
  -9  -3   4    1.19    0.21
  -9   3   4    0.59    0.17
   9   3  -4    0.64    0.15
   9   3  -4    1.07    0.24
  -9   3   4    0.67    0.16
  -8  -3   4    0.20    0.13
  -8  -3   4    0.03    0.09
   8  -3  -4    0.17    0.13
   8   3  -4   -0.01    0.14
   8   3  -4   -0.13    0.10
  -8   3   4    0.07    0.11
  -8   3   4   -0.12    0.09
  -8   3   4    0.03    0.10
   7  -3  -4    0.18    0.13
   7  -3  -4    0.24    0.11
  -7  -3   4    0.08    0.11
  -7  -3   4    0.10    0.08
  -7   3   4    0.00    0.09
   7   3  -4    0.21    0.15
   7   3  -4   -0.02    0.10
  -7   3   4    0.15    0.10
  -7   3   4    0.05    0.10
  -6  -3   4    0.09    0.07
  -6  -3   4   -0.06    0.09
   6  -3  -4    0.18    0.08
  -6   3   4   -0.01    0.08
  -6   3   4    0.10    0.09
   6   3  -4    0.08    0.07
   6   3  -4   -0.01    0.08
  -6   3   4    0.00    0.09
  -5  -3   4   -0.03    0.05
  -5  -3   4    0.07    0.09
  -5  -3   4    0.04    0.06
   5  -3  -4   -0.04    0.08
  -5   3   4    0.07    0.07
  -5   3   4    0.17    0.08
   5   3  -4    0.01    0.07
  -5   3   4    0.02    0.08
   5   3  -4   -0.02    0.05
  -5   3   4    0.02    0.07
  -4  -3   4    4.63    0.16
  -4  -3   4    4.55    0.20
   4  -3  -4    4.69    0.14
   4  -3  -4    4.76    0.19
  -4  -3   4    4.53    0.19
  -4   3   4    4.70    0.22
   4   3  -4    4.78    0.24
  -4   3   4    4.84    0.20
  -4   3   4    4.70    0.20
  -4   3   4    4.75    0.19
   4   3  -4    4.40    0.18
  -3  -3   4    1.72    0.12
  -3  -3   4    1.85    0.14
   3  -3  -4    1.89    0.09
   3  -3  -4    2.12    0.13
  -3  -3   4    1.89    0.12
  -3  -3   4    1.76    0.11
  -3   3   4    1.93    0.12
  -3   3   4    1.95    0.12
   3   3  -4    1.92    0.11
   3   3  -4    2.07    0.16
  -3   3   4    1.88    0.12
  -3   3   4    1.94    0.07
  -3   3   4    1.99    0.11
   2  -3  -4    1.94    0.09
  -2  -3   4    2.13    0.12
  -2  -3   4    2.21    0.14
  -2  -3   4    2.13    0.07
  -2  -3   4    1.90    0.10
  -2  -3   4    1.92    0.11
   2  -3  -4    1.86    0.11
   2   3  -4    2.14    0.11
  -2   3   4    2.10    0.11
   2   3  -4    2.22    0.13
  -2   3   4    1.98    0.10
  -2   3   4    1.91    0.10
   1  -3  -4   13.05    0.31
   1  -3  -4   13.27    0.31
  -1  -3   4   13.04    0.34
  -1  -3   4   12.47    0.32
  -1  -3   4   13.30    0.30
  -1  -3   4   13.25    0.28
  -1   3   4   13.44    0.31
  -1   3   4   13.67    0.29
  -1   3   4   13.37    0.30
   1   3  -4   12.80    0.36
  -1   3   4   13.62    0.31
   1   3  -4   13.47    0.30
   0  -3   4   28.04    0.54
   0  -3   4   28.19    0.60
   0  -3  -4   28.04    0.58
   0  -3  -4   28.15    0.54
   0  -3   4   29.11    0.52
   0  -3   4   27.07    0.59
   0   3   4   28.79    0.53
   0   3   4   28.43    0.57
   0   3  -4   28.18    0.54
   0   3  -4   27.85    0.65
   0   3   4   28.16    0.56
   0   3   4   28.07    0.57
   1  -3   4   39.54    0.76
  -1  -3  -4   40.49    0.80
   1  -3   4   40.24    0.80
  -1  -3  -4   41.10    0.73
   1  -3   4   38.35    0.80
   1   3   4   40.19    0.76
  -1   3  -4   39.54    0.88
  -1   3  -4   41.42    0.67
   1   3   4   39.76    0.81
   1   3   4   40.02    0.72
  -1   3  -4   40.14    0.74
  -2  -3  -4   32.96    0.70
  -2  -3  -4   33.22    0.69
   2  -3   4   33.41    0.70
  -2  -3  -4   34.88    0.63
   2  -3   4   32.73    0.67
   2  -3   4   34.28    0.69
   2   3   4   34.04    0.72
  -2   3  -4   32.94    0.78
   2   3   4   33.87    0.65
  -2   3  -4   34.60    0.66
  -2   3  -4   35.12    0.59
   3  -3   4   51.36    1.01
  -3  -3  -4   50.70    1.01
   3  -3   4   50.93    0.99
  -3  -3  -4   52.15    0.99
  -3  -3  -4   51.93    1.02
   3  -3   4   51.35    0.99
  -3   3  -4   51.00    1.15
  -3   3  -4   50.40    0.96
   3   3   4   51.31    0.95
  -3   3  -4   51.94    0.91
   3   3   4   51.35    1.09
  -3   3  -4   52.66    0.91
   4  -3   4   -0.01    0.06
  -4  -3  -4    0.01    0.05
   4  -3   4    0.16    0.08
  -4  -3  -4    0.10    0.04
   4  -3   4    0.02    0.05
  -4  -3  -4    0.16    0.08
  -4  -3  -4    0.01    0.05
  -4   3  -4    0.01    0.03
  -4   3  -4    0.04    0.03
   4   3   4    0.03    0.07
  -4   3  -4    0.05    0.08
   4   3   4    0.03    0.07
  -4   3  -4    0.05    0.05
  -5  -3  -4   -0.02    0.05
   5  -3   4    0.01    0.10
  -5  -3  -4   -0.01    0.08
   5  -3   4   -0.07    0.07
  -5  -3  -4   -0.05    0.05
  -5   3  -4   -0.01    0.09
   5   3   4   -0.15    0.06
  -5   3  -4    0.02    0.05
   5   3   4   -0.12    0.08
  -5   3  -4    0.02    0.05
  -5   3  -4    0.01    0.06
   6  -3   4    0.98    0.17
  -6  -3  -4    0.78    0.11
  -6  -3  -4    0.84    0.13
  -6  -3  -4    0.86    0.13
   6   3   4    0.71    0.12
  -6   3  -4    0.83    0.17
   6   3   4    0.87    0.17
  -6   3  -4    0.76    0.10
  -6   3  -4    0.79    0.12
  -7  -3  -4    0.29    0.10
  -7  -3  -4    0.33    0.11
   7  -3   4    0.25    0.13
   7   3   4    0.35    0.11
  -7   3  -4    0.19    0.11
  -7   3  -4    0.28    0.13
   7   3   4    0.45    0.16
  -8  -3  -4    0.28    0.15
  -8  -3  -4    0.34    0.13
   8  -3   4    0.54    0.16
  -8   3  -4    0.28    0.13
  -8   3  -4    0.19    0.17
   8   3   4    0.29    0.16
   8   3   4    0.63    0.16
  -9  -3  -4    1.16    0.21
  -9  -3  -4    1.05    0.19
   9   3   4    1.18    0.23
  -9   3  -4    0.51    0.16
   9   3   4    1.08    0.21
  -9  -4   4    0.05    0.11
   9  -4  -4    0.61    0.18
  -9  -4   4    0.40    0.16
   9   4  -4    0.09    0.14
  -9   4   4    0.10    0.09
  -9   4   4    0.09    0.10
   9   4  -4    0.16    0.16
   8  -4  -4    0.21    0.13
  -8  -4   4    0.25    0.14
  -8  -4   4    0.30    0.15
   8  -4  -4    0.26    0.12
   8   4  -4    0.16    0.18
   8   4  -4    0.10    0.12
  -8   4   4    0.22    0.11
  -8   4   4    0.27    0.12
   7  -4  -4    0.79    0.15
  -7  -4   4    0.88    0.15
  -7  -4   4    0.74    0.16
   7   4  -4    0.59    0.17
  -7   4   4    0.61    0.13
   7   4  -4    0.52    0.14
  -7   4   4    0.62    0.14
  -7   4   4    0.61    0.14
  -6  -4   4    1.50    0.17
   6  -4  -4    1.22    0.15
  -6  -4   4    1.48    0.17
   6   4  -4    1.55    0.23
  -6   4   4    1.54    0.20
  -6   4   4    1.74    0.17
   6   4  -4    1.68    0.18
  -6   4   4    1.50    0.16
  -6   4   4    1.43    0.16
   5  -4  -4    3.53    0.20
  -5  -4   4    3.49    0.16
  -5  -4   4    3.06    0.19
  -5  -4   4    3.30    0.20
   5   4  -4    3.89    0.26
  -5   4   4    3.58    0.20
  -5   4   4    3.68    0.20
  -5   4   4    3.40    0.19
   5   4  -4    3.27    0.18
  -5   4   4    3.62    0.22
  -4  -4   4    2.69    0.15
   4  -4  -4    2.83    0.12
  -4  -4   4    2.91    0.18
   4  -4  -4    2.68    0.16
  -4  -4   4    2.67    0.15
  -4   4   4    2.94    0.16
  -4   4   4    2.77    0.16
  -4   4   4    2.83    0.17
  -4   4   4    2.81    0.16
   4   4  -4    2.75    0.17
   4   4  -4    2.88    0.21
  -3  -4   4    1.28    0.13
  -3  -4   4    1.05    0.11
  -3  -4   4    1.38    0.13
   3  -4  -4    1.06    0.08
   3  -4  -4    1.10    0.13
  -3   4   4    1.22    0.11
  -3   4   4    1.11    0.11
  -3   4   4    1.30    0.12
   3   4  -4    1.41    0.17
   3   4  -4    1.24    0.12
  -3   4   4    1.30    0.11
   2  -4  -4    2.22    0.14
  -2  -4   4    2.54    0.12
  -2  -4   4    2.31    0.14
  -2  -4   4    2.40    0.13
  -2  -4   4    2.55    0.15
  -2  -4   4    2.49    0.09
   2  -4  -4    2.52    0.12
  -2   4   4    2.51    0.12
   2   4  -4    2.62    0.17
  -2   4   4    2.56    0.12
  -2   4   4    2.58    0.13
  -2   4   4    2.54    0.13
   2   4  -4    2.39    0.12
  -1  -4   4   16.35    0.36
  -1  -4   4   16.48    0.34
  -1  -4   4   15.94    0.34
  -1  -4   4   16.13    0.42
   1  -4  -4   15.80    0.38
   1  -4  -4   16.14    0.39
  -1  -4   4   15.86    0.41
  -1   4   4   16.78    0.36
   1   4  -4   16.53    0.37
  -1   4   4   16.20    0.38
  -1   4   4   16.07    0.37
   1   4  -4   15.71    0.44
  -1   4   4   16.25    0.38
   0  -4   4    2.96    0.13
   0  -4   4    3.07    0.16
   0  -4  -4    2.94    0.12
   0  -4   4    3.25    0.10
   0  -4  -4    2.94    0.14
   0  -4   4    3.04    0.15
   0   4   4    3.32    0.14
   0   4   4    3.04    0.13
   0   4  -4    3.24    0.16
   0   4  -4    3.13    0.10
   0   4   4    3.07    0.14
   0   4  -4    3.21    0.14
   0   4   4    3.25    0.11
  -1  -4  -4    0.40    0.06
   1  -4   4    0.38    0.08
   1  -4   4    0.44    0.09
  -1  -4  -4    0.46    0.08
   1  -4   4    0.40    0.07
   1   4   4    0.40    0.07
  -1   4  -4    0.45    0.04
  -1   4  -4    0.36    0.03
   1   4   4    0.37    0.07
   1   4   4    0.45    0.08
   1   4   4    0.46    0.06
  -1   4  -4    0.39    0.09
  -1   4  -4    0.38    0.07
   2  -4   4   37.74    0.77
   2  -4   4   39.08    0.79
  -2  -4  -4   38.80    0.72
  -2  -4  -4   38.49    0.79
  -2  -4  -4   37.79    0.80
   2  -4   4   38.40    0.81
  -2   4  -4   38.74    0.67
  -2   4  -4   38.69    0.89
   2   4   4   37.65    0.74
   2   4   4   37.12    0.77
  -2   4  -4   38.46    0.75
   2   4   4   38.84    0.82
   3  -4   4   -0.05    0.05
  -3  -4  -4   -0.06    0.06
   3  -4   4    0.06    0.09
   3  -4   4    0.01    0.09
  -3  -4  -4    0.00    0.06
  -3  -4  -4    0.04    0.06
  -3   4  -4   -0.03    0.04
  -3   4  -4   -0.01    0.06
  -3   4  -4   -0.04    0.02
  -3   4  -4    0.03    0.06
   3   4   4   -0.01    0.04
   3   4   4    0.00    0.06
  -4  -4  -4    1.99    0.15
  -4  -4  -4    1.93    0.14
   4  -4   4    2.25    0.16
  -4  -4  -4    2.03    0.10
  -4  -4  -4    1.80    0.14
   4  -4   4    1.83    0.15
  -4   4  -4    1.95    0.15
   4   4   4    2.19    0.15
   4   4   4    1.85    0.14
  -4   4  -4    2.13    0.11
  -4   4  -4    1.92    0.16
   5  -4   4    2.05    0.16
  -5  -4  -4    1.92    0.14
   5  -4   4    2.12    0.21
  -5  -4  -4    2.35    0.18
  -5  -4  -4    2.21    0.17
   5   4   4    1.84    0.14
  -5   4  -4    2.00    0.17
   5   4   4    2.26    0.18
  -5   4  -4    2.17    0.18
  -6  -4  -4    0.50    0.11
  -6  -4  -4    0.33    0.09
   6  -4   4    0.30    0.14
  -6  -4  -4    0.47    0.13
   6   4   4    0.33    0.11
  -6   4  -4    0.50    0.16
  -6   4  -4    0.47    0.12
   6   4   4    0.45    0.14
  -7  -4  -4    0.27    0.12
   7  -4   4    0.13    0.11
  -7  -4  -4    0.24    0.11
  -7   4  -4    0.00    0.10
   7   4   4    0.51    0.15
   7   4   4    0.25    0.12
  -7   4  -4    0.33    0.12
  -8  -4  -4    0.13    0.12
   8  -4   4   -0.04    0.14
  -8  -4  -4    0.13    0.12
   8   4   4    0.32    0.15
  -8   4  -4    0.17    0.15
  -8   4  -4   -0.06    0.07
   8   4   4    0.14    0.13
  -9  -4  -4    0.00    0.10
  -9  -4  -4    0.13    0.11
   9   4   4    0.12    0.15
  -9   4  -4    0.18    0.19
  -9   4  -4    0.20    0.13
   9   4   4   -0.22    0.11
  -9  -5   4    0.25    0.15
  -9   5   4    0.21    0.13
   9   5  -4    0.02    0.10
  -9   5   4    0.14    0.14
  -8  -5   4   -0.03    0.08
   8  -5  -4    0.19    0.13
  -8  -5   4    0.09    0.12
   8   5  -4   -0.05    0.09
  -8   5   4   -0.07    0.10
  -8   5   4    0.08    0.12
   8   5  -4   -0.01    0.16
  -7  -5   4    0.02    0.11
   7  -5  -4   -0.04    0.11
  -7  -5   4    0.11    0.09
   7   5  -4   -0.46    0.16
  -7   5   4   -0.06    0.10
  -7   5   4    0.02    0.07
   7   5  -4   -0.01    0.11
   6  -5  -4    0.12    0.12
  -6  -5   4    0.06    0.10
  -6  -5   4    0.15    0.09
   6   5  -4   -0.06    0.10
  -6   5   4    0.14    0.08
   6   5  -4    0.09    0.18
  -6   5   4    0.11    0.12
  -6   5   4    0.07    0.09
  -6   5   4    0.10    0.08
  -5  -5   4    1.27    0.17
  -5  -5   4    1.57    0.15
  -5  -5   4    1.36    0.16
   5  -5  -4    1.44    0.17
  -5   5   4    1.75    0.17
  -5   5   4    1.16    0.14
   5   5  -4    1.17    0.15
  -5   5   4    1.64    0.20
   5   5  -4    1.32    0.22
  -5   5   4    1.30    0.15
  -4  -5   4    0.70    0.11
  -4  -5   4    0.82    0.13
   4  -5  -4    0.80    0.14
   4  -5  -4    0.75    0.10
  -4  -5   4    0.82    0.12
  -4   5   4    0.87    0.14
  -4   5   4    0.75    0.11
  -4   5   4    1.05    0.12
  -4   5   4    0.97    0.12
   4   5  -4    0.78    0.17
   4   5  -4    0.94    0.13
   3  -5  -4    1.14    0.12
  -3  -5   4    1.12    0.11
  -3  -5   4    1.11    0.13
  -3  -5   4    1.20    0.14
   3  -5  -4    1.10    0.14
   3   5  -4    1.00    0.12
  -3   5   4    1.10    0.11
  -3   5   4    1.19    0.12
  -3   5   4    1.09    0.11
   3   5  -4    1.32    0.16
  -3   5   4    1.31    0.13
  -2  -5   4    1.96    0.11
  -2  -5   4    2.10    0.10
   2  -5  -4    1.86    0.14
  -2  -5   4    2.07    0.14
   2  -5  -4    2.00    0.13
  -2  -5   4    2.04    0.12
  -2   5   4    2.18    0.12
  -2   5   4    1.97    0.13
   2   5  -4    2.32    0.13
  -2   5   4    2.31    0.14
   2   5  -4    2.01    0.16
  -2   5   4    2.11    0.13
  -1  -5   4   18.40    0.41
   1  -5  -4   18.18    0.45
   1  -5  -4   18.39    0.43
  -1  -5   4   18.03    0.48
  -1  -5   4   19.05    0.40
  -1  -5   4   18.06    0.47
  -1  -5   4   18.17    0.39
   1   5  -4   17.69    0.50
   1   5  -4   17.84    0.42
  -1   5   4   18.28    0.43
  -1   5   4   18.87    0.43
  -1   5   4   18.08    0.42
  -1   5   4   18.26    0.44
   0  -5   4    3.38    0.18
   0  -5   4    3.79    0.19
   0  -5   4    3.66    0.16
   0  -5   4    3.86    0.12
   0  -5  -4    3.55    0.15
   0  -5  -4    3.53    0.17
   0   5  -4    3.61    0.19
   0   5   4    3.55    0.16
   0   5   4    3.67    0.14
   0   5   4    3.62    0.16
   0   5  -4    3.65    0.16
   0   5   4    3.65    0.16
   0   5  -4    3.76    0.12
   1  -5   4   11.78    0.35
  -1  -5  -4   12.18    0.35
   1  -5   4   12.28    0.37
   1  -5   4   12.44    0.34
  -1  -5  -4   12.27    0.30
   1   5   4   12.54    0.32
   1   5   4   11.86    0.34
  -1   5  -4   12.74    0.34
   1   5   4   12.45    0.34
  -1   5  -4   12.48    0.26
  -1   5  -4   12.14    0.38
   1   5   4   12.40    0.32
   2  -5   4   18.55    0.47
   2  -5   4   18.77    0.49
   2  -5   4   19.33    0.46
  -2  -5  -4   19.03    0.49
  -2  -5  -4   18.96    0.48
  -2  -5  -4   18.90    0.41
   2   5   4   19.15    0.45
  -2   5  -4   19.05    0.46
  -2   5  -4   19.20    0.37
   2   5   4   19.21    0.47
   2   5   4   19.02    0.47
  -2   5  -4   18.82    0.54
  -3  -5  -4    5.16    0.23
   3  -5   4    4.88    0.24
   3  -5   4    5.20    0.20
  -3  -5  -4    5.11    0.22
   3  -5   4    5.19    0.23
  -3   5  -4    5.18    0.26
  -3   5  -4    5.29    0.22
   3   5   4    5.31    0.22
   3   5   4    5.45    0.22
  -3   5  -4    5.23    0.16
   4  -5   4    0.32    0.12
  -4  -5  -4    0.28    0.10
   4  -5   4    0.38    0.11
  -4  -5  -4    0.20    0.09
  -4  -5  -4    0.37    0.10
  -4   5  -4    0.41    0.10
   4   5   4    0.32    0.11
  -4   5  -4    0.39    0.13
   4   5   4    0.26    0.09
   5  -5   4    0.05    0.13
  -5  -5  -4    0.10    0.08
   5  -5   4    0.17    0.10
  -5  -5  -4    0.16    0.10
  -5  -5  -4    0.15    0.10
   5   5   4   -0.08    0.09
   5   5   4    0.07    0.12
  -5   5  -4    0.06    0.11
  -5   5  -4    0.03    0.09
  -6  -5  -4    1.00    0.15
   6  -5   4    1.15    0.18
  -6  -5  -4    0.95    0.16
  -6  -5  -4    1.07    0.15
  -6   5  -4    1.00    0.19
   6   5   4    0.79    0.13
  -6   5  -4    0.99    0.15
   6   5   4    1.07    0.18
  -7  -5  -4    0.26    0.14
  -7  -5  -4    0.44    0.14
   7  -5   4    0.48    0.18
   7   5   4    0.43    0.13
   7   5   4    0.51    0.16
  -7   5  -4    0.42    0.18
  -7   5  -4    0.47    0.12
   8  -5   4   -0.10    0.15
  -8  -5  -4    0.04    0.10
  -8  -5  -4    0.00    0.12
   8   5   4   -0.06    0.09
   8   5   4    0.31    0.15
  -8   5  -4    0.14    0.14
  -8   5  -4    0.11    0.12
  -8  -6   4    0.08    0.14
   8  -6  -4    0.07    0.13
  -8  -6   4    0.04    0.12
   8   6  -4   -0.20    0.11
  -8   6   4    0.11    0.13
   8   6  -4   -0.38    0.24
  -7  -6   4    0.94    0.19
  -7  -6   4    0.97    0.16
   7  -6  -4    1.08    0.19
   7   6  -4    0.72    0.23
  -7   6   4    1.23    0.17
   7   6  -4    0.84    0.16
  -7   6   4    1.00    0.17
  -7   6   4    0.97    0.21
   6  -6  -4    1.60    0.20
  -6  -6   4    1.78    0.20
  -6  -6   4    1.34    0.18
   6   6  -4    1.59    0.29
   6   6  -4    1.63    0.20
  -6   6   4    1.35    0.16
  -6   6   4    1.64    0.19
  -6   6   4    1.77    0.23
   5  -6  -4   16.76    0.50
  -5  -6   4   17.44    0.52
  -5  -6   4   17.38    0.50
  -5  -6   4   18.76    0.50
  -5   6   4   18.13    0.51
  -5   6   4   17.34    0.47
  -5   6   4   17.16    0.48
   5   6  -4   17.40    0.60
  -5   6   4   18.06    0.57
   5   6  -4   18.81    0.52
  -4  -6   4   -0.01    0.08
  -4  -6   4   -0.02    0.08
   4  -6  -4   -0.10    0.06
  -4  -6   4   -0.02    0.08
   4  -6  -4   -0.07    0.10
  -4   6   4    0.02    0.08
  -4   6   4    0.01    0.08
  -4   6   4    0.02    0.08
   4   6  -4    0.10    0.09
   4   6  -4    0.09    0.15
  -4   6   4    0.01    0.06
   3  -6  -4   -0.03    0.07
  -3  -6   4   -0.19    0.08
   3  -6  -4    0.14    0.11
  -3  -6   4    0.07    0.05
  -3  -6   4    0.13    0.08
  -3   6   4    0.02    0.07
  -3   6   4    0.12    0.08
   3   6  -4    0.06    0.08
  -3   6   4    0.02    0.06
  -3   6   4    0.01    0.07
   3   6  -4    0.03    0.11
  -2  -6   4    0.85    0.13
   2  -6  -4    1.09    0.14
  -2  -6   4    0.88    0.09
  -2  -6   4    0.95    0.10
  -2  -6   4    0.93    0.11
   2  -6  -4    0.84    0.12
   2   6  -4    0.90    0.12
  -2   6   4    0.95    0.11
  -2   6   4    0.89    0.11
   2   6  -4    1.00    0.15
  -2   6   4    0.96    0.12
  -2   6   4    1.19    0.12
  -1  -6   4    0.26    0.06
  -1  -6   4    0.25    0.09
   1  -6  -4    0.20    0.09
   1  -6  -4    0.30    0.08
  -1  -6   4    0.33    0.08
   1   6  -4    0.38    0.11
   1   6  -4    0.29    0.07
  -1   6   4    0.24    0.08
  -1   6   4    0.33    0.07
  -1   6   4    0.23    0.08
   1   6  -4    0.28    0.08
  -1   6   4    0.34    0.07
   0  -6  -4   -0.01    0.06
   0  -6   4    0.02    0.08
   0  -6   4    0.05    0.11
   0  -6   4    0.12    0.07
   0  -6  -4   -0.03    0.06
   0   6   4   -0.04    0.06
   0   6   4    0.05    0.07
   0   6   4   -0.05    0.06
   0   6   4    0.08    0.05
   0   6  -4    0.00    0.03
   0   6  -4    0.09    0.07
   0   6  -4    0.10    0.06
  -1  -6  -4    3.47    0.19
  -1  -6  -4    3.49    0.16
   1  -6   4    3.35    0.19
   1  -6   4    3.89    0.23
   1  -6   4    3.50    0.20
   1   6   4    3.42    0.18
  -1   6  -4    3.49    0.21
  -1   6  -4    3.90    0.19
  -1   6  -4    3.79    0.13
   1   6   4    3.62    0.16
   1   6   4    3.63    0.19
   1   6   4    3.26    0.16
  -2  -6  -4    4.03    0.16
   2  -6   4    4.33    0.21
   2  -6   4    4.14    0.20
  -2  -6  -4    3.98    0.22
   2  -6   4    4.02    0.22
   2   6   4    3.91    0.20
   2   6   4    3.89    0.19
   2   6   4    4.11    0.18
  -2   6  -4    4.13    0.21
  -2   6  -4    4.18    0.24
   3  -6   4    1.67    0.18
  -3  -6  -4    1.81    0.17
  -3  -6  -4    1.97    0.15
   3  -6   4    2.17    0.15
   3  -6   4    2.27    0.22
  -3   6  -4    1.90    0.21
   3   6   4    1.77    0.15
  -3   6  -4    1.82    0.17
   3   6   4    1.65    0.16
   3   6   4    1.88    0.15
   4  -6   4    3.92    0.25
   4  -6   4    3.81    0.24
  -4  -6  -4    3.97    0.24
  -4  -6  -4    4.26    0.23
   4   6   4    4.07    0.22
  -4   6  -4    4.09    0.26
   4   6   4    4.08    0.25
  -4   6  -4    3.94    0.23
   5  -6   4    0.76    0.18
  -5  -6  -4    0.83    0.14
  -5  -6  -4    0.63    0.13
  -5  -6  -4    0.67    0.13
   5  -6   4    0.78    0.15
   5   6   4    0.58    0.11
  -5   6  -4    0.68    0.15
   5   6   4    0.94    0.18
  -5   6  -4    0.61    0.14
  -6  -6  -4    0.00    0.08
   6  -6   4    0.02    0.10
  -6  -6  -4   -0.08    0.07
  -6  -6  -4    0.01    0.08
  -6   6  -4   -0.04    0.07
   6   6   4    0.00    0.14
  -6   6  -4   -0.04    0.12
   6   6   4    0.01    0.11
   7  -6   4    0.21    0.18
  -7  -6  -4    0.12    0.12
  -7  -6  -4    0.25    0.14
  -7   6  -4    0.19    0.10
   7   6   4    0.18    0.10
  -7   6  -4    0.12    0.15
   7   6   4    0.17    0.16
  -8  -6  -4    0.47    0.17
   8  -6   4    0.62    0.21
  -8  -6  -4    0.25    0.13
  -8   6  -4    0.28    0.14
   8   6   4    0.32    0.16
  -8   6  -4    0.55    0.18
   8  -7  -4    0.34    0.16
  -8  -7   4    0.24    0.14
   8   7  -4    0.24    0.15
   8   7  -4   -0.82    0.25
  -8   7   4   -0.07    0.11
   7  -7  -4    0.21    0.14
  -7  -7   4    0.25    0.14
  -7  -7   4    0.14    0.13
   7   7  -4   -0.35    0.23
  -7   7   4    0.12    0.10
  -7   7   4    0.10    0.14
   7   7  -4    0.09    0.13
  -6  -7   4    0.55    0.15
  -6  -7   4    0.79    0.16
   6  -7  -4    0.62    0.14
  -6   7   4    0.53    0.12
  -6   7   4    0.60    0.16
   6   7  -4    0.67    0.20
   6   7  -4    0.64    0.14
  -6   7   4    0.48    0.13
  -5  -7   4    1.75    0.19
   5  -7  -4    1.41    0.18
  -5  -7   4    1.61    0.19
  -5  -7   4    1.93    0.21
  -5   7   4    1.98    0.20
   5   7  -4    1.96    0.28
  -5   7   4    1.55    0.17
   5   7  -4    1.45    0.18
  -5   7   4    1.64    0.19
   4  -7  -4    0.38    0.13
  -4  -7   4    0.39    0.12
  -4  -7   4    0.32    0.11
   4  -7  -4    0.62    0.11
  -4  -7   4    0.58    0.12
  -4   7   4    0.44    0.12
  -4   7   4    0.18    0.09
  -4   7   4    0.36    0.11
   4   7  -4    0.30    0.16
   4   7  -4    0.39    0.11
  -4   7   4    0.38    0.12
   3  -7  -4    1.50    0.17
  -3  -7   4    1.70    0.16
  -3  -7   4    1.61    0.19
   3  -7  -4    1.17    0.17
  -3  -7   4    1.63    0.16
  -3   7   4    1.61    0.14
  -3   7   4    1.81    0.16
  -3   7   4    1.53    0.15
  -3   7   4    1.64    0.16
   3   7  -4    1.61    0.20
   3   7  -4    1.75    0.18
   2  -7  -4    3.98    0.22
  -2  -7   4    3.70    0.21
  -2  -7   4    4.01    0.19
   2  -7  -4    3.77    0.20
  -2   7   4    3.72    0.20
   2   7  -4    4.08    0.24
  -2   7   4    3.81    0.21
  -2   7   4    4.02    0.20
  -2   7   4    3.85    0.19
   2   7  -4    3.83    0.21
  -1  -7   4    2.25    0.22
   1  -7  -4    2.00    0.16
   1  -7  -4    2.04    0.17
  -1  -7   4    1.97    0.13
  -1  -7   4    2.12    0.14
   1   7  -4    1.86    0.17
   1   7  -4    2.26    0.17
  -1   7   4    1.94    0.14
  -1   7   4    1.88    0.16
  -1   7   4    2.06    0.16
   1   7  -4    2.05    0.13
  -1   7   4    1.88    0.14
   0  -7   4    0.00    0.08
   0  -7  -4    0.00    0.07
   0  -7   4   -0.07    0.09
   0  -7  -4   -0.08    0.06
   0   7  -4    0.05    0.08
   0   7  -4    0.01    0.02
   0   7  -4    0.00    0.05
   0   7   4    0.04    0.07
   0   7  -4   -0.01    0.09
   0   7   4    0.03    0.07
   0   7   4    0.11    0.08
   0   7   4   -0.02    0.07
   1  -7   4   -0.07    0.10
  -1  -7  -4    0.05    0.10
  -1  -7  -4   -0.06    0.06
   1  -7   4   -0.05    0.12
   1   7   4    0.02    0.08
   1   7   4   -0.05    0.08
   1   7   4   -0.02    0.06
   1   7   4   -0.03    0.06
  -1   7  -4   -0.07    0.08
  -1   7  -4    0.03    0.08
  -2  -7  -4    6.88    0.29
   2  -7   4    7.14    0.33
  -2  -7  -4    6.36    0.22
   2  -7   4    7.07    0.29
  -2   7  -4    6.41    0.31
  -2   7  -4    6.85    0.27
   2   7   4    7.37    0.30
   2   7   4    6.99    0.29
   2   7   4    6.41    0.26
  -3  -7  -4   12.45    0.42
   3  -7   4   11.68    0.41
  -3  -7  -4   12.32    0.40
   3  -7   4   12.22    0.42
  -3   7  -4   12.59    0.47
   3   7   4   12.50    0.41
  -3   7  -4   12.45    0.40
   3   7   4   12.47    0.39
   4  -7   4   -0.21    0.08
   4  -7   4    0.00    0.11
  -4  -7  -4    0.07    0.11
  -4  -7  -4    0.07    0.10
  -4   7  -4    0.03    0.11
  -4   7  -4    0.06    0.07
   4   7   4    0.11    0.10
   4   7   4    0.07    0.11
  -5  -7  -4    0.01    0.10
   5  -7   4   -0.01    0.10
   5  -7   4    0.34    0.13
  -5  -7  -4    0.12    0.09
  -5   7  -4   -0.11    0.11
   5   7   4    0.21    0.10
  -5   7  -4    0.11    0.09
  -6  -7  -4    0.08    0.09
  -6  -7  -4   -0.09    0.07
   6  -7   4    0.12    0.12
  -6   7  -4    0.04    0.11
  -6   7  -4   -0.07    0.12
   6   7   4    0.00    0.08
  -7  -7  -4    0.01    0.13
   7  -7   4    0.02    0.17
  -7  -7  -4    0.43    0.16
   7   7   4   -0.08    0.12
  -7   7  -4    0.13    0.13
  -7   7  -4    0.29    0.17
   7  -8  -4    0.42    0.18
  -7  -8   4    0.32    0.14
  -7  -8   4    0.62    0.18
  -7   8   4    0.10    0.13
   7   8  -4    0.07    0.11
   7   8  -4    0.16    0.19
   6  -8  -4   -0.01    0.10
  -6  -8   4    0.19    0.13
  -6  -8   4    0.13    0.11
  -6   8   4    0.05    0.11
   6   8  -4   -0.12    0.12
   6   8  -4    0.14    0.20
  -5  -8   4    2.71    0.22
   5  -8  -4    2.23    0.20
  -5  -8   4    2.06    0.22
  -5  -8   4    2.43    0.20
   5   8  -4    2.42    0.23
  -5   8   4    1.88    0.20
  -5   8   4    2.24    0.23
   5   8  -4    1.97    0.23
   4  -8  -4    0.63    0.16
  -4  -8   4    0.80    0.14
  -4  -8   4    0.73    0.14
  -4  -8   4    0.61    0.14
   4  -8  -4    0.93    0.14
   4   8  -4    0.64    0.15
   4   8  -4    0.82    0.16
  -4   8   4    0.59    0.14
  -4   8   4    0.76    0.15
  -3  -8   4    0.22    0.10
   3  -8  -4    0.19    0.12
   3  -8  -4    0.28    0.11
  -3  -8   4    0.22    0.10
  -3   8   4    0.39    0.12
  -3   8   4    0.14    0.10
   3   8  -4    0.28    0.11
   3   8  -4    0.16    0.11
  -2  -8   4    0.49    0.12
   2  -8  -4    0.45    0.11
   2  -8  -4    0.44    0.13
  -2  -8   4    0.54    0.10
  -2   8   4    0.45    0.12
  -2   8   4    0.33    0.11
   2   8  -4    0.31    0.10
   2   8  -4    0.29    0.09
   2   8  -4    0.57    0.15
  -2   8   4    0.47    0.11
  -1  -8   4    0.48    0.15
  -1  -8   4    0.51    0.11
   1  -8  -4    0.35    0.12
   1  -8  -4    0.38    0.12
   1   8  -4    0.43    0.12
  -1   8   4    0.48    0.10
  -1   8   4    0.23    0.08
  -1   8   4    0.28    0.09
   1   8  -4    0.38    0.08
   1   8  -4    0.29    0.11
   0  -8   4    0.10    0.12
   0  -8  -4    0.37    0.09
   0  -8  -4    0.18    0.11
   0  -8   4    0.31    0.12
   0   8   4    0.39    0.11
   0   8   4    0.11    0.09
   0   8  -4    0.31    0.12
   0   8  -4    0.25    0.09
   0   8   4    0.20    0.09
   1  -8   4    0.57    0.13
   1  -8   4    0.53    0.16
  -1  -8  -4    0.64    0.13
  -1  -8  -4    0.66    0.11
  -1   8  -4    0.58    0.15
   1   8   4    0.44    0.11
   1   8   4    0.74    0.13
  -1   8  -4    0.38    0.11
   1   8   4    0.29    0.11
  -2  -8  -4    0.55    0.12
   2  -8   4    0.71    0.17
   2  -8   4    0.77    0.15
  -2  -8  -4    0.74    0.10
   2   8   4    0.63    0.13
   2   8   4    0.40    0.12
  -2   8  -4    0.65    0.13
  -2   8  -4    0.54    0.15
   2   8   4    0.38    0.10
  -3  -8  -4    0.29    0.11
   3  -8   4    0.33    0.15
   3  -8   4    0.18    0.11
  -3   8  -4    0.18    0.12
  -3   8  -4    0.16    0.09
   3   8   4    0.21    0.11
   3   8   4    0.04    0.08
  -4  -8  -4    1.99    0.21
   4  -8   4    2.30    0.25
  -4  -8  -4    2.34    0.21
   4  -8   4    2.03    0.25
  -4   8  -4    2.45    0.28
  -4   8  -4    2.07    0.21
   4   8   4    2.25    0.19
   4   8   4    1.98    0.20
   5  -8   4   -0.08    0.10
  -5  -8  -4    0.25    0.13
  -5  -8  -4    0.06    0.10
   5   8   4   -0.02    0.11
  -5   8  -4    0.15    0.12
   5   8   4   -0.03    0.08
  -5   8  -4    0.07    0.11
  -6  -8  -4    0.83    0.17
   6  -8   4    0.75    0.18
  -6  -8  -4    0.63    0.16
  -6   8  -4    0.68    0.15
   6   8   4    1.07    0.20
  -6   8  -4    0.84    0.21
  -7  -8  -4    0.09    0.14
   7  -8   4    0.18    0.19
   7   8   4   -0.26    0.11
  -7   8  -4    0.09    0.10
  -7   8  -4    0.04    0.11
  -6  -9   4    0.18    0.12
  -6  -9   4    0.07    0.13
   6  -9  -4    0.39    0.16
  -6   9   4    0.10    0.13
   6   9  -4    0.21    0.14
   6   9  -4    0.43    0.16
  -5  -9   4    1.62    0.21
  -5  -9   4    1.24    0.19
   5  -9  -4    1.19    0.21
  -5   9   4    1.20    0.19
   5   9  -4    1.39    0.21
   5   9  -4    1.64    0.25
  -4  -9   4    0.18    0.11
  -4  -9   4    0.02    0.11
   4  -9  -4    0.14    0.13
   4   9  -4    0.05    0.12
  -4   9   4   -0.06    0.07
   4   9  -4    0.09    0.12
  -3  -9   4    3.13    0.25
   3  -9  -4    3.02    0.24
  -3  -9   4    3.46    0.23
   3  -9  -4    3.40    0.23
   3   9  -4    3.08    0.25
  -3   9   4    2.70    0.21
   3   9  -4    2.87    0.24
  -3   9   4    2.71    0.20
   3   9  -4    3.28    0.21
   2  -9  -4    3.36    0.23
   2  -9  -4    3.14    0.23
  -2  -9   4    2.35    0.20
  -2   9   4    2.69    0.21
   2   9  -4    2.97    0.24
  -2   9   4    2.88    0.20
   2   9  -4    3.14    0.24
  -1  -9   4    0.91    0.18
   1  -9  -4    0.92    0.16
   1  -9  -4    1.19    0.17
  -1   9   4    0.90    0.13
  -1   9   4    0.78    0.13
   1   9  -4    0.70    0.15
   1   9  -4    0.95    0.18
  -1   9   4    0.82    0.12
   0  -9  -4    0.80    0.14
   0  -9   4    0.60    0.14
   0  -9  -4    0.60    0.13
   0  -9   4    0.40    0.13
   0   9   4    0.59    0.13
   0   9  -4    0.39    0.12
   0   9   4    0.40    0.12
   0   9   4    0.67    0.13
   0   9  -4    0.71    0.16
   1  -9   4    0.22    0.12
  -1  -9  -4   -0.03    0.10
   1  -9   4   -0.05    0.09
  -1  -9  -4    0.08    0.07
   1   9   4    0.07    0.08
  -1   9  -4   -0.02    0.07
  -1   9  -4    0.25    0.13
   1   9   4   -0.02    0.09
   1   9   4    0.06    0.10
   2  -9   4    0.02    0.11
   2  -9   4   -0.07    0.13
  -2  -9  -4    0.13    0.10
  -2   9  -4   -0.15    0.06
   2   9   4   -0.02    0.07
   2   9   4    0.08    0.10
  -2   9  -4   -0.10    0.06
   2   9   4    0.03    0.11
  -3  -9  -4    0.17    0.12
   3  -9   4    0.05    0.14
   3  -9   4   -0.03    0.11
   3   9   4    0.20    0.12
   3   9   4    0.21    0.12
  -3   9  -4    0.28    0.12
  -3   9  -4    0.20    0.10
   3   9   4    0.21    0.12
   4  -9   4    0.27    0.15
  -4  -9  -4    0.70    0.17
   4  -9   4    0.47    0.16
  -4   9  -4    0.39    0.14
   4   9   4    0.43    0.14
   4   9   4    0.11    0.13
  -4   9  -4    0.38    0.16
  -5  -9  -4    0.12    0.12
   5  -9   4   -0.13    0.16
   5   9   4   -0.10    0.12
   5   9   4    0.03    0.09
  -5   9  -4    0.03    0.09
  -5   9  -4   -0.07    0.09
  -6  -9  -4    0.18    0.14
  -6  -9  -4    0.19    0.12
   6  -9   4    0.11    0.14
   6   9   4    0.03    0.10
  -6   9  -4   -0.02    0.11
   6   9   4    0.00    0.10
  -6   9  -4    0.15    0.12
  -5 -10   4    0.10    0.12
  -5 -10   4    0.12    0.11
   5 -10  -4    0.10    0.14
   5  10  -4   -0.03    0.13
   5  10  -4    0.53    0.15
  -5  10   4    0.14    0.11
   5  10  -4    0.03    0.12
   4 -10  -4    0.39    0.15
  -4 -10   4    0.22    0.14
   4  10  -4    0.04    0.10
   4  10  -4    0.41    0.14
  -4  10   4    0.08    0.12
  -3 -10   4    0.22    0.12
   3 -10  -4    0.26    0.13
   3 -10  -4    0.18    0.13
   3  10  -4    0.12    0.12
   3  10  -4    0.04    0.10
  -3  10   4    0.02    0.11
   2 -10  -4    0.42    0.15
  -2 -10   4    0.20    0.14
   2 -10  -4    0.28    0.13
  -2  10   4    0.20    0.12
   2  10  -4    0.03    0.11
   2  10  -4    0.16    0.11
  -2  10   4    0.10    0.11
   1 -10  -4    0.34    0.12
  -1 -10   4    0.28    0.15
   1 -10  -4    0.37    0.13
   1  10  -4    0.23    0.13
   1  10  -4    0.44    0.15
  -1  10   4    0.60    0.13
  -1  10   4    0.31    0.12
   0 -10  -4    2.26    0.19
   0 -10  -4    2.40    0.26
   0 -10   4    2.41    0.27
   0  10   4    2.12    0.22
   0  10   4    2.03    0.21
   0  10  -4    2.79    0.24
   0  10   4    2.14    0.21
   0  10  -4    1.98    0.22
  -1 -10  -4    0.09    0.09
   1 -10   4    0.29    0.14
   1 -10   4    0.35    0.15
  -1  10  -4   -0.02    0.08
   1  10   4   -0.01    0.07
   1  10   4   -0.06    0.10
  -1  10  -4    0.02    0.10
   1  10   4   -0.13    0.09
  -2 -10  -4    0.72    0.17
   2 -10   4    0.46    0.17
   2 -10   4    1.01    0.21
  -2  10  -4    0.55    0.15
   2  10   4    0.34    0.14
  -2  10  -4    1.00    0.19
   2  10   4    0.43    0.12
   2  10   4    0.75    0.16
   3 -10   4    0.77    0.19
  -3 -10  -4    0.41    0.16
   3 -10   4    0.30    0.18
   3  10   4    0.23    0.14
  -3  10  -4    0.40    0.16
   3  10   4    0.36    0.12
   3  10   4    0.68    0.17
  -3  10  -4    0.37    0.12
   4 -10   4    0.58    0.19
  -4 -10  -4    0.50    0.17
   4 -10   4    0.44    0.20
  -4  10  -4    0.39    0.14
   4  10   4    0.52    0.15
   4  10   4    0.41    0.15
   4  10   4    0.35    0.15
  -4  10  -4    0.29    0.14
   5 -10   4   -0.01    0.18
  -5 -10  -4    0.18    0.14
  -5  10  -4    0.20    0.14
   5  10   4    0.00    0.13
  -5  10  -4    0.11    0.14
   5  10   4   -0.06    0.09
  -3 -11   4    0.26    0.15
   3 -11  -4    0.25    0.14
   3 -11  -4    0.27    0.15
  -3  11   4   -0.15    0.12
   3  11  -4   -0.03    0.14
   2 -11  -4    0.03    0.12
  -2 -11   4    0.25    0.15
   2 -11  -4    0.51    0.17
   2  11  -4    0.60    0.15
  -2  11   4   -0.05    0.11
   2  11  -4    0.11    0.13
   1 -11  -4    0.18    0.12
   1 -11  -4    0.03    0.09
  -1 -11   4    0.23    0.16
  -1  11   4    0.03    0.09
   1  11  -4    0.50    0.13
   1  11  -4    0.20    0.13
   0 -11  -4    0.34    0.15
   0 -11   4    0.25    0.15
   0  11   4   -0.13    0.10
   0  11   4    0.02    0.09
   0  11  -4    0.20    0.12
   0  11  -4    0.00    0.09
  -1 -11  -4    0.35    0.15
   1 -11   4    0.34    0.15
   1 -11   4    0.50    0.18
  -1  11  -4    0.44    0.15
   1  11   4    0.25    0.11
  -1  11  -4    0.22    0.11
   1  11   4    0.07    0.12
  -2 -11  -4    0.62    0.18
   2 -11   4    0.14    0.12
   2 -11   4    0.19    0.16
  -2  11  -4    0.61    0.16
   2  11   4    0.42    0.15
   2  11   4    0.22    0.14
  -2  11  -4    0.33    0.16
   2  11   4    0.37    0.15
   3 -11   4   -0.08    0.15
   3 -11   4    0.22    0.17
  -3 -11  -4    0.01    0.10
   3  11   4    0.10    0.13
   3  11   4    0.05    0.14
  -3  11  -4   -0.17    0.11
   3  11   4    0.09    0.14
   9   0  -5    0.16    0.12
  -9   0   5    0.21    0.14
  -9   0   5    0.09    0.09
  -9   0   5    0.30    0.14
  -8   0   5   -0.03    0.08
  -8   0   5    0.04    0.11
   8   0  -5    0.02    0.14
  -8   0   5    0.09    0.11
  -7   0   5    3.07    0.22
  -7   0   5    2.91    0.21
   7   0  -5    2.71    0.22
  -7   0   5    2.83    0.22
  -6   0   5   -0.02    0.09
   6   0  -5   -0.01    0.10
  -6   0   5   -0.15    0.06
  -6   0   5   -0.05    0.09
  -5   0   5    3.67    0.19
  -5   0   5    3.72    0.19
   5   0  -5    3.69    0.21
  -5   0   5    3.64    0.17
   5   0  -5    3.70    0.14
  -4   0   5    0.00    0.03
  -4   0   5   -0.01    0.05
  -4   0   5   -0.07    0.02
   4   0  -5   -0.05    0.04
   4   0  -5   -0.04    0.07
  -4   0   5   -0.10    0.06
   3   0  -5    1.18    0.07
  -3   0   5    1.17    0.09
  -3   0   5    1.09    0.05
  -3   0   5    1.05    0.08
  -3   0   5    1.13    0.09
  -3   0   5    1.14    0.08
   3   0  -5    1.05    0.10
  -2   0   5    0.03    0.04
  -2   0   5   -0.01    0.04
   2   0  -5    0.00    0.04
  -2   0   5   -0.02    0.03
   2   0  -5   -0.02    0.03
  -2   0   5    0.08    0.05
   1   0  -5  381.27    7.82
  -1   0   5  409.25    7.32
  -1   0   5  387.41    6.98
  -1   0   5  406.13    6.79
   1   0  -5  388.84    6.61
   0   0   5    0.00    0.03
   0   0   5   -0.03    0.03
   0   0  -5   -0.05    0.04
   0   0   5   -0.11    0.04
   0   0  -5   -0.10    0.03
   0   0  -5   -0.05    0.01
   1   0   5    1.78    0.08
  -1   0  -5    1.86    0.09
  -1   0  -5    1.99    0.09
   1   0   5    1.89    0.07
  -1   0  -5    2.01    0.09
  -2   0  -5   -0.08    0.04
  -2   0  -5   -0.05    0.03
  -2   0  -5   -0.08    0.03
  -2   0  -5    0.00    0.03
  -2   0  -5   -0.02    0.04
  -2   0  -5   -0.06    0.03
  -3   0  -5   12.92    0.31
  -3   0  -5   13.41    0.32
  -3   0  -5   12.88    0.31
  -3   0  -5   13.06    0.31
  -3   0  -5   12.74    0.36
  -3   0  -5   12.78    0.30
  -4   0  -5   -0.02    0.04
  -4   0  -5    0.08    0.05
  -4   0  -5   -0.12    0.05
  -4   0  -5   -0.01    0.04
  -5   0  -5   18.54    0.45
   5   0   5   17.88    0.44
  -5   0  -5   18.84    0.55
  -5   0  -5   18.38    0.45
  -5   0  -5   17.88    0.45
  -6   0  -5   -0.01    0.07
  -6   0  -5    0.04    0.06
   6   0   5    0.05    0.09
  -6   0  -5   -0.01    0.07
  -6   0  -5    0.03    0.07
  -7   0  -5    4.97    0.25
  -7   0  -5    4.36    0.24
  -7   0  -5    4.76    0.24
   8   0   5    0.40    0.16
  -8   0  -5    0.10    0.10
  -8   0  -5    0.03    0.08
  -8   0  -5    0.14    0.10
   9   0   5   -0.23    0.07
  -9   0  -5   -0.10    0.11
  -9   0  -5    0.00    0.10
  -9  -1   5    0.97    0.17
   9  -1  -5    1.16    0.24
  -9  -1   5    0.59    0.17
  -9   1   5    0.51    0.16
  -9   1   5    0.93    0.16
   9   1  -5    1.03    0.24
  -9   1   5    0.97    0.19
  -8  -1   5    0.08    0.09
  -8  -1   5    0.12    0.12
   8  -1  -5   -0.07    0.12
  -8   1   5    0.07    0.12
  -8   1   5    0.15    0.12
  -8   1   5    0.01    0.10
   8   1  -5    0.01    0.14
  -7  -1   5    0.33    0.13
   7  -1  -5    0.34    0.12
  -7  -1   5    0.32    0.12
  -7  -1   5    0.19    0.08
   7   1  -5    0.18    0.11
  -7   1   5    0.06    0.09
  -7   1   5    0.12    0.11
  -7   1   5    0.33    0.12
  -6  -1   5   -0.07    0.07
   6  -1  -5    0.10    0.07
  -6  -1   5    0.00    0.09
   6  -1  -5   -0.02    0.10
  -6  -1   5   -0.06    0.06
  -6   1   5    0.18    0.10
   6   1  -5    0.07    0.08
  -6   1   5   -0.06    0.07
  -6   1   5    0.03    0.07
  -5  -1   5    5.99    0.24
   5  -1  -5    5.74    0.26
  -5  -1   5    6.08    0.25
  -5  -1   5    6.25    0.23
   5  -1  -5    6.32    0.21
   5   1  -5    6.00    0.28
  -5   1   5    5.96    0.25
  -5   1   5    6.27    0.23
   5   1  -5    6.66    0.17
  -5   1   5    5.83    0.23
   4  -1  -5    0.74    0.12
   4  -1  -5    0.94    0.09
  -4  -1   5    0.77    0.11
  -4  -1   5    0.65    0.08
  -4  -1   5    0.75    0.09
  -4  -1   5    0.81    0.10
  -4  -1   5    0.83    0.05
   4   1  -5    0.88    0.13
   4   1  -5    0.76    0.06
  -4   1   5    0.71    0.10
  -4   1   5    0.79    0.07
  -4   1   5    0.86    0.09
  -4   1   5    0.68    0.10
  -3  -1   5   -0.01    0.04
   3  -1  -5   -0.09    0.05
  -3  -1   5   -0.02    0.04
   3  -1  -5   -0.06    0.04
  -3  -1   5    0.02    0.04
  -3  -1   5   -0.05    0.05
   3   1  -5    0.00    0.03
  -3   1   5   -0.02    0.02
  -3   1   5    0.03    0.06
  -3   1   5    0.01    0.03
   3   1  -5   -0.09    0.04
  -3   1   5    0.01    0.04
  -2  -1   5    4.30    0.15
  -2  -1   5    4.61    0.16
   2  -1  -5    4.34    0.14
   2  -1  -5    4.38    0.12
  -2  -1   5    3.89    0.13
   2  -1  -5    4.25    0.15
  -2  -1   5    4.30    0.15
  -2   1   5    4.05    0.13
   2   1  -5    4.32    0.16
   2   1  -5    4.46    0.13
  -2   1   5    4.18    0.15
   2   1  -5    4.30    0.11
  -2   1   5    4.26    0.15
  -2   1   5    4.28    0.13
   1  -1  -5    9.32    0.22
  -1  -1   5    9.85    0.25
  -1  -1   5    9.58    0.21
   1  -1  -5    9.57    0.22
  -1  -1   5    9.60    0.23
   1   1  -5    9.41    0.20
  -1   1   5    9.78    0.23
  -1   1   5    9.61    0.19
  -1   1   5    9.31    0.24
   1   1  -5    9.68    0.26
  -1   1   5    9.36    0.23
   1   1  -5    9.78    0.21
   0  -1   5   84.41    1.56
   0  -1   5   85.84    1.40
   0  -1   5   83.33    1.45
   0  -1  -5   81.45    1.52
   0  -1  -5   83.54    1.43
   0  -1  -5   85.29    1.68
   0   1   5   85.80    1.44
   0   1   5   85.43    1.42
   0   1  -5   84.17    1.43
   0   1  -5   86.69    1.67
   0   1   5   80.63    1.48
  -1  -1  -5   -0.03    0.04
  -1  -1  -5    0.00    0.04
   1  -1   5   -0.04    0.03
  -1  -1  -5    0.04    0.03
   1  -1   5    0.00    0.02
   1  -1   5    0.02    0.02
   1   1   5    0.00    0.02
  -1   1  -5    0.00    0.03
   1   1   5    0.01    0.03
  -1   1  -5    0.01    0.04
   1   1   5    0.03    0.03
  -1   1  -5    0.03    0.04
  -2  -1  -5    0.13    0.04
  -2  -1  -5    0.24    0.05
  -2  -1  -5    0.21    0.05
  -2  -1  -5    0.18    0.05
   2  -1   5    0.07    0.04
  -2  -1  -5    0.21    0.05
  -2  -1  -5    0.22    0.05
  -2   1  -5    0.16    0.06
  -2   1  -5    0.15    0.05
  -2   1  -5    0.17    0.04
  -2   1  -5    0.13    0.03
  -2   1  -5    0.17    0.03
  -3  -1  -5    4.96    0.17
   3  -1   5    5.06    0.18
  -3  -1  -5    5.17    0.20
  -3  -1  -5    4.98    0.17
  -3  -1  -5    5.32    0.17
   3  -1   5    5.10    0.17
  -3  -1  -5    5.20    0.17
  -3  -1  -5    5.05    0.17
  -3   1  -5    5.23    0.21
  -3   1  -5    5.13    0.15
  -3   1  -5    4.27    0.14
  -3   1  -5    4.92    0.17
  -4  -1  -5    1.67    0.11
  -4  -1  -5    1.44    0.11
   4  -1   5    1.55    0.13
  -4  -1  -5    1.65    0.10
  -4  -1  -5    1.61    0.10
  -4  -1  -5    1.59    0.11
  -4  -1  -5    1.51    0.13
  -4   1  -5    1.67    0.10
  -4   1  -5    1.60    0.11
  -4   1  -5    1.61    0.14
  -4   1  -5    1.69    0.10
  -5  -1  -5    3.62    0.16
   5  -1   5    3.53    0.19
  -5  -1  -5    3.75    0.19
  -5  -1  -5    3.45    0.18
  -5  -1  -5    3.55    0.17
  -5   1  -5    3.57    0.17
  -5   1  -5    3.82    0.16
   5   1   5    4.02    0.18
  -5   1  -5    3.58    0.19
  -5   1  -5    3.51    0.22
  -6  -1  -5    0.19    0.07
  -6  -1  -5    0.26    0.10
   6  -1   5    0.25    0.11
  -6  -1  -5    0.27    0.09
  -6   1  -5    0.30    0.10
  -6   1  -5    0.13    0.07
  -6   1  -5    0.22    0.13
   6   1   5    0.29    0.13
   6   1   5    0.17    0.09
  -6   1  -5    0.28    0.09
  -7  -1  -5    0.10    0.07
  -7  -1  -5    0.20    0.10
   7  -1   5   -0.07    0.11
  -7  -1  -5    0.17    0.08
  -7   1  -5    0.18    0.09
  -7   1  -5    0.17    0.13
  -7   1  -5    0.23    0.10
   7   1   5    0.26    0.13
  -7   1  -5    0.36    0.10
  -8  -1  -5    0.02    0.10
  -8  -1  -5    0.18    0.11
  -8  -1  -5    0.14    0.10
  -8   1  -5   -0.05    0.10
   8   1   5    0.27    0.16
  -8   1  -5    0.14    0.10
  -9  -1  -5    1.10    0.17
   9  -1   5    1.08    0.23
  -9  -1  -5    0.95    0.18
  -9   1  -5    1.01    0.19
   9   1   5    0.89    0.20
   9  -2  -5    0.29    0.17
  -9  -2   5    0.44    0.16
  -9  -2   5    0.08    0.13
   9   2  -5    0.11    0.10
  -9   2   5    0.30    0.14
  -9   2   5    0.04    0.12
   9   2  -5    0.24    0.14
  -9   2   5    0.39    0.14
   8  -2  -5    0.15    0.14
  -8  -2   5    0.18    0.13
  -8  -2   5    0.02    0.12
   8   2  -5    0.23    0.12
  -8   2   5    0.21    0.12
  -8   2   5    0.10    0.11
   8   2  -5    0.04    0.14
  -8   2   5   -0.05    0.07
   7  -2  -5    0.25    0.10
   7  -2  -5    0.33    0.14
  -7  -2   5    0.20    0.10
  -7  -2   5    0.30    0.12
  -7   2   5    0.16    0.11
  -7   2   5    0.26    0.11
   7   2  -5    0.28    0.15
   7   2  -5    0.12    0.11
  -7   2   5    0.31    0.10
   6  -2  -5    2.28    0.20
   6  -2  -5    2.46    0.16
  -6  -2   5    2.42    0.17
  -6  -2   5    2.44    0.18
  -6   2   5    2.31    0.17
   6   2  -5    2.53    0.18
  -6   2   5    2.33    0.16
   6   2  -5    2.73    0.22
  -6   2   5    2.09    0.16
   5  -2  -5    2.10    0.14
   5  -2  -5    2.28    0.18
  -5  -2   5    2.23    0.17
  -5  -2   5    2.25    0.15
  -5   2   5    2.13    0.16
  -5   2   5    2.41    0.14
   5   2  -5    2.23    0.19
   5   2  -5    2.27    0.15
  -5   2   5    2.09    0.14
  -4  -2   5    5.85    0.22
   4  -2  -5    5.85    0.24
   4  -2  -5    6.05    0.13
  -4  -2   5    5.87    0.17
  -4  -2   5    6.02    0.23
  -4  -2   5    5.95    0.22
   4  -2  -5    6.25    0.21
  -4   2   5    6.45    0.21
   4   2  -5    5.87    0.26
   4   2  -5    5.85    0.20
  -4   2   5    6.15    0.23
   4   2  -5    6.18    0.13
  -4   2   5    6.14    0.15
  -4   2   5    5.81    0.22
   3  -2  -5    3.49    0.11
   3  -2  -5    3.44    0.14
  -3  -2   5    3.30    0.15
  -3  -2   5    3.32    0.14
   3  -2  -5    3.28    0.16
  -3  -2   5    3.31    0.15
   3   2  -5    3.49    0.09
   3   2  -5    3.11    0.17
  -3   2   5    3.41    0.13
  -3   2   5    3.52    0.16
  -3   2   5    3.17    0.15
   3   2  -5    3.30    0.14
  -3   2   5    3.53    0.11
  -2  -2   5   30.15    0.61
  -2  -2   5   29.87    0.59
   2  -2  -5   30.88    0.59
  -2  -2   5   29.76    0.61
   2  -2  -5   31.52    0.60
   2  -2  -5   31.41    0.66
  -2  -2   5   30.58    0.65
  -2   2   5   30.42    0.57
   2   2  -5   30.62    0.57
   2   2  -5   30.66    0.54
  -2   2   5   29.94    0.60
  -2   2   5   30.23    0.61
   2   2  -5   29.91    0.70
  -1  -2   5    8.18    0.21
   1  -2  -5    8.33    0.19
   1  -2  -5    8.08    0.21
  -1  -2   5    8.35    0.19
  -1  -2   5    8.26    0.23
  -1  -2   5    8.30    0.24
   1  -2  -5    8.07    0.21
  -1   2   5    8.03    0.21
  -1   2   5    8.26    0.18
  -1   2   5    8.45    0.22
   1   2  -5    8.21    0.19
   1   2  -5    8.19    0.20
   1   2  -5    8.20    0.25
   0  -2   5    1.99    0.06
   0  -2   5    1.98    0.07
   0  -2  -5    1.88    0.09
   0  -2   5    1.84    0.10
   0  -2   5    1.79    0.10
   0  -2  -5    1.91    0.09
   0   2  -5    1.84    0.08
   0   2  -5    1.80    0.11
   0   2   5    1.95    0.07
   0   2   5    1.93    0.09
   0   2  -5    1.99    0.09
   0   2   5    1.85    0.09
   1  -2   5    0.70    0.03
  -1  -2  -5    0.66    0.08
   1  -2   5    0.63    0.07
  -1  -2  -5    0.68    0.07
   1   2   5    0.73    0.05
  -1   2  -5    0.83    0.09
   1   2   5    0.70    0.07
  -1   2  -5    0.66    0.06
   1   2   5    0.77    0.05
   1   2   5    0.72    0.06
   2  -2   5    0.24    0.05
  -2  -2  -5    0.42    0.07
   2  -2   5    0.22    0.08
  -2  -2  -5    0.38    0.07
  -2  -2  -5    0.38    0.06
  -2   2  -5    0.22    0.05
   2   2   5    0.39    0.06
   2   2   5    0.29    0.05
  -2   2  -5    0.33    0.03
  -2   2  -5    0.32    0.07
  -3  -2  -5    0.67    0.09
   3  -2   5    0.50    0.06
   3  -2   5    0.59    0.09
  -3  -2  -5    0.62    0.07
  -3  -2  -5    0.58    0.08
  -3  -2  -5    0.61    0.08
  -3   2  -5    0.45    0.06
   3   2   5    0.48    0.06
  -3   2  -5    0.62    0.06
  -3   2  -5    0.53    0.05
   3   2   5    0.69    0.09
  -3   2  -5    0.70    0.11
  -4  -2  -5    1.29    0.09
   4  -2   5    1.36    0.09
  -4  -2  -5    1.19    0.13
  -4  -2  -5    1.44    0.12
   4  -2   5    1.42    0.15
  -4  -2  -5    1.47    0.11
  -4   2  -5    1.36    0.09
  -4   2  -5    1.38    0.16
  -4   2  -5    1.31    0.11
   4   2   5    1.39    0.13
  -4   2  -5    1.31    0.08
   5  -2   5    2.84    0.19
  -5  -2  -5    3.16    0.16
  -5  -2  -5    2.74    0.16
  -5  -2  -5    2.89    0.17
  -5   2  -5    3.13    0.18
  -5   2  -5    2.67    0.19
  -5   2  -5    3.01    0.15
  -5   2  -5    2.33    0.12
   5   2   5    3.05    0.20
  -6  -2  -5    7.41    0.30
  -6  -2  -5    7.37    0.26
   6  -2   5    7.67    0.30
  -6  -2  -5    7.51    0.30
  -6   2  -5    7.38    0.29
  -6   2  -5    7.78    0.27
   6   2   5    7.26    0.32
  -6   2  -5    7.04    0.34
  -7  -2  -5    0.16    0.11
   7  -2   5    0.18    0.12
  -7  -2  -5    0.11    0.10
   7   2   5    0.17    0.13
  -7   2  -5    0.11    0.13
  -7   2  -5   -0.02    0.07
  -7   2  -5    0.16    0.09
  -8  -2  -5    0.02    0.08
  -8  -2  -5    0.00    0.10
   8  -2   5   -0.10    0.14
   8   2   5    0.13    0.14
  -8   2  -5   -0.09    0.09
  -8   2  -5    0.03    0.08
  -9  -2  -5    0.22    0.11
  -9  -2  -5    0.27    0.13
  -9   2  -5   -0.08    0.11
   9   2   5    0.12    0.10
   9   2   5    0.29    0.14
   9  -3  -5    0.34    0.17
  -9  -3   5    0.21    0.15
  -9  -3   5   -0.02    0.09
  -9   3   5    0.08    0.09
   9   3  -5    0.08    0.12
  -9   3   5    0.22    0.13
  -9   3   5    0.07    0.09
   9   3  -5    0.07    0.14
  -8  -3   5    0.12    0.12
  -8  -3   5    0.10    0.13
   8  -3  -5    0.29    0.15
   8   3  -5    0.03    0.16
  -8   3   5    0.08    0.11
   8   3  -5    0.05    0.09
  -8   3   5    0.10    0.11
  -8   3   5    0.01    0.09
   7  -3  -5    0.02    0.09
   7  -3  -5    0.19    0.12
  -7  -3   5    0.01    0.07
  -7  -3   5    0.14    0.09
   7   3  -5    0.07    0.08
  -7   3   5   -0.01    0.09
  -7   3   5    0.04    0.10
   7   3  -5    0.05    0.15
  -7   3   5    0.02    0.09
  -6  -3   5   -0.02    0.07
  -6  -3   5   -0.03    0.09
   6  -3  -5    0.04    0.10
   6  -3  -5   -0.07    0.08
  -6   3   5    0.12    0.08
   6   3  -5   -0.07    0.12
  -6   3   5   -0.06    0.08
  -6   3   5   -0.02    0.06
   6   3  -5    0.24    0.10
  -5  -3   5    5.57    0.26
   5  -3  -5    5.50    0.23
  -5  -3   5    5.70    0.25
  -5  -3   5    5.54    0.19
  -5   3   5    5.37    0.23
   5   3  -5    5.74    0.24
   5   3  -5    5.92    0.29
  -5   3   5    5.54    0.24
  -5   3   5    5.49    0.22
   4  -3  -5    0.70    0.11
  -4  -3   5    0.54    0.09
   4  -3  -5    0.56    0.06
  -4  -3   5    0.77    0.09
  -4  -3   5    0.68    0.10
   4   3  -5    0.66    0.09
  -4   3   5    0.65    0.11
  -4   3   5    0.75    0.10
  -4   3   5    0.80    0.11
   4   3  -5    0.71    0.13
  -3  -3   5    1.07    0.09
   3  -3  -5    1.09    0.09
  -3  -3   5    1.12    0.12
  -3  -3   5    1.14    0.04
  -3  -3   5    1.10    0.09
  -3  -3   5    1.04    0.09
   3  -3  -5    1.07    0.07
  -3   3   5    1.07    0.09
  -3   3   5    1.04    0.11
   3   3  -5    1.40    0.16
  -3   3   5    1.08    0.10
   3   3  -5    1.13    0.09
  -3   3   5    0.99    0.09
  -3   3   5    1.21    0.07
  -2  -3   5    3.96    0.16
   2  -3  -5    3.86    0.15
  -2  -3   5    3.85    0.14
  -2  -3   5    4.01    0.11
  -2  -3   5    4.01    0.18
  -2  -3   5    3.86    0.15
   2  -3  -5    4.00    0.14
  -2   3   5    4.05    0.15
  -2   3   5    3.89    0.16
  -2   3   5    3.81    0.14
   2   3  -5    4.11    0.19
   2   3  -5    3.80    0.14
  -2   3   5    4.07    0.14
  -1  -3   5    0.91    0.06
  -1  -3   5    0.75    0.06
   1  -3  -5    0.82    0.09
  -1  -3   5    0.86    0.10
  -1  -3   5    0.88    0.10
   1  -3  -5    0.85    0.09
  -1  -3   5    0.83    0.06
  -1   3   5    0.86    0.06
   1   3  -5    0.86    0.06
  -1   3   5    0.93    0.09
  -1   3   5    0.92    0.07
  -1   3   5    0.83    0.05
   1   3  -5    0.91    0.11
   0  -3   5   30.37    0.59
   0  -3   5   27.22    0.47
   0  -3   5   26.02    0.58
   0  -3  -5   26.06    0.53
   0  -3   5   26.67    0.53
   0  -3   5   26.97    0.50
   0  -3  -5   26.47    0.57
   0   3  -5   26.43    0.63
   0   3   5   26.40    0.55
   0   3   5   26.35    0.52
   0   3  -5   26.92    0.52
   0   3   5   26.44    0.54
   0   3   5   27.11    0.50
   1  -3   5    0.43    0.08
   1  -3   5    0.39    0.07
  -1  -3  -5    0.46    0.07
  -1  -3  -5    0.46    0.06
   1  -3   5    0.40    0.06
  -1   3  -5    0.35    0.07
   1   3   5    0.43    0.07
   1   3   5    0.42    0.06
   1   3   5    0.41    0.05
  -1   3  -5    0.45    0.06
   1   3   5    0.40    0.05
   2  -3   5    2.68    0.13
   2  -3   5    2.48    0.14
  -2  -3  -5    2.50    0.13
   2  -3   5    2.27    0.13
  -2  -3  -5    2.44    0.13
  -2  -3  -5    2.60    0.11
   2   3   5    2.51    0.11
  -2   3  -5    2.66    0.16
  -2   3  -5    2.54    0.12
  -2   3  -5    2.55    0.07
   2   3   5    2.46    0.11
   3  -3   5    1.33    0.12
   3  -3   5    1.25    0.09
  -3  -3  -5    1.32    0.10
   3  -3   5    1.43    0.14
  -3  -3  -5    1.45    0.10
  -3  -3  -5    1.36    0.11
  -3  -3  -5    1.36    0.09
  -3   3  -5    1.29    0.05
  -3   3  -5    1.28    0.11
   3   3   5    1.21    0.11
  -3   3  -5    1.46    0.12
   3   3   5    1.33    0.10
  -3   3  -5    1.36    0.07
   4  -3   5    0.25    0.11
   4  -3   5    0.15    0.10
   4  -3   5    0.22    0.06
  -4  -3  -5    0.08    0.05
  -4  -3  -5    0.16    0.07
  -4  -3  -5    0.09    0.07
  -4  -3  -5    0.18    0.08
  -4   3  -5    0.10    0.07
  -4   3  -5    0.09    0.09
  -4   3  -5    0.15    0.04
   4   3   5    0.14    0.08
   4   3   5    0.18    0.08
  -4   3  -5    0.24    0.05
   5  -3   5    0.25    0.12
  -5  -3  -5    0.48    0.09
  -5  -3  -5    0.37    0.07
   5  -3   5    0.38    0.11
  -5  -3  -5    0.35    0.09
  -5  -3  -5    0.38    0.09
  -5   3  -5    0.47    0.10
  -5   3  -5    0.43    0.08
  -5   3  -5    0.67    0.14
   5   3   5    0.45    0.12
   5   3   5    0.42    0.09
  -6  -3  -5    0.67    0.11
   6  -3   5    0.62    0.15
  -6  -3  -5    0.61    0.11
  -6  -3  -5    0.63    0.11
  -6   3  -5    0.67    0.13
  -6   3  -5    0.63    0.16
   6   3   5    0.80    0.16
   6   3   5    0.67    0.13
   7  -3   5    0.55    0.16
  -7  -3  -5    0.73    0.14
  -7  -3  -5    0.56    0.14
   7   3   5    0.60    0.16
  -7   3  -5    0.73    0.14
   7   3   5    0.46    0.11
  -7   3  -5    0.71    0.19
  -8  -3  -5    0.02    0.12
  -8  -3  -5    0.08    0.11
   8  -3   5   -0.01    0.13
   8   3   5    0.26    0.15
  -8   3  -5    0.07    0.08
  -8   3  -5    0.09    0.15
   8   3   5    0.20    0.12
  -9  -3  -5    0.55    0.17
  -9  -3  -5    0.28    0.14
   9   3   5    0.62    0.19
   9   3   5    0.38    0.15
  -9   3  -5    0.29    0.12
   9  -4  -5    0.11    0.11
  -9  -4   5    0.09    0.14
  -9  -4   5    0.17    0.15
   9   4  -5    0.06    0.10
   9   4  -5   -0.15    0.18
  -9   4   5    0.00    0.12
  -9   4   5    0.10    0.12
   8  -4  -5    0.12    0.11
   8  -4  -5    0.14    0.12
  -8  -4   5    0.07    0.09
  -8  -4   5   -0.01    0.11
  -8   4   5    0.05    0.12
   8   4  -5   -0.29    0.16
  -8   4   5    0.14    0.12
  -8   4   5    0.00    0.10
   8   4  -5   -0.19    0.10
  -7  -4   5    0.20    0.13
   7  -4  -5    0.11    0.10
  -7  -4   5   -0.03    0.10
   7  -4  -5    0.17    0.12
  -7   4   5    0.05    0.08
  -7   4   5    0.21    0.11
  -7   4   5    0.01    0.07
   7   4  -5   -0.07    0.12
   7   4  -5    0.04    0.08
   6  -4  -5    0.57    0.13
  -6  -4   5    0.24    0.11
  -6  -4   5    0.50    0.13
  -6   4   5    0.33    0.11
   6   4  -5    0.39    0.10
  -6   4   5    0.26    0.10
   6   4  -5    0.28    0.14
  -6   4   5    0.49    0.12
  -5  -4   5    1.41    0.16
   5  -4  -5    1.66    0.17
  -5  -4   5    1.57    0.12
  -5  -4   5    1.31    0.14
  -5   4   5    1.30    0.17
   5   4  -5    1.40    0.15
  -5   4   5    1.58    0.16
  -5   4   5    1.42    0.15
   5   4  -5    1.61    0.22
  -5   4   5    1.47    0.16
   4  -4  -5    5.98    0.23
  -4  -4   5    6.25    0.23
  -4  -4   5    6.18    0.24
   4  -4  -5    6.23    0.19
  -4  -4   5    6.11    0.25
  -4   4   5    6.52    0.25
  -4   4   5    6.32    0.26
  -4   4   5    6.44    0.24
   4   4  -5    6.41    0.24
   4   4  -5    6.34    0.30
  -4   4   5    6.23    0.24
  -3  -4   5   -0.06    0.06
   3  -4  -5    0.06    0.08
   3  -4  -5    0.04    0.05
  -3  -4   5   -0.07    0.05
  -3  -4   5    0.03    0.06
  -3  -4   5    0.09    0.02
  -3  -4   5   -0.02    0.07
  -3   4   5    0.13    0.07
  -3   4   5    0.07    0.07
  -3   4   5    0.02    0.05
  -3   4   5    0.08    0.05
   3   4  -5    0.12    0.09
   3   4  -5    0.10    0.06
  -2  -4   5   11.20    0.33
  -2  -4   5   11.95    0.31
  -2  -4   5   12.07    0.25
  -2  -4   5   11.08    0.34
   2  -4  -5   11.40    0.31
  -2  -4   5   11.42    0.29
   2  -4  -5   11.35    0.30
   2   4  -5   11.96    0.37
  -2   4   5   12.26    0.32
   2   4  -5   12.05    0.31
  -2   4   5   12.05    0.31
  -2   4   5   11.81    0.30
  -2   4   5   11.93    0.31
  -1  -4   5    7.40    0.26
   1  -4  -5    7.43    0.23
   1  -4  -5    7.20    0.23
  -1  -4   5    7.66    0.21
  -1  -4   5    7.96    0.20
  -1  -4   5    7.74    0.26
  -1  -4   5    7.81    0.21
   1   4  -5    7.38    0.27
  -1   4   5    7.78    0.22
  -1   4   5    7.70    0.20
   1   4  -5    7.71    0.23
  -1   4   5    7.60    0.23
  -1   4   5    7.69    0.23
   0  -4   5    0.33    0.04
   0  -4  -5    0.24    0.06
   0  -4  -5    0.33    0.07
   0  -4   5    0.26    0.08
   0  -4   5    0.20    0.07
   0  -4   5    0.35    0.08
   0   4   5    0.23    0.07
   0   4   5    0.28    0.04
   0   4  -5    0.33    0.07
   0   4   5    0.30    0.07
   0   4  -5    0.32    0.04
   0   4   5    0.18    0.05
   0   4  -5    0.23    0.05
   1  -4   5   12.40    0.34
   1  -4   5   11.91    0.35
  -1  -4  -5   12.34    0.30
  -1  -4  -5   12.28    0.34
   1  -4   5   12.31    0.32
   1   4   5   11.92    0.29
  -1   4  -5   11.94    0.22
  -1   4  -5   12.47    0.31
  -1   4  -5   11.86    0.37
   1   4   5   12.22    0.32
   1   4   5   11.88    0.33
   1   4   5   12.02    0.28
  -2  -4  -5    2.18    0.11
  -2  -4  -5    1.78    0.12
   2  -4   5    1.85    0.13
   2  -4   5    1.65    0.14
   2  -4   5    1.91    0.13
  -2  -4  -5    1.75    0.12
   2   4   5    1.85    0.12
   2   4   5    1.84    0.10
   2   4   5    1.81    0.11
  -2   4  -5    1.61    0.13
  -2   4  -5    1.96    0.11
  -2   4  -5    1.93    0.06
   3  -4   5    2.32    0.15
   3  -4   5    2.06    0.16
  -3  -4  -5    2.26    0.14
  -3  -4  -5    2.33    0.11
   3  -4   5    2.13    0.12
  -3  -4  -5    2.20    0.14
  -3   4  -5    2.01    0.15
   3   4   5    2.03    0.13
  -3   4  -5    2.06    0.14
  -3   4  -5    2.11    0.09
   3   4   5    2.32    0.14
  -4  -4  -5    1.99    0.15
  -4  -4  -5    1.96    0.16
   4  -4   5    1.87    0.15
  -4  -4  -5    2.10    0.15
   4  -4   5    2.09    0.16
   4   4   5    2.30    0.15
  -4   4  -5    2.02    0.10
  -4   4  -5    1.98    0.16
   4   4   5    2.00    0.15
  -4   4  -5    2.07    0.15
  -5  -4  -5    0.27    0.10
  -5  -4  -5    0.28    0.10
   5  -4   5    0.36    0.11
  -5  -4  -5    0.28    0.09
   5  -4   5    0.15    0.12
   5   4   5    0.21    0.10
  -5   4  -5    0.12    0.09
  -5   4  -5    0.23    0.10
   5   4   5    0.24    0.08
  -6  -4  -5    3.47    0.22
  -6  -4  -5    4.21    0.21
  -6  -4  -5    3.90    0.24
   6  -4   5    3.81    0.23
   6   4   5    4.34    0.24
  -6   4  -5    3.84    0.28
  -6   4  -5    3.39    0.21
   6   4   5    4.35    0.26
  -7  -4  -5   -0.01    0.08
   7  -4   5   -0.20    0.13
  -7  -4  -5    0.04    0.11
  -7   4  -5    0.10    0.08
  -7   4  -5    0.03    0.13
   7   4   5    0.09    0.11
   7   4   5    0.18    0.13
  -8  -4  -5    0.35    0.12
   8  -4   5    0.13    0.16
  -8  -4  -5    0.34    0.12
   8   4   5    0.15    0.13
  -8   4  -5    0.15    0.13
   8   4   5    0.51    0.17
  -8   4  -5    0.05    0.12
  -8  -5   5   -0.05    0.11
  -8  -5   5    0.24    0.15
   8  -5  -5    0.07    0.11
   8  -5  -5    0.41    0.14
   8   5  -5   -0.01    0.13
  -8   5   5    0.17    0.12
   8   5  -5   -0.18    0.20
  -8   5   5    0.16    0.10
  -7  -5   5    0.07    0.12
  -7  -5   5    0.09    0.11
   7  -5  -5    0.08    0.11
  -7   5   5   -0.06    0.10
  -7   5   5    0.14    0.11
   7   5  -5   -0.31    0.18
   7   5  -5    0.07    0.09
   6  -5  -5    1.97    0.20
  -6  -5   5    1.80    0.20
  -6  -5   5    1.59    0.20
   6   5  -5    1.80    0.19
   6   5  -5    1.84    0.28
  -6   5   5    1.50    0.17
  -6   5   5    1.75    0.23
  -6   5   5    1.65    0.18
  -6   5   5    1.76    0.19
   5  -5  -5    1.02    0.16
  -5  -5   5    0.87    0.13
  -5  -5   5    0.69    0.13
  -5  -5   5    1.06    0.13
  -5   5   5    0.84    0.13
  -5   5   5    0.84    0.12
   5   5  -5    0.71    0.12
  -5   5   5    0.90    0.13
  -5   5   5    0.75    0.15
   5   5  -5    1.06    0.21
  -4  -5   5    0.06    0.07
   4  -5  -5    0.04    0.07
   4  -5  -5    0.09    0.06
  -4  -5   5   -0.02    0.07
  -4  -5   5   -0.07    0.07
  -4   5   5    0.02    0.08
   4   5  -5    0.11    0.14
  -4   5   5    0.00    0.07
   4   5  -5   -0.01    0.06
  -4   5   5    0.01    0.05
  -4   5   5    0.03    0.08
   3  -5  -5    1.22    0.15
  -3  -5   5    1.44    0.16
   3  -5  -5    1.18    0.10
  -3  -5   5    1.31    0.13
  -3  -5   5    1.34    0.12
  -3   5   5    1.32    0.13
   3   5  -5    1.33    0.17
  -3   5   5    1.20    0.11
  -3   5   5    1.40    0.12
   3   5  -5    1.05    0.11
  -3   5   5    1.29    0.14
  -2  -5   5    1.65    0.15
   2  -5  -5    1.74    0.14
  -2  -5   5    1.83    0.10
  -2  -5   5    1.92    0.11
  -2  -5   5    1.74    0.17
  -2  -5   5    1.94    0.12
   2  -5  -5    1.78    0.12
  -2   5   5    1.98    0.11
  -2   5   5    1.90    0.13
  -2   5   5    2.20    0.14
   2   5  -5    2.23    0.14
   2   5  -5    1.82    0.16
  -2   5   5    1.97    0.13
  -1  -5   5    3.45    0.20
   1  -5  -5    3.33    0.17
   1  -5  -5    3.18    0.15
  -1  -5   5    3.14    0.14
  -1  -5   5    3.27    0.12
  -1  -5   5    2.99    0.19
  -1  -5   5    3.22    0.14
  -1   5   5    3.19    0.16
   1   5  -5    3.26    0.15
  -1   5   5    3.30    0.15
  -1   5   5    3.22    0.16
  -1   5   5    3.12    0.13
   1   5  -5    3.33    0.19
   0  -5  -5    1.46    0.11
   0  -5   5    1.51    0.12
   0  -5   5    1.65    0.17
   0  -5   5    1.49    0.14
   0  -5   5    1.55    0.08
   0  -5  -5    1.42    0.11
   0   5  -5    1.26    0.13
   0   5  -5    1.36    0.10
   0   5   5    1.50    0.12
   0   5  -5    1.39    0.07
   0   5   5    1.51    0.10
   0   5   5    1.35    0.08
   0   5   5    1.23    0.10
   1  -5   5    0.94    0.14
   1  -5   5    1.01    0.13
  -1  -5  -5    0.79    0.11
   1  -5   5    0.70    0.11
  -1  -5  -5    0.89    0.10
  -1   5  -5    0.88    0.04
  -1   5  -5    0.91    0.13
  -1   5  -5    0.84    0.05
   1   5   5    1.08    0.12
   1   5   5    0.79    0.10
  -1   5  -5    0.94    0.11
   1   5   5    0.97    0.07
   1   5   5    1.03    0.10
   2  -5   5   58.69    1.21
  -2  -5  -5   60.16    1.21
   2  -5   5   58.22    1.14
  -2  -5  -5   59.58    1.08
   2  -5   5   60.81    1.20
   2   5   5   59.80    1.23
   2   5   5   58.96    1.10
  -2   5  -5   60.64    1.02
   2   5   5   59.26    1.15
  -2   5  -5   58.66    1.33
  -2   5  -5   58.58    1.12
   3  -5   5    0.34    0.12
  -3  -5  -5    0.38    0.10
   3  -5   5    0.55    0.13
  -3  -5  -5    0.38    0.09
   3  -5   5    0.42    0.08
  -3  -5  -5    0.41    0.07
  -3   5  -5    0.41    0.12
  -3   5  -5    0.32    0.08
   3   5   5    0.34    0.10
   3   5   5    0.43    0.09
   3   5   5    0.47    0.09
   4  -5   5    0.73    0.13
  -4  -5  -5    0.73    0.13
  -4  -5  -5    0.76    0.12
  -4  -5  -5    0.75    0.12
   4  -5   5    0.93    0.15
  -4   5  -5    0.61    0.10
   4   5   5    0.79    0.12
   4   5   5    0.95    0.15
  -4   5  -5    0.94    0.17
   5  -5   5    0.10    0.13
  -5  -5  -5    0.13    0.10
   5  -5   5    0.00    0.13
  -5  -5  -5    0.03    0.06
  -5  -5  -5    0.10    0.09
   5   5   5    0.15    0.08
  -5   5  -5    0.13    0.07
   5   5   5    0.09    0.10
  -5   5  -5    0.09    0.12
  -6  -5  -5    1.10    0.17
  -6  -5  -5    1.05    0.15
   6  -5   5    1.25    0.21
  -6  -5  -5    1.12    0.16
  -6   5  -5    0.96    0.18
  -6   5  -5    0.84    0.15
   6   5   5    1.02    0.16
   6   5   5    1.34    0.19
   7  -5   5    0.12    0.16
  -7  -5  -5    0.13    0.13
  -7  -5  -5    0.14    0.09
  -7   5  -5    0.20    0.11
  -7   5  -5    0.17    0.12
   7   5   5    0.41    0.14
   7   5   5   -0.16    0.10
  -8  -5  -5    0.10    0.10
   8  -5   5    0.04    0.16
  -8  -5  -5    0.08    0.13
   8   5   5    0.05    0.10
  -8   5  -5    0.05    0.09
  -8   5  -5    0.12    0.17
   8   5   5    0.44    0.16
   8  -6  -5   -0.20    0.11
  -8  -6   5    0.04    0.13
   8  -6  -5    0.24    0.09
  -8  -6   5    0.34    0.16
   8   6  -5    0.03    0.13
  -8   6   5    0.03    0.11
   8   6  -5   -0.23    0.19
  -8   6   5    0.17    0.10
  -7  -6   5    0.15    0.13
   7  -6  -5    0.22    0.13
  -7  -6   5   -0.02    0.08
   7   6  -5   -0.04    0.13
  -7   6   5   -0.06    0.10
  -7   6   5    0.07    0.11
  -6  -6   5    0.39    0.11
   6  -6  -5    0.65    0.15
  -6  -6   5    0.23    0.10
   6   6  -5    0.23    0.10
  -6   6   5    0.39    0.14
   6   6  -5    0.00    0.20
  -6   6   5    0.21    0.11
  -6   6   5    0.20    0.09
  -5  -6   5    0.11    0.11
  -5  -6   5    0.28    0.10
   5  -6  -5    0.23    0.09
  -5  -6   5    0.28    0.11
  -5   6   5    0.20    0.10
   5   6  -5    0.44    0.19
  -5   6   5    0.27    0.10
  -5   6   5    0.23    0.12
   5   6  -5    0.14    0.08
  -5   6   5    0.17    0.10
  -4  -6   5    1.66    0.18
  -4  -6   5    1.59    0.16
  -4  -6   5    1.46    0.15
   4  -6  -5    1.62    0.15
   4  -6  -5    1.53    0.18
   4   6  -5    1.85    0.24
  -4   6   5    1.55    0.15
  -4   6   5    1.67    0.16
  -4   6   5    1.36    0.16
  -4   6   5    1.58    0.17
   4   6  -5    1.75    0.15
  -3  -6   5    1.07    0.15
  -3  -6   5    0.99    0.12
   3  -6  -5    0.84    0.13
   3  -6  -5    0.89    0.12
  -3  -6   5    0.71    0.11
  -3   6   5    0.90    0.12
  -3   6   5    0.97    0.12
  -3   6   5    1.06    0.13
  -3   6   5    0.95    0.13
   3   6  -5    0.95    0.12
   3   6  -5    1.20    0.18
  -2  -6   5    0.89    0.10
  -2  -6   5    0.81    0.11
   2  -6  -5    1.23    0.14
  -2  -6   5    1.17    0.16
   2  -6  -5    1.05    0.12
  -2  -6   5    1.13    0.11
   2   6  -5    0.94    0.12
  -2   6   5    0.80    0.11
  -2   6   5    1.05    0.11
  -2   6   5    0.89    0.12
  -2   6   5    1.05    0.12
   2   6  -5    0.84    0.13
  -1  -6   5   -0.06    0.05
   1  -6  -5   -0.06    0.07
  -1  -6   5    0.07    0.11
  -1  -6   5   -0.06    0.06
   1  -6  -5    0.04    0.08
  -1  -6   5    0.05    0.08
  -1   6   5    0.00    0.05
  -1   6   5   -0.04    0.05
  -1   6   5   -0.02    0.06
   1   6  -5    0.00    0.05
   1   6  -5   -0.05    0.05
  -1   6   5    0.03    0.07
   0  -6  -5    3.60    0.16
   0  -6   5    3.90    0.13
   0  -6   5    3.70    0.21
   0  -6   5    3.74    0.18
   0  -6  -5    3.82    0.19
   0  -6   5    3.82    0.21
   0   6   5    3.64    0.15
   0   6  -5    3.82    0.13
   0   6   5    3.60    0.17
   0   6   5    3.76    0.18
   0   6  -5    3.59    0.20
   0   6  -5    3.45    0.17
   0   6   5    3.58    0.17
  -1  -6  -5    0.24    0.10
   1  -6   5    0.44    0.10
   1  -6   5    0.29    0.10
  -1  -6  -5    0.27    0.07
   1  -6   5    0.41    0.14
  -1   6  -5    0.31    0.09
   1   6   5    0.37    0.09
   1   6   5    0.34    0.08
  -1   6  -5    0.28    0.08
   1   6   5    0.37    0.07
   1   6   5    0.34    0.10
  -2  -6  -5    1.09    0.11
   2  -6   5    1.04    0.13
  -2  -6  -5    0.98    0.14
   2  -6   5    1.21    0.16
   2  -6   5    1.06    0.15
   2   6   5    1.13    0.10
  -2   6  -5    1.03    0.12
   2   6   5    0.97    0.11
  -2   6  -5    1.15    0.15
   2   6   5    0.91    0.14
   2   6   5    0.97    0.13
   3  -6   5    1.69    0.21
   3  -6   5    1.52    0.17
  -3  -6  -5    1.89    0.19
  -3  -6  -5    1.53    0.16
  -3  -6  -5    1.52    0.11
   3  -6   5    1.50    0.13
   3   6   5    1.58    0.16
  -3   6  -5    1.60    0.16
   3   6   5    1.43    0.17
   3   6   5    1.60    0.16
  -3   6  -5    1.59    0.15
  -4  -6  -5    2.47    0.18
   4  -6   5    2.52    0.19
  -4  -6  -5    2.47    0.19
   4  -6   5    2.50    0.21
   4   6   5    2.42    0.20
  -4   6  -5    2.27    0.18
  -4   6  -5    2.55    0.22
   4   6   5    2.36    0.17
  -5  -6  -5    0.70    0.15
  -5  -6  -5    0.51    0.11
   5  -6   5    0.24    0.12
   5  -6   5    0.74    0.16
  -5   6  -5    0.41    0.12
   5   6   5    0.49    0.13
  -5   6  -5    0.34    0.15
  -6  -6  -5    0.59    0.15
   6  -6   5    0.30    0.17
  -6  -6  -5    0.37    0.14
  -6  -6  -5    0.60    0.13
  -6   6  -5    0.42    0.13
   6   6   5    0.49    0.14
  -6   6  -5    0.54    0.17
  -7  -6  -5    0.05    0.12
   7  -6   5   -0.09    0.15
  -7  -6  -5    0.03    0.08
  -7   6  -5   -0.08    0.13
  -7   6  -5   -0.15    0.09
   7   6   5   -0.03    0.11
   8  -6   5   -0.19    0.16
  -8  -6  -5    0.36    0.15
  -8  -6  -5    0.11    0.11
   8   6   5    0.03    0.13
  -8   6  -5    0.07    0.17
  -8   6  -5    0.05    0.09
  -7  -7   5    0.07    0.12
   7  -7  -5    0.13    0.13
  -7  -7   5    0.08    0.12
   7   7  -5   -0.26    0.23
  -7   7   5    0.03    0.11
  -7   7   5    0.16    0.15
  -7   7   5   -0.02    0.12
   7   7  -5    0.12    0.11
  -6  -7   5    0.81    0.15
  -6  -7   5    0.75    0.16
   6  -7  -5    0.79    0.15
   6   7  -5    1.00    0.26
  -6   7   5    0.98    0.19
  -6   7   5    0.92    0.16
   6   7  -5    0.77    0.17
  -6   7   5    0.68    0.15
  -5  -7   5    0.36    0.11
   5  -7  -5    0.31    0.11
  -5  -7   5    0.30    0.12
  -5  -7   5    0.46    0.12
  -5   7   5    0.25    0.11
  -5   7   5    0.33    0.12
  -5   7   5    0.31    0.13
   5   7  -5    0.43    0.14
   5   7  -5    0.56    0.17
  -4  -7   5    1.78    0.17
  -4  -7   5    1.55    0.17
   4  -7  -5    1.56    0.14
  -4  -7   5    1.88    0.20
   4  -7  -5    1.60    0.19
  -4   7   5    1.32    0.17
   4   7  -5    1.54    0.18
   4   7  -5    1.73    0.22
  -4   7   5    1.59    0.17
  -4   7   5    1.80    0.20
  -4   7   5    1.65    0.17
   3  -7  -5    0.28    0.10
   3  -7  -5    0.23    0.12
  -3  -7   5    0.29    0.09
  -3  -7   5    0.32    0.09
  -3  -7   5    0.18    0.12
  -3   7   5    0.27    0.10
  -3   7   5    0.42    0.11
  -3   7   5    0.24    0.09
   3   7  -5    0.24    0.10
   3   7  -5    0.22    0.11
  -3   7   5    0.19    0.08
   2  -7  -5    0.12    0.10
  -2  -7   5    0.02    0.07
  -2  -7   5    0.17    0.10
   2  -7  -5    0.18    0.10
  -2   7   5    0.08    0.08
  -2   7   5    0.32    0.09
   2   7  -5    0.14    0.07
   2   7  -5    0.06    0.08
  -2   7   5    0.14    0.09
  -1  -7   5    0.80    0.11
   1  -7  -5    0.69    0.11
   1  -7  -5    0.64    0.13
  -1  -7   5    0.72    0.16
  -1  -7   5    0.72    0.09
   1   7  -5    0.62    0.14
  -1   7   5    0.83    0.12
   1   7  -5    0.49    0.10
   1   7  -5    0.89    0.10
  -1   7   5    0.76    0.12
  -1   7   5    0.88    0.12
   0  -7  -5    0.88    0.15
   0  -7   5    1.04    0.14
   0  -7   5    0.72    0.16
   0  -7  -5    0.61    0.11
   0   7   5    0.58    0.10
   0   7  -5    0.63    0.10
   0   7   5    0.73    0.11
   0   7   5    0.85    0.11
   0   7  -5    0.75    0.15
  -1  -7  -5    0.83    0.13
   1  -7   5    0.80    0.15
  -1  -7  -5    1.01    0.12
   1  -7   5    0.61    0.17
   1   7   5    0.72    0.12
   1   7   5    0.93    0.13
   1   7   5    0.74    0.13
  -1   7  -5    0.84    0.13
  -1   7  -5    1.08    0.16
  -2  -7  -5   29.58    0.75
   2  -7   5   28.97    0.71
   2  -7   5   31.23    0.78
  -2  -7  -5   30.61    0.65
   2   7   5   32.23    0.75
   2   7   5   31.26    0.73
   2   7   5   30.53    0.69
  -2   7  -5   31.03    0.71
  -2   7  -5   30.11    0.82
   3  -7   5    2.30    0.20
  -3  -7  -5    2.50    0.20
   3  -7   5    2.51    0.19
  -3   7  -5    2.22    0.17
   3   7   5    2.50    0.19
  -3   7  -5    2.48    0.22
   3   7   5    2.73    0.21
  -4  -7  -5    2.66    0.21
   4  -7   5    2.44    0.22
   4  -7   5    2.34    0.25
  -4  -7  -5    2.93    0.22
  -4   7  -5    2.50    0.20
  -4   7  -5    2.42    0.21
   4   7   5    2.52    0.22
   4   7   5    2.35    0.18
   5  -7   5    0.14    0.15
   5  -7   5    0.17    0.15
  -5  -7  -5    0.05    0.11
  -5  -7  -5    0.32    0.12
   5   7   5    0.16    0.11
  -5   7  -5    0.13    0.14
  -5   7  -5    0.09    0.08
  -6  -7  -5    0.25    0.14
  -6  -7  -5    0.48    0.13
   6  -7   5    0.16    0.17
   6   7   5    0.02    0.12
  -6   7  -5    0.61    0.15
  -6   7  -5    0.14    0.12
  -7  -7  -5    0.34    0.13
   7  -7   5    0.32    0.16
  -7   7  -5    0.35    0.18
   7   7   5    0.33    0.12
  -7   7  -5    0.32    0.14
  -7  -8   5    0.06    0.13
  -7  -8   5    0.04    0.12
   7  -8  -5    0.00    0.13
   7   8  -5   -0.09    0.22
  -7   8   5   -0.02    0.09
   7   8  -5   -0.06    0.13
   6  -8  -5    0.11    0.14
  -6  -8   5    0.23    0.12
  -6  -8   5    0.12    0.12
   6   8  -5   -0.22    0.17
   6   8  -5   -0.02    0.09
  -6   8   5    0.10    0.11
  -6   8   5    0.14    0.09
   5  -8  -5    0.80    0.15
  -5  -8   5    0.85    0.16
  -5  -8   5    0.83    0.15
  -5  -8   5    0.58    0.14
  -5   8   5    0.67    0.15
   5   8  -5    0.64    0.14
   5   8  -5    0.74    0.20
  -5   8   5    0.68    0.15
  -4  -8   5    0.04    0.08
  -4  -8   5    0.15    0.11
  -4  -8   5    0.16    0.10
   4  -8  -5    0.03    0.09
   4  -8  -5    0.05    0.12
   4   8  -5   -0.05    0.11
   4   8  -5    0.08    0.12
  -4   8   5   -0.03    0.09
  -4   8   5   -0.12    0.09
  -3  -8   5    0.15    0.12
   3  -8  -5    0.07    0.09
  -3  -8   5    0.16    0.09
   3  -8  -5    0.24    0.12
  -3   8   5    0.11    0.10
   3   8  -5    0.03    0.10
  -3   8   5    0.15    0.10
   3   8  -5    0.19    0.13
  -3   8   5    0.05    0.09
   2  -8  -5    0.29    0.10
  -2  -8   5    0.32    0.14
   2  -8  -5    0.45    0.13
  -2  -8   5    0.44    0.10
  -2   8   5    0.33    0.10
   2   8  -5    0.35    0.09
   2   8  -5    0.26    0.12
  -2   8   5    0.33    0.09
   2   8  -5    0.30    0.14
  -2   8   5    0.34    0.12
   1  -8  -5    0.30    0.12
   1  -8  -5    0.27    0.11
  -1  -8   5    0.37    0.12
  -1  -8   5    0.19    0.10
   1   8  -5    0.27    0.09
  -1   8   5    0.16    0.09
   1   8  -5    0.13    0.09
  -1   8   5    0.35    0.11
  -1   8   5    0.01    0.09
   0  -8  -5    1.80    0.17
   0  -8   5    1.73    0.20
   0  -8   5    1.57    0.17
   0  -8  -5    1.66    0.20
   0   8  -5    1.92    0.22
   0   8   5    1.82    0.16
   0   8   5    1.64    0.17
   0   8   5    1.43    0.16
   0   8  -5    1.23    0.16
  -1  -8  -5    4.64    0.25
   1  -8   5    4.94    0.25
  -1  -8  -5    4.78    0.21
   1  -8   5    5.24    0.30
   1   8   5    5.12    0.24
  -1   8  -5    4.90    0.26
   1   8   5    4.57    0.22
  -1   8  -5    4.82    0.28
   1   8   5    4.96    0.24
   2  -8   5    0.11    0.13
   2  -8   5    0.06    0.14
  -2  -8  -5    0.06    0.08
  -2  -8  -5   -0.01    0.06
  -2   8  -5   -0.01    0.07
   2   8   5    0.04    0.09
   2   8   5    0.03    0.10
   2   8   5    0.06    0.10
  -2   8  -5    0.02    0.11
   3  -8   5   -0.09    0.09
   3  -8   5    0.04    0.13
  -3  -8  -5    0.08    0.09
  -3   8  -5    0.12    0.10
   3   8   5    0.16    0.08
  -3   8  -5    0.03    0.10
   3   8   5    0.25    0.13
   3   8   5    0.04    0.08
   4  -8   5    0.43    0.14
  -4  -8  -5    0.56    0.15
   4  -8   5    0.52    0.17
  -4   8  -5    0.45    0.14
   4   8   5    0.26    0.13
  -4   8  -5    0.50    0.16
   4   8   5    0.52    0.14
  -5  -8  -5    0.92    0.18
   5  -8   5    0.79    0.20
  -5  -8  -5    1.14    0.19
   5   8   5    0.64    0.15
  -5   8  -5    0.74    0.15
   5   8   5    0.78    0.15
  -5   8  -5    1.02    0.21
  -6  -8  -5    0.61    0.15
  -6  -8  -5    0.58    0.18
   6  -8   5    0.33    0.19
  -6   8  -5    0.70    0.21
  -6   8  -5    0.60    0.16
   6   8   5    0.41    0.16
   6   8   5    0.53    0.16
   6  -9  -5    0.23    0.12
  -6  -9   5    0.25    0.13
  -6  -9   5    0.33    0.14
  -6   9   5    0.18    0.10
   6   9  -5    0.53    0.18
   6   9  -5    0.07    0.11
   5  -9  -5    0.69    0.15
  -5  -9   5    0.51    0.13
  -5  -9   5    0.80    0.15
  -5  -9   5    0.87    0.17
  -5   9   5    0.35    0.14
   5   9  -5    0.39    0.13
   5   9  -5    0.73    0.17
  -4  -9   5    0.29    0.12
   4  -9  -5    0.18    0.14
  -4  -9   5    0.52    0.15
  -4   9   5    0.08    0.11
   4   9  -5    0.17    0.13
   4   9  -5    0.03    0.12
  -4   9   5   -0.05    0.11
   3  -9  -5    0.38    0.14
  -3  -9   5    0.22    0.11
   3  -9  -5    0.44    0.13
  -3  -9   5    0.19    0.10
  -3   9   5    0.22    0.12
   3   9  -5    0.23    0.13
   3   9  -5    0.07    0.09
  -3   9   5    0.21    0.12
   2  -9  -5    0.78    0.16
   2  -9  -5    1.05    0.18
  -2  -9   5    1.22    0.20
   2   9  -5    0.81    0.16
  -2   9   5    0.93    0.14
  -2   9   5    0.78    0.15
   2   9  -5    1.22    0.20
  -2   9   5    1.02    0.15
   1  -9  -5    0.43    0.12
   1  -9  -5    0.28    0.12
  -1  -9   5    0.20    0.14
  -1   9   5    0.29    0.11
  -1   9   5    0.20    0.11
   1   9  -5    0.31    0.10
   1   9  -5    0.56    0.15
  -1   9   5    0.30    0.12
   0  -9   5   -0.02    0.13
   0  -9  -5    0.09    0.09
   0  -9  -5   -0.01    0.08
   0  -9   5   -0.03    0.11
   0   9   5   -0.02    0.09
   0   9   5    0.06    0.10
   0   9  -5    0.10    0.11
   0   9   5    0.04    0.07
   0   9  -5    0.08    0.11
   1  -9   5    0.09    0.14
  -1  -9  -5    0.18    0.08
   1  -9   5   -0.04    0.12
  -1  -9  -5    0.13    0.11
  -1   9  -5    0.16    0.12
  -1   9  -5   -0.13    0.09
   1   9   5    0.20    0.09
   1   9   5   -0.05    0.09
   1   9   5    0.17    0.11
   2  -9   5    0.05    0.10
  -2  -9  -5    0.09    0.09
   2  -9   5    0.09    0.15
  -2   9  -5    0.13    0.12
  -2   9  -5    0.18    0.12
   2   9   5    0.04    0.11
   2   9   5    0.18    0.11
   2   9   5    0.12    0.11
   3  -9   5    0.20    0.16
   3  -9   5    0.33    0.15
  -3  -9  -5    0.20    0.10
   3   9   5    0.18    0.12
   3   9   5    0.21    0.10
  -3   9  -5    0.40    0.16
  -3   9  -5    0.02    0.11
   3   9   5    0.33    0.14
   4  -9   5    0.57    0.19
   4  -9   5    0.74    0.18
  -4  -9  -5    0.66    0.16
  -4   9  -5    0.25    0.10
   4   9   5    0.20    0.13
   4   9   5    0.26    0.14
   4   9   5    0.34    0.13
  -4   9  -5    0.34    0.14
   5  -9   5    0.05    0.13
  -5  -9  -5    0.07    0.09
  -5   9  -5    0.15    0.16
  -5   9  -5   -0.09    0.11
   5   9   5   -0.03    0.12
   5   9   5    0.10    0.14
   6  -9   5    0.26    0.16
  -6  -9  -5    0.55    0.14
   6   9   5    0.12    0.11
  -6   9  -5    0.30    0.14
   6   9   5   -0.07    0.12
  -6   9  -5    0.24    0.16
   5 -10  -5    0.38    0.15
  -5 -10   5    0.57    0.16
  -5 -10   5    0.45    0.14
   5  10  -5    0.81    0.16
   5  10  -5    0.16    0.12
  -5  10   5    0.11    0.13
   4 -10  -5    0.24    0.14
  -4 -10   5    0.28    0.14
   4  10  -5   -0.13    0.12
   4  10  -5    0.59    0.15
  -4  10   5   -0.02    0.08
   3 -10  -5    0.42    0.15
  -3 -10   5    0.19    0.14
   3 -10  -5    0.37    0.14
   3  10  -5    0.11    0.14
  -3  10   5   -0.04    0.12
   3  10  -5    0.46    0.14
  -3  10   5    0.12    0.12
  -2 -10   5    0.92    0.19
   2 -10  -5    0.98    0.18
   2 -10  -5    1.32    0.20
   2  10  -5    0.77    0.15
   2  10  -5    1.41    0.22
  -2  10   5    1.02    0.17
  -2  10   5    0.87    0.15
   1 -10  -5    0.12    0.13
  -1 -10   5   -0.02    0.13
   1 -10  -5    0.13    0.11
   1  10  -5    0.23    0.10
   1  10  -5    0.12    0.12
  -1  10   5    0.08    0.11
  -1  10   5    0.12    0.12
   0 -10   5    0.20    0.12
   0 -10  -5    0.02    0.09
   0 -10  -5    0.33    0.14
   0  10   5    0.03    0.10
   0  10  -5    0.07    0.09
   0  10  -5    0.39    0.15
   0  10   5    0.21    0.11
   0  10   5    0.03    0.11
  -1 -10  -5    0.26    0.13
   1 -10   5   -0.06    0.12
   1 -10   5   -0.01    0.14
   1  10   5    0.01    0.11
  -1  10  -5   -0.01    0.11
  -1  10  -5    0.10    0.11
   1  10   5    0.19    0.11
   1  10   5    0.10    0.11
   2 -10   5    0.26    0.12
   2 -10   5    0.16    0.15
  -2 -10  -5    0.21    0.13
   2  10   5    0.25    0.13
   2  10   5    0.02    0.12
  -2  10  -5    0.41    0.16
  -2  10  -5    0.28    0.11
   2  10   5    0.45    0.12
  -3 -10  -5    0.51    0.16
   3 -10   5    0.44    0.20
   3 -10   5    0.78    0.20
  -3  10  -5    0.44    0.17
   3  10   5    0.33    0.15
   3  10   5    0.39    0.16
  -3  10  -5    0.48    0.15
   3  10   5    0.29    0.14
   4 -10   5    0.13    0.18
  -4 -10  -5    0.14    0.14
   4 -10   5    0.29    0.16
   4  10   5   -0.11    0.13
  -4  10  -5   -0.06    0.13
   4  10   5   -0.05    0.13
  -4  10  -5    0.17    0.14
   4  10   5    0.09    0.10
   3 -11  -5    0.60    0.15
   3 -11  -5    0.37    0.16
   3  11  -5    0.76    0.18
   3  11  -5    0.18    0.12
  -3  11   5    0.25    0.11
   2 -11  -5    0.03    0.12
  -2 -11   5    0.51    0.17
   2 -11  -5    0.44    0.15
  -2  11   5    0.02    0.12
   2  11  -5    0.48    0.14
   2  11  -5    0.00    0.09
  -1 -11   5    0.32    0.16
   1 -11  -5    0.23    0.15
   1 -11  -5    0.33    0.11
  -1  11   5    0.08    0.13
  -1  11   5    0.21    0.14
   1  11  -5    0.26    0.14
   1  11  -5    0.24    0.12
   0 -11   5    0.07    0.11
   0 -11  -5    0.28    0.10
   0 -11  -5    0.02    0.12
   0  11  -5    0.06    0.12
   0  11   5   -0.07    0.11
   0  11   5   -0.20    0.10
   0  11  -5    0.29    0.12
  -1 -11  -5    0.18    0.13
   1 -11   5    0.02    0.15
   1 -11   5    0.21    0.16
   1  11   5    0.00    0.12
   1  11   5    0.14    0.13
  -1  11  -5    0.15    0.13
  -1  11  -5    0.19    0.13
   1  11   5    0.10    0.12
  -2 -11  -5    0.20    0.15
   2 -11   5    0.19    0.16
   2 -11   5    0.37    0.17
  -2  11  -5    0.18    0.13
   2  11   5   -0.02    0.12
  -2  11  -5    0.07    0.13
   2  11   5    0.09    0.13
   2  11   5    0.27    0.15
  -3 -11  -5    0.17    0.15
   3 -11   5    0.08    0.15
   3 -11   5   -0.25    0.15
   3  11   5    0.14    0.13
  -3  11  -5    0.08    0.14
   3  11   5    0.11    0.11
   3  11   5    0.18    0.16
  -3  11  -5    0.33    0.14
  -9   0   6    0.34    0.15
   9   0  -6    0.28    0.16
  -9   0   6    0.07    0.12
  -9   0   6    0.23    0.14
  -8   0   6   -0.02    0.12
  -8   0   6   -0.06    0.09
  -8   0   6    0.15    0.10
   8   0  -6   -0.05    0.10
  -7   0   6   -0.02    0.10
   7   0  -6    0.04    0.13
  -7   0   6    0.03    0.09
  -7   0   6   -0.03    0.07
  -6   0   6    1.16    0.14
   6   0  -6    1.04    0.16
  -6   0   6    1.17    0.15
  -6   0   6    1.18    0.13
  -5   0   6    0.03    0.05
   5   0  -6   -0.03    0.06
  -5   0   6    0.01    0.08
   5   0  -6    0.02    0.05
  -5   0   6   -0.01    0.05
  -5   0   6   -0.01    0.05
  -4   0   6    0.06    0.06
  -4   0   6    0.03    0.02
   4   0  -6    0.00    0.07
  -4   0   6   -0.01    0.03
   4   0  -6    0.01    0.04
  -4   0   6   -0.04    0.04
  -4   0   6    0.02    0.05
  -3   0   6    0.03    0.05
  -3   0   6   -0.02    0.03
  -3   0   6    0.00    0.04
   3   0  -6    0.03    0.04
  -3   0   6    0.01    0.06
   3   0  -6   -0.04    0.04
  -2   0   6  194.40    3.41
   2   0  -6  193.43    3.91
  -2   0   6  203.69    3.56
  -2   0   6  195.85    3.29
   2   0  -6  198.51    3.32
  -2   0   6  198.88    3.32
   1   0  -6    0.01    0.03
  -1   0   6   -0.05    0.05
  -1   0   6    0.00    0.05
   1   0  -6    0.00    0.04
   1   0  -6   -0.01    0.02
  -1   0   6   -0.01    0.04
   0   0   6    0.32    0.05
   0   0   6    0.42    0.05
   0   0  -6    0.45    0.05
   0   0  -6    0.31    0.05
   0   0   6    0.39    0.05
   0   0  -6    0.37    0.06
  -1   0  -6    0.04    0.04
   1   0   6   -0.02    0.03
   1   0   6   -0.01    0.03
  -1   0  -6   -0.01    0.02
  -1   0  -6    0.02    0.03
  -1   0  -6    0.00    0.04
  -2   0  -6    0.12    0.03
  -2   0  -6    0.14    0.05
  -2   0  -6    0.01    0.05
  -2   0  -6    0.10    0.03
  -2   0  -6    0.12    0.04
  -3   0  -6    0.03    0.05
  -3   0  -6    0.17    0.05
  -3   0  -6   -0.04    0.03
  -3   0  -6   -0.06    0.04
  -3   0  -6   -0.06    0.03
  -3   0  -6   -0.06    0.03
  -4   0  -6    2.76    0.13
  -4   0  -6    2.72    0.16
  -4   0  -6    3.03    0.15
  -4   0  -6    2.86    0.14
  -5   0  -6    0.04    0.07
  -5   0  -6   -0.04    0.05
  -5   0  -6   -0.01    0.06
  -5   0  -6    0.10    0.10
   5   0   6    0.08    0.08
  -6   0  -6    3.12    0.20
  -6   0  -6    3.13    0.22
  -6   0  -6    3.07    0.18
   6   0   6    2.88    0.19
  -6   0  -6    2.98    0.18
  -7   0  -6    0.06    0.08
   7   0   6   -0.08    0.09
  -7   0  -6   -0.07    0.07
  -7   0  -6    0.05    0.07
   8   0   6    1.44    0.23
  -8   0  -6    0.85    0.15
  -8   0  -6    1.23    0.17
   9   0   6    0.39    0.16
  -9   0  -6   -0.03    0.08
   9  -1  -6    0.63    0.17
  -9  -1   6    0.55    0.14
  -9  -1   6    0.68    0.17
  -9   1   6    0.72    0.17
  -9   1   6    0.80    0.19
  -9   1   6    1.00    0.19
   9   1  -6    0.69    0.21
   8  -1  -6    0.14    0.14
  -8  -1   6    0.11    0.12
  -8  -1   6    0.14    0.13
  -8   1   6    0.15    0.12
  -8   1   6    0.17    0.11
   8   1  -6   -0.06    0.09
  -8   1   6    0.08    0.12
  -7  -1   6    0.38    0.11
   7  -1  -6    0.51    0.16
  -7  -1   6    0.44    0.13
  -7   1   6    0.31    0.10
  -7   1   6    0.37    0.11
  -7   1   6    0.32    0.11
   7   1  -6    0.09    0.13
  -6  -1   6    0.05    0.08
   6  -1  -6   -0.06    0.06
   6  -1  -6   -0.18    0.09
  -6  -1   6    0.01    0.07
  -6  -1   6   -0.07    0.05
  -6   1   6   -0.07    0.06
  -6   1   6   -0.09    0.07
  -6   1   6    0.10    0.10
   6   1  -6    0.03    0.11
   5  -1  -6    1.38    0.11
  -5  -1   6    1.31    0.13
  -5  -1   6    1.39    0.11
  -5  -1   6    1.46    0.13
   5  -1  -6    1.48    0.17
  -5   1   6    1.46    0.12
  -5   1   6    1.41    0.14
  -5   1   6    1.37    0.14
   5   1  -6    1.41    0.17
  -5   1   6    1.53    0.09
   5   1  -6    1.34    0.08
  -4  -1   6    0.11    0.04
  -4  -1   6    0.02    0.07
  -4  -1   6    0.13    0.07
   4  -1  -6    0.13    0.06
   4  -1  -6    0.05    0.07
  -4  -1   6    0.01    0.07
  -4   1   6    0.12    0.05
  -4   1   6    0.07    0.07
   4   1  -6    0.12    0.04
   4   1  -6    0.24    0.08
  -4   1   6    0.07    0.05
  -4   1   6    0.15    0.05
  -3  -1   6    4.64    0.18
  -3  -1   6    4.69    0.19
  -3  -1   6    4.65    0.17
   3  -1  -6    4.59    0.19
   3  -1  -6    5.01    0.16
  -3  -1   6    4.76    0.14
  -3   1   6    4.46    0.15
   3   1  -6    4.73    0.13
   3   1  -6    4.74    0.20
  -3   1   6    4.87    0.19
  -3   1   6    4.75    0.18
   2  -1  -6    0.28    0.05
  -2  -1   6    0.26    0.07
   2  -1  -6    0.23    0.04
  -2  -1   6    0.25    0.06
   2  -1  -6    0.21    0.05
  -2  -1   6    0.18    0.06
  -2   1   6    0.28    0.04
  -2   1   6    0.20    0.05
  -2   1   6    0.25    0.06
  -2   1   6    0.24    0.06
   2   1  -6    0.32    0.07
   2   1  -6    0.21    0.04
   2   1  -6    0.36    0.05
   1  -1  -6    0.04    0.03
   1  -1  -6    0.08    0.03
  -1  -1   6    0.12    0.04
  -1  -1   6    0.11    0.05
   1  -1  -6    0.10    0.04
  -1  -1   6    0.13    0.06
   1   1  -6    0.09    0.06
  -1   1   6    0.01    0.05
   1   1  -6    0.03    0.03
  -1   1   6    0.10    0.02
  -1   1   6    0.10    0.04
  -1   1   6    0.09    0.04
   0  -1   6    1.26    0.09
   0  -1  -6    1.36    0.08
   0  -1  -6    1.27    0.06
   0  -1   6    1.24    0.07
   0  -1   6    1.33    0.06
   0  -1  -6    1.13    0.08
   0   1  -6    1.20    0.05
   0   1   6    1.34    0.04
   0   1   6    1.22    0.08
   0   1   6    1.39    0.08
   0   1  -6    1.37    0.08
   0   1  -6    1.29    0.07
   1  -1   6   14.29    0.34
  -1  -1  -6   14.05    0.31
  -1  -1  -6   14.01    0.32
   1  -1   6   14.71    0.27
   1  -1   6   14.32    0.28
  -1  -1  -6   13.97    0.33
  -1   1  -6   14.08    0.36
  -1   1  -6   12.99    0.27
   1   1   6   14.14    0.32
   1   1   6   14.02    0.31
   1   1   6   14.42    0.27
  -1   1  -6   13.57    0.31
  -2  -1  -6   12.20    0.26
  -2  -1  -6   12.60    0.31
   2  -1   6   11.78    0.31
   2  -1   6   12.01    0.26
  -2  -1  -6   12.03    0.29
  -2  -1  -6   11.86    0.30
  -2   1  -6   11.81    0.29
  -2   1  -6   12.09    0.25
  -2   1  -6   11.62    0.27
  -2   1  -6   11.87    0.34
  -3  -1  -6    0.17    0.06
   3  -1   6    0.08    0.05
  -3  -1  -6    0.20    0.05
  -3  -1  -6    0.14    0.06
  -3  -1  -6    0.12    0.05
  -3  -1  -6    0.17    0.06
  -3  -1  -6    0.09    0.04
  -3   1  -6    0.13    0.04
  -3   1  -6    0.12    0.05
  -3   1  -6    0.19    0.07
  -4  -1  -6   22.89    0.52
  -4  -1  -6   23.61    0.61
  -4  -1  -6   23.73    0.51
   4  -1   6   23.63    0.54
  -4  -1  -6   22.95    0.53
  -4  -1  -6   23.98    0.52
  -4  -1  -6   23.90    0.54
  -4   1  -6   24.05    0.50
  -4   1  -6   23.70    0.63
  -4   1  -6   23.54    0.50
  -4   1  -6   23.64    0.52
  -5  -1  -6    2.09    0.14
  -5  -1  -6    2.06    0.13
   5  -1   6    2.18    0.17
  -5  -1  -6    2.17    0.15
  -5  -1  -6    2.04    0.15
  -5   1  -6    1.99    0.12
  -5   1  -6    2.07    0.13
  -5   1  -6    2.19    0.18
  -5   1  -6    1.98    0.14
  -6  -1  -6    8.43    0.30
  -6  -1  -6    9.14    0.32
  -6  -1  -6    8.46    0.30
   6  -1   6    9.37    0.33
  -6   1  -6    8.52    0.32
  -6   1  -6    8.58    0.29
   6   1   6    8.64    0.29
  -6   1  -6    8.64    0.29
  -6   1  -6    8.89    0.39
  -7  -1  -6    0.06    0.07
   7  -1   6    0.16    0.11
  -7  -1  -6    0.13    0.10
  -7  -1  -6    0.16    0.10
   7   1   6    0.13    0.12
  -7   1  -6    0.11    0.08
  -7   1  -6   -0.02    0.11
  -7   1  -6    0.20    0.08
  -8  -1  -6    1.05    0.16
  -8  -1  -6    1.23    0.18
  -8  -1  -6    1.07    0.18
  -8   1  -6    1.31    0.19
   8   1   6    1.44    0.23
  -9  -1  -6    0.15    0.12
   9  -1   6    0.10    0.12
  -9   1  -6    0.08    0.12
   9   1   6    0.54    0.18
   9  -2  -6    0.96    0.21
  -9  -2   6    1.24    0.21
  -9  -2   6    0.62    0.18
  -9   2   6    0.89    0.18
   9   2  -6    0.70    0.18
   9   2  -6    0.82    0.23
  -9   2   6    0.76    0.15
  -9   2   6    0.92    0.19
  -8  -2   6    0.07    0.12
   8  -2  -6    0.21    0.14
  -8  -2   6    0.24    0.11
  -8   2   6    0.10    0.09
   8   2  -6    0.11    0.15
  -8   2   6    0.06    0.12
   8   2  -6   -0.19    0.09
  -8   2   6    0.02    0.10
  -7  -2   6    0.14    0.11
   7  -2  -6    0.12    0.12
   7  -2  -6    0.11    0.09
  -7  -2   6    0.01    0.11
   7   2  -6   -0.18    0.11
   7   2  -6   -0.01    0.09
  -7   2   6   -0.02    0.10
  -7   2   6   -0.02    0.09
  -7   2   6    0.01    0.10
   6  -2  -6    2.34    0.20
   6  -2  -6    2.38    0.16
  -6  -2   6    2.37    0.19
  -6  -2   6    2.51    0.20
   6   2  -6    2.31    0.19
  -6   2   6    2.43    0.19
   6   2  -6    2.39    0.18
  -6   2   6    2.12    0.17
  -6   2   6    2.54    0.19
   5  -2  -6    1.69    0.16
  -5  -2   6    1.56    0.14
   5  -2  -6    1.45    0.12
  -5  -2   6    1.36    0.15
   5   2  -6    1.70    0.17
  -5   2   6    1.52    0.13
  -5   2   6    1.67    0.16
   5   2  -6    1.53    0.12
  -5   2   6    1.47    0.14
  -4  -2   6    1.26    0.13
  -4  -2   6    1.03    0.12
  -4  -2   6    1.04    0.11
   4  -2  -6    1.23    0.12
   4  -2  -6    1.02    0.10
  -4  -2   6    1.16    0.09
   4  -2  -6    1.03    0.05
   4   2  -6    1.09    0.05
  -4   2   6    1.02    0.07
   4   2  -6    1.25    0.16
   4   2  -6    1.07    0.10
  -4   2   6    1.30    0.12
  -4   2   6    1.02    0.10
  -4   2   6    1.18    0.13
   3  -2  -6    1.09    0.09
  -3  -2   6    0.98    0.09
  -3  -2   6    0.92    0.11
  -3  -2   6    1.18    0.09
  -3  -2   6    1.20    0.12
   3  -2  -6    1.08    0.06
   3  -2  -6    1.01    0.09
   3   2  -6    1.13    0.14
   3   2  -6    1.13    0.05
   3   2  -6    1.02    0.08
  -3   2   6    1.05    0.09
  -3   2   6    1.02    0.08
  -3   2   6    1.09    0.11
  -3   2   6    1.07    0.08
  -2  -2   6    2.37    0.11
  -2  -2   6    2.45    0.14
   2  -2  -6    2.42    0.11
  -2  -2   6    2.42    0.12
  -2  -2   6    2.24    0.11
   2  -2  -6    2.33    0.12
   2  -2  -6    2.42    0.10
  -2   2   6    2.23    0.11
  -2   2   6    2.27    0.12
   2   2  -6    2.39    0.08
  -2   2   6    2.39    0.09
  -2   2   6    2.48    0.11
   2   2  -6    2.56    0.11
   2   2  -6    2.51    0.14
  -1  -2   6    5.33    0.14
  -1  -2   6    5.30    0.17
  -1  -2   6    5.28    0.16
  -1  -2   6    5.21    0.19
   1  -2  -6    5.36    0.14
   1  -2  -6    5.04    0.16
   1  -2  -6    5.45    0.17
   1   2  -6    5.36    0.15
   1   2  -6    5.29    0.19
   1   2  -6    5.09    0.14
  -1   2   6    5.42    0.17
  -1   2   6    5.17    0.17
  -1   2   6    5.49    0.13
   0  -2  -6   -0.09    0.04
   0  -2  -6   -0.01    0.03
   0  -2   6    0.03    0.06
   0  -2   6   -0.02    0.02
   0  -2   6   -0.01    0.03
   0   2   6   -0.02    0.02
   0   2  -6    0.04    0.05
   0   2  -6    0.00    0.04
   0   2  -6   -0.01    0.03
   0   2   6   -0.03    0.03
   0   2   6    0.00    0.04
   1  -2   6   35.30    0.72
  -1  -2  -6   35.85    0.72
   1  -2   6   34.88    0.62
  -1  -2  -6   35.45    0.67
   1   2   6   34.67    0.70
  -1   2  -6   34.45    0.67
  -1   2  -6   35.40    0.79
   1   2   6   35.30    0.62
  -1   2  -6   36.02    0.64
   1   2   6   35.19    0.68
  -2  -2  -6    6.81    0.19
   2  -2   6    6.83    0.21
   2  -2   6    6.87    0.15
  -2  -2  -6    6.74    0.22
  -2   2  -6    6.63    0.19
   2   2   6    6.79    0.21
  -2   2  -6    6.63    0.14
  -2   2  -6    6.64    0.24
   2   2   6    6.80    0.18
  -3  -2  -6    3.47    0.14
   3  -2   6    3.35    0.17
   3  -2   6    3.58    0.15
  -3  -2  -6    3.59    0.15
  -3  -2  -6    3.72    0.16
  -3  -2  -6    3.49    0.15
  -3   2  -6    3.45    0.11
  -3   2  -6    3.78    0.15
  -3   2  -6    3.40    0.11
  -3   2  -6    3.37    0.18
   3   2   6    3.52    0.14
  -4  -2  -6    3.03    0.15
  -4  -2  -6    2.92    0.16
  -4  -2  -6    3.34    0.17
   4  -2   6    3.02    0.14
   4  -2   6    3.01    0.17
  -4  -2  -6    2.92    0.14
  -4   2  -6    3.04    0.19
  -4   2  -6    3.08    0.16
   4   2   6    3.01    0.17
  -4   2  -6    3.24    0.12
  -5  -2  -6    1.24    0.14
  -5  -2  -6    1.01    0.13
  -5  -2  -6    1.27    0.13
  -5  -2  -6    1.23    0.12
   5  -2   6    1.01    0.15
   5   2   6    1.40    0.17
  -5   2  -6    1.12    0.17
  -5   2  -6    1.19    0.13
  -5   2  -6    1.12    0.10
  -6  -2  -6    5.06    0.25
   6  -2   6    5.09    0.26
  -6  -2  -6    4.79    0.24
  -6  -2  -6    4.66    0.21
  -6   2  -6    4.58    0.29
  -6   2  -6    5.15    0.22
  -6   2  -6    4.84    0.24
   6   2   6    4.75    0.26
  -7  -2  -6    0.24    0.10
  -7  -2  -6    0.30    0.12
   7  -2   6    0.42    0.13
   7   2   6    0.44    0.15
  -7   2  -6    0.40    0.12
  -7   2  -6    0.50    0.14
  -8  -2  -6    2.02    0.22
   8  -2   6    1.25    0.20
  -8  -2  -6    1.86    0.21
   8   2   6    1.38    0.18
   8   2   6    1.79    0.26
  -8   2  -6    1.62    0.27
  -8   2  -6    1.52    0.20
  -9  -2  -6    0.17    0.13
  -9  -2  -6    0.25    0.11
  -9   2  -6    0.13    0.13
   9   2   6    0.00    0.11
   9   2   6    0.66    0.19
  -9  -3   6    0.68    0.19
   9  -3  -6    0.49    0.16
  -9  -3   6    0.29    0.13
  -9   3   6    0.30    0.15
  -9   3   6    0.16    0.14
   9   3  -6    0.44    0.18
  -9   3   6    0.54    0.16
   9   3  -6    0.40    0.14
  -8  -3   6   -0.06    0.11
   8  -3  -6    0.17    0.13
  -8  -3   6    0.25    0.14
  -8   3   6    0.03    0.11
  -8   3   6    0.10    0.11
   8   3  -6   -0.05    0.16
  -8   3   6    0.07    0.09
   8   3  -6    0.11    0.12
  -7  -3   6    1.35    0.17
   7  -3  -6    1.36    0.16
  -7  -3   6    1.12    0.18
   7  -3  -6    1.49    0.22
  -7   3   6    1.20    0.17
   7   3  -6    1.53    0.23
  -7   3   6    1.35    0.18
   7   3  -6    1.06    0.16
  -7   3   6    1.24    0.16
  -6  -3   6    1.90    0.20
   6  -3  -6    2.06    0.16
   6  -3  -6    1.94    0.22
  -6  -3   6    2.03    0.20
  -6   3   6    1.98    0.16
   6   3  -6    1.92    0.16
   6   3  -6    2.19    0.25
  -6   3   6    1.87    0.18
  -6   3   6    2.03    0.16
  -5  -3   6    4.42    0.22
   5  -3  -6    4.36    0.21
  -5  -3   6    4.25    0.22
   5  -3  -6    4.52    0.24
  -5  -3   6    4.72    0.17
  -5   3   6    4.75    0.22
  -5   3   6    4.74    0.23
   5   3  -6    4.52    0.25
   5   3  -6    4.62    0.22
  -5   3   6    4.16    0.19
  -4  -3   6    3.02    0.17
  -4  -3   6    3.25    0.18
   4  -3  -6    3.50    0.12
  -4  -3   6    3.45    0.15
   4  -3  -6    3.20    0.17
  -4  -3   6    3.12    0.17
  -4   3   6    3.36    0.18
  -4   3   6    3.58    0.19
   4   3  -6    3.54    0.20
  -4   3   6    3.65    0.16
   4   3  -6    3.34    0.16
  -4   3   6    3.67    0.11
  -3  -3   6    0.09    0.05
  -3  -3   6    0.11    0.07
  -3  -3   6    0.00    0.08
   3  -3  -6    0.09    0.07
   3  -3  -6    0.07    0.04
  -3  -3   6    0.03    0.07
  -3   3   6   -0.01    0.05
  -3   3   6    0.05    0.07
   3   3  -6    0.06    0.05
  -3   3   6    0.14    0.05
   3   3  -6    0.08    0.08
  -3   3   6    0.09    0.04
  -2  -3   6    8.29    0.22
  -2  -3   6    7.94    0.25
   2  -3  -6    8.03    0.24
  -2  -3   6    8.09    0.28
  -2  -3   6    8.06    0.24
   2  -3  -6    8.12    0.23
   2   3  -6    7.98    0.29
  -2   3   6    8.41    0.25
   2   3  -6    8.26    0.23
  -2   3   6    8.41    0.22
  -2   3   6    8.48    0.25
  -1  -3   6    8.43    0.27
  -1  -3   6    9.14    0.21
  -1  -3   6    8.57    0.26
   1  -3  -6    8.51    0.24
  -1  -3   6    8.83    0.22
   1  -3  -6    8.77    0.25
  -1   3   6    8.71    0.24
   1   3  -6    9.01    0.29
  -1   3   6    8.95    0.25
   1   3  -6    8.80    0.23
  -1   3   6    9.17    0.21
   0  -3   6    0.81    0.10
   0  -3   6    0.79    0.05
   0  -3   6    0.72    0.04
   0  -3  -6    0.77    0.08
   0  -3   6    0.87    0.09
   0  -3  -6    0.75    0.09
   0  -3   6    0.78    0.10
   0   3  -6    0.73    0.07
   0   3  -6    0.65    0.09
   0   3   6    0.67    0.06
   0   3   6    0.68    0.08
   0   3   6    0.77    0.08
  -1  -3  -6   64.70    1.14
  -1  -3  -6   62.48    1.22
   1  -3   6   63.20    1.23
   1  -3   6   64.15    1.16
   1  -3   6   62.53    1.24
   1   3   6   63.89    1.10
   1   3   6   63.38    1.16
  -1   3  -6   63.37    1.12
  -1   3  -6   63.18    1.35
   1   3   6   63.77    1.24
   1   3   6   64.16    1.20
   2  -3   6   42.47    0.87
   2  -3   6   42.46    0.86
  -2  -3  -6   43.35    0.80
  -2  -3  -6   42.05    0.87
   2  -3   6   42.09    0.84
  -2   3  -6   43.03    0.80
   2   3   6   41.64    0.78
  -2   3  -6   41.39    0.96
  -2   3  -6   43.27    0.71
   2   3   6   41.69    0.83
   2   3   6   42.69    0.88
  -3  -3  -6    4.15    0.15
   3  -3   6    4.15    0.19
  -3  -3  -6    3.85    0.18
   3  -3   6    3.67    0.18
   3  -3   6    3.95    0.16
  -3  -3  -6    4.07    0.18
  -3   3  -6    4.15    0.12
  -3   3  -6    4.10    0.17
   3   3   6    4.10    0.16
   3   3   6    3.94    0.17
  -3   3  -6    4.40    0.22
  -4  -3  -6    1.19    0.13
  -4  -3  -6    1.06    0.09
  -4  -3  -6    1.22    0.12
   4  -3   6    1.12    0.14
   4  -3   6    1.09    0.10
   4  -3   6    1.11    0.15
  -4  -3  -6    1.31    0.14
   4   3   6    1.12    0.13
  -4   3  -6    1.02    0.08
  -4   3  -6    1.16    0.12
  -4   3  -6    1.14    0.16
   4   3   6    1.03    0.12
   5  -3   6    0.13    0.12
  -5  -3  -6    0.13    0.07
   5  -3   6    0.12    0.10
  -5  -3  -6    0.21    0.07
  -5  -3  -6    0.17    0.07
  -5  -3  -6    0.26    0.08
  -5   3  -6    0.11    0.03
   5   3   6    0.14    0.07
  -5   3  -6    0.25    0.09
  -5   3  -6    0.20    0.11
   5   3   6    0.22    0.10
  -6  -3  -6    0.61    0.11
  -6  -3  -6    0.51    0.13
  -6  -3  -6    0.65    0.14
   6  -3   6    0.60    0.15
  -6   3  -6    0.39    0.11
  -6   3  -6    0.43    0.13
   6   3   6    0.55    0.12
   6   3   6    0.67    0.15
  -7  -3  -6    0.11    0.09
   7  -3   6    0.00    0.09
  -7  -3  -6    0.21    0.10
  -7   3  -6    0.31    0.15
   7   3   6    0.14    0.10
   7   3   6    0.17    0.11
  -7   3  -6    0.09    0.08
  -8  -3  -6    0.70    0.16
  -8  -3  -6    0.55    0.15
   8  -3   6    0.48    0.16
   8   3   6    0.45    0.14
  -8   3  -6    0.34    0.15
  -8   3  -6    0.52    0.15
   8   3   6    0.59    0.17
  -9  -3  -6    0.28    0.14
  -9  -3  -6    0.27    0.14
  -9   3  -6    0.08    0.10
   9   3   6    0.30    0.15
   9   3   6    0.45    0.17
  -9  -4   6    0.30    0.16
  -9  -4   6    0.39    0.16
   9  -4  -6    0.43    0.17
  -9   4   6    0.06    0.13
  -9   4   6    0.36    0.12
   9   4  -6    0.37    0.25
   9   4  -6    0.11    0.15
   8  -4  -6    0.23    0.11
   8  -4  -6    0.22    0.13
  -8  -4   6    0.10    0.10
  -8  -4   6    0.01    0.11
  -8   4   6    0.17    0.12
  -8   4   6   -0.07    0.07
   8   4  -6   -0.22    0.10
  -8   4   6    0.08    0.09
   8   4  -6   -0.41    0.15
  -7  -4   6    0.35    0.14
   7  -4  -6    0.36    0.12
   7  -4  -6    0.22    0.12
  -7  -4   6    0.32    0.12
  -7   4   6    0.27    0.11
   7   4  -6    0.27    0.15
  -7   4   6    0.36    0.12
   7   4  -6    0.28    0.13
  -7   4   6    0.09    0.11
   6  -4  -6    0.20    0.11
  -6  -4   6    0.17    0.11
  -6  -4   6    0.21    0.10
   6  -4  -6    0.31    0.11
  -6   4   6    0.35    0.09
   6   4  -6    0.31    0.15
  -6   4   6    0.33    0.12
   6   4  -6    0.37    0.12
  -6   4   6    0.29    0.11
  -5  -4   6    4.92    0.23
   5  -4  -6    5.08    0.23
  -5  -4   6    5.36    0.21
  -5  -4   6    5.05    0.26
  -5   4   6    5.39    0.25
   5   4  -6    5.76    0.25
   5   4  -6    5.29    0.29
  -5   4   6    5.27    0.22
  -5   4   6    5.26    0.24
   4  -4  -6    0.52    0.12
   4  -4  -6    0.59    0.08
  -4  -4   6    0.55    0.10
  -4  -4   6    0.38    0.08
  -4  -4   6    0.37    0.09
   4   4  -6    0.51    0.13
  -4   4   6    0.60    0.09
   4   4  -6    0.58    0.10
  -4   4   6    0.53    0.11
  -4   4   6    0.54    0.11
  -4   4   6    0.62    0.11
  -3  -4   6    2.54    0.15
  -3  -4   6    2.74    0.08
   3  -4  -6    2.68    0.16
  -3  -4   6    2.68    0.14
   3  -4  -6    2.69    0.13
  -3  -4   6    2.28    0.15
  -3  -4   6    2.84    0.19
  -3   4   6    2.72    0.16
   3   4  -6    2.72    0.15
  -3   4   6    2.75    0.14
  -3   4   6    2.96    0.15
   3   4  -6    2.55    0.18
  -3   4   6    2.66    0.14
  -2  -4   6   24.57    0.51
  -2  -4   6   25.04    0.54
  -2  -4   6   25.23    0.60
  -2  -4   6   24.33    0.57
   2  -4  -6   24.35    0.54
  -2  -4   6   24.76    0.47
   2  -4  -6   24.02    0.54
  -2   4   6   24.45    0.55
  -2   4   6   25.16    0.51
  -2   4   6   24.78    0.55
   2   4  -6   24.03    0.63
  -2   4   6   24.07    0.54
   2   4  -6   23.93    0.52
  -1  -4   6    7.34    0.21
  -1  -4   6    7.21    0.26
  -1  -4   6    7.58    0.25
   1  -4  -6    7.36    0.24
  -1  -4   6    7.86    0.21
  -1  -4   6    7.53    0.19
   1  -4  -6    7.35    0.23
   1   4  -6    7.37    0.28
  -1   4   6    7.54    0.24
   1   4  -6    7.75    0.23
  -1   4   6    7.59    0.19
  -1   4   6    7.44    0.21
  -1   4   6    7.35    0.24
   0  -4   6    1.93    0.15
   0  -4   6    2.00    0.12
   0  -4   6    1.94    0.08
   0  -4  -6    1.84    0.11
   0  -4  -6    1.86    0.12
   0   4   6    1.83    0.10
   0   4   6    1.79    0.11
   0   4  -6    1.79    0.14
   0   4  -6    1.94    0.11
   0   4   6    1.84    0.06
   0   4   6    1.77    0.11
   1  -4   6    5.65    0.21
   1  -4   6    5.48    0.22
  -1  -4  -6    5.52    0.18
   1  -4   6    5.56    0.22
  -1  -4  -6    5.69    0.22
  -1   4  -6    5.33    0.23
   1   4   6    5.25    0.17
  -1   4  -6    5.64    0.19
   1   4   6    5.34    0.20
   1   4   6    5.47    0.21
   1   4   6    5.77    0.15
   2  -4   6    0.78    0.12
  -2  -4  -6    0.86    0.09
   2  -4   6    0.74    0.10
  -2  -4  -6    0.97    0.12
   2  -4   6    0.97    0.13
   2   4   6    0.70    0.08
   2   4   6    0.70    0.08
  -2   4  -6    0.70    0.12
  -2   4  -6    0.90    0.09
   2   4   6    0.65    0.09
   3  -4   6    1.58    0.13
  -3  -4  -6    1.56    0.14
  -3  -4  -6    1.44    0.13
   3  -4   6    1.34    0.12
  -3  -4  -6    1.47    0.10
   3  -4   6    1.55    0.13
  -3   4  -6    1.39    0.11
   3   4   6    1.56    0.11
  -3   4  -6    1.49    0.17
   3   4   6    1.40    0.12
  -4  -4  -6    0.06    0.05
   4  -4   6    0.03    0.07
  -4  -4  -6   -0.08    0.06
  -4  -4  -6   -0.01    0.07
  -4  -4  -6    0.08    0.08
   4  -4   6    0.08    0.10
   4  -4   6    0.00    0.07
  -4   4  -6    0.01    0.06
   4   4   6    0.01    0.07
   4   4   6    0.10    0.07
  -4   4  -6    0.04    0.09
  -5  -4  -6    0.02    0.08
   5  -4   6   -0.15    0.11
   5  -4   6   -0.02    0.11
  -5  -4  -6    0.03    0.09
  -5  -4  -6   -0.03    0.07
  -5   4  -6    0.04    0.06
  -5   4  -6    0.00    0.10
   5   4   6    0.03    0.09
   5   4   6   -0.01    0.08
  -6  -4  -6    1.75    0.18
  -6  -4  -6    1.60    0.18
   6  -4   6    1.65    0.21
  -6  -4  -6    1.88    0.21
   6   4   6    1.81    0.18
  -6   4  -6    1.28    0.16
  -6   4  -6    1.78    0.24
   6   4   6    1.64    0.17
  -7  -4  -6    0.02    0.11
  -7  -4  -6    0.02    0.10
   7  -4   6   -0.08    0.09
   7   4   6    0.03    0.10
  -7   4  -6   -0.07    0.12
  -7   4  -6    0.11    0.08
   7   4   6    0.11    0.12
   8  -4   6    0.13    0.17
  -8  -4  -6    0.40    0.14
  -8  -4  -6    0.39    0.15
   8   4   6    0.45    0.16
   8   4   6    0.36    0.14
  -8   4  -6    0.36    0.14
  -8   4  -6    0.41    0.19
  -8  -5   6    0.58    0.17
   8  -5  -6    0.60    0.15
  -8  -5   6    0.43    0.15
   8  -5  -6    0.54    0.15
   8   5  -6    0.45    0.16
  -8   5   6    0.44    0.15
  -8   5   6    0.40    0.14
   8   5  -6    0.24    0.25
   7  -5  -6    0.39    0.14
  -7  -5   6    0.22    0.12
   7  -5  -6    0.06    0.11
  -7  -5   6    0.17    0.12
   7   5  -6   -0.07    0.20
   7   5  -6    0.15    0.12
  -7   5   6    0.05    0.11
  -7   5   6   -0.02    0.11
  -7   5   6    0.13    0.09
   6  -5  -6    3.93    0.24
  -6  -5   6    4.19    0.25
  -6  -5   6    4.56    0.27
  -6   5   6    4.46    0.26
  -6   5   6    4.23    0.23
   6   5  -6    4.18    0.34
  -6   5   6    4.56    0.24
   6   5  -6    4.38    0.26
  -5  -5   6    0.35    0.11
   5  -5  -6    0.53    0.11
  -5  -5   6    0.34    0.12
  -5  -5   6    0.41    0.10
  -5   5   6    0.32    0.10
  -5   5   6    0.48    0.11
  -5   5   6    0.33    0.11
   5   5  -6    0.21    0.11
  -5   5   6    0.43    0.13
   5   5  -6    0.45    0.18
  -4  -5   6    1.15    0.13
   4  -5  -6    1.09    0.10
  -4  -5   6    1.31    0.14
   4  -5  -6    1.42    0.16
  -4  -5   6    1.27    0.15
  -4   5   6    1.11    0.13
  -4   5   6    1.42    0.16
  -4   5   6    1.35    0.15
   4   5  -6    1.48    0.22
   4   5  -6    1.22    0.14
  -4   5   6    1.13    0.14
  -3  -5   6    0.08    0.09
  -3  -5   6    0.05    0.07
  -3  -5   6    0.05    0.06
   3  -5  -6   -0.02    0.06
   3  -5  -6   -0.01    0.06
  -3  -5   6    0.05    0.07
  -3   5   6    0.04    0.06
  -3   5   6   -0.02    0.06
  -3   5   6    0.03    0.08
   3   5  -6    0.03    0.06
   3   5  -6    0.11    0.09
  -3   5   6    0.02    0.08
  -2  -5   6    1.49    0.11
  -2  -5   6    1.47    0.10
   2  -5  -6    1.32    0.14
  -2  -5   6    1.66    0.17
  -2  -5   6    1.46    0.15
  -2  -5   6    1.27    0.09
   2  -5  -6    1.51    0.12
  -2   5   6    1.52    0.14
  -2   5   6    1.42    0.13
   2   5  -6    1.51    0.12
  -2   5   6    1.35    0.10
  -2   5   6    1.59    0.10
   2   5  -6    1.74    0.16
   1  -5  -6    1.53    0.11
  -1  -5   6    1.59    0.10
   1  -5  -6    1.55    0.11
  -1  -5   6    1.54    0.11
  -1  -5   6    1.49    0.09
  -1  -5   6    1.62    0.14
  -1  -5   6    1.56    0.16
  -1   5   6    1.72    0.11
  -1   5   6    1.65    0.13
  -1   5   6    1.46    0.13
   1   5  -6    1.45    0.12
   1   5  -6    1.61    0.13
  -1   5   6    1.54    0.08
   0  -5   6    0.24    0.08
   0  -5  -6    0.19    0.07
   0  -5   6    0.20    0.09
   0  -5  -6    0.14    0.07
   0  -5   6    0.24    0.04
   0  -5   6    0.21    0.09
   0   5  -6    0.22    0.04
   0   5  -6    0.12    0.09
   0   5   6    0.18    0.06
   0   5   6    0.28    0.04
   0   5  -6    0.34    0.08
   0   5   6    0.22    0.07
   0   5   6    0.17    0.06
  -1  -5  -6    3.10    0.15
   1  -5   6    3.52    0.19
  -1  -5  -6    3.13    0.17
   1  -5   6    3.05    0.18
   1  -5   6    2.98    0.17
   1   5   6    2.93    0.17
  -1   5  -6    3.09    0.08
   1   5   6    2.91    0.17
   1   5   6    2.91    0.14
   1   5   6    3.00    0.11
  -1   5  -6    3.16    0.19
  -1   5  -6    2.93    0.15
   2  -5   6    1.47    0.14
   2  -5   6    1.62    0.16
  -2  -5  -6    1.56    0.11
  -2  -5  -6    1.50    0.13
   2  -5   6    1.78    0.19
   2   5   6    1.31    0.14
  -2   5  -6    1.68    0.13
   2   5   6    1.66    0.12
   2   5   6    1.46    0.13
  -2   5  -6    1.64    0.16
   2   5   6    1.52    0.11
  -3  -5  -6    2.80    0.17
   3  -5   6    2.84    0.18
   3  -5   6    2.99    0.21
  -3  -5  -6    3.29    0.15
  -3  -5  -6    3.24    0.19
   3  -5   6    3.14    0.17
   3   5   6    3.04    0.17
  -3   5  -6    3.06    0.20
  -3   5  -6    3.00    0.18
   3   5   6    3.12    0.20
   3   5   6    2.83    0.17
  -4  -5  -6    0.05    0.06
   4  -5   6    0.13    0.12
   4  -5   6    0.02    0.12
  -4  -5  -6    0.09    0.09
   4   5   6    0.08    0.08
  -4   5  -6    0.18    0.11
   4   5   6    0.05    0.09
  -4   5  -6    0.19    0.09
  -5  -5  -6    0.67    0.13
  -5  -5  -6    0.31    0.12
   5  -5   6    0.51    0.15
  -5  -5  -6    0.54    0.13
   5  -5   6    0.55    0.13
  -5   5  -6    0.38    0.11
  -5   5  -6    0.62    0.16
   5   5   6    0.33    0.11
   5   5   6    0.45    0.12
  -6  -5  -6    0.32    0.13
  -6  -5  -6    0.53    0.12
   6  -5   6    0.32    0.13
  -6  -5  -6    0.22    0.12
  -6   5  -6    0.32    0.11
  -6   5  -6    0.30    0.15
   6   5   6    0.58    0.13
   6   5   6    0.41    0.13
   7  -5   6    0.13    0.12
  -7  -5  -6    0.23    0.11
  -7  -5  -6    0.30    0.13
   7   5   6   -0.07    0.11
  -7   5  -6    0.22    0.16
  -7   5  -6    0.18    0.11
   8  -5   6    0.19    0.18
  -8  -5  -6    0.14    0.14
  -8  -5  -6    0.03    0.10
  -8   5  -6    0.10    0.11
   8   5   6    0.00    0.13
  -8   5  -6    0.16    0.14
   8  -6  -6    0.23    0.13
  -8  -6   6    0.36    0.14
  -8  -6   6    0.40    0.16
   8  -6  -6    0.63    0.17
   8   6  -6   -0.48    0.26
  -8   6   6    0.29    0.13
  -8   6   6    0.09    0.12
   8   6  -6    0.05    0.14
   7  -6  -6    0.43    0.14
  -7  -6   6    0.38    0.14
  -7  -6   6    0.23    0.13
   7   6  -6    0.38    0.13
  -7   6   6    0.23    0.13
  -7   6   6    0.46    0.14
   7   6  -6   -0.07    0.24
  -6  -6   6    0.00    0.10
  -6  -6   6    0.08    0.12
   6  -6  -6    0.07    0.09
  -6   6   6   -0.01    0.10
   6   6  -6   -0.02    0.20
  -6   6   6   -0.04    0.09
  -6   6   6    0.00    0.11
  -6   6   6   -0.03    0.07
   6   6  -6    0.23    0.12
  -5  -6   6    1.43    0.18
   5  -6  -6    1.24    0.18
  -5  -6   6    1.68    0.15
  -5  -6   6    1.72    0.18
  -5   6   6    1.39    0.17
   5   6  -6    1.34    0.24
  -5   6   6    1.80    0.18
  -5   6   6    1.79    0.20
  -5   6   6    1.53    0.17
   5   6  -6    1.36    0.18
  -4  -6   6    1.97    0.17
   4  -6  -6    2.12    0.16
   4  -6  -6    2.07    0.14
  -4  -6   6    2.20    0.15
  -4  -6   6    2.01    0.17
   4   6  -6    2.08    0.18
  -4   6   6    2.04    0.17
  -4   6   6    2.10    0.17
   4   6  -6    2.15    0.26
  -4   6   6    2.01    0.15
  -4   6   6    1.94    0.19
  -3  -6   6    0.50    0.09
  -3  -6   6    0.53    0.11
   3  -6  -6    0.42    0.10
  -3  -6   6    0.50    0.13
   3  -6  -6    0.45    0.10
  -3   6   6    0.35    0.09
  -3   6   6    0.50    0.11
   3   6  -6    0.56    0.12
   3   6  -6    0.49    0.14
  -3   6   6    0.48    0.09
  -3   6   6    0.47    0.11
  -2  -6   6    1.54    0.11
   2  -6  -6    1.67    0.17
  -2  -6   6    1.83    0.19
   2  -6  -6    1.50    0.15
  -2  -6   6    1.57    0.17
  -2  -6   6    1.55    0.11
  -2  -6   6    1.69    0.13
  -2   6   6    1.26    0.13
   2   6  -6    1.58    0.19
   2   6  -6    1.55    0.15
  -2   6   6    1.55    0.15
  -2   6   6    1.86    0.16
  -2   6   6    1.53    0.11
  -1  -6   6    1.74    0.13
   1  -6  -6    1.73    0.16
  -1  -6   6    1.59    0.15
  -1  -6   6    1.63    0.11
   1  -6  -6    1.71    0.16
  -1  -6   6    1.53    0.19
  -1   6   6    1.51    0.11
   1   6  -6    1.67    0.16
   1   6  -6    1.61    0.12
  -1   6   6    1.73    0.15
  -1   6   6    1.75    0.14
   0  -6   6    0.04    0.07
   0  -6   6    0.12    0.09
   0  -6   6    0.08    0.09
   0  -6  -6   -0.01    0.08
   0  -6   6    0.07    0.04
   0  -6  -6    0.09    0.07
   0   6  -6    0.06    0.04
   0   6   6    0.08    0.06
   0   6   6   -0.04    0.06
   0   6  -6   -0.09    0.06
   0   6  -6    0.02    0.06
   0   6   6   -0.06    0.07
   1  -6   6    3.27    0.20
  -1  -6  -6    3.32    0.20
   1  -6   6    3.32    0.20
  -1  -6  -6    3.12    0.16
   1  -6   6    3.33    0.23
   1   6   6    3.00    0.17
   1   6   6    3.09    0.17
   1   6   6    3.48    0.20
  -1   6  -6    3.05    0.19
  -1   6  -6    2.95    0.17
   2  -6   6    2.06    0.16
   2  -6   6    1.99    0.18
  -2  -6  -6    1.76    0.12
   2  -6   6    2.20    0.19
  -2  -6  -6    2.02    0.17
  -2   6  -6    1.89    0.18
   2   6   6    1.68    0.18
   2   6   6    1.81    0.15
   2   6   6    2.22    0.17
  -2   6  -6    2.08    0.16
  -3  -6  -6    4.17    0.23
  -3  -6  -6    3.97    0.17
   3  -6   6    4.11    0.25
   3  -6   6    4.63    0.27
   3  -6   6    4.25    0.20
   3   6   6    4.19    0.24
   3   6   6    4.37    0.22
  -3   6  -6    4.01    0.26
  -3   6  -6    4.63    0.23
   4  -6   6   -0.13    0.11
  -4  -6  -6    0.09    0.07
  -4  -6  -6   -0.11    0.09
   4  -6   6   -0.17    0.12
  -4   6  -6    0.12    0.10
   4   6   6    0.02    0.08
  -4   6  -6    0.03    0.06
   4   6   6   -0.06    0.10
  -5  -6  -6   -0.10    0.08
  -5  -6  -6    0.03    0.07
   5  -6   6   -0.03    0.12
   5  -6   6    0.08    0.13
  -5   6  -6   -0.02    0.12
  -5   6  -6    0.06    0.07
   5   6   6   -0.11    0.08
   6  -6   6    0.09    0.11
  -6  -6  -6    0.30    0.11
  -6  -6  -6    0.14    0.10
   6   6   6    0.04    0.11
  -6   6  -6    0.33    0.14
  -6   6  -6    0.04    0.10
  -7  -6  -6    0.01    0.09
  -7  -6  -6    0.14    0.13
   7  -6   6   -0.07    0.12
  -7   6  -6    0.23    0.13
  -7   6  -6   -0.12    0.09
   7   6   6    0.01    0.12
  -8  -6  -6    0.17    0.15
   8   6   6    0.14    0.11
  -8   6  -6    0.01    0.16
  -8   6  -6    0.14    0.13
   7  -7  -6    0.55    0.14
  -7  -7   6    0.69    0.16
  -7  -7   6    0.43    0.16
   7   7  -6    0.17    0.15
  -7   7   6    0.42    0.14
  -7   7   6    0.06    0.12
   7   7  -6   -0.14    0.17
  -6  -7   6    0.04    0.08
   6  -7  -6    0.20    0.13
  -6  -7   6   -0.02    0.08
   6   7  -6   -0.06    0.20
   6   7  -6    0.08    0.10
  -6   7   6    0.16    0.12
  -6   7   6    0.05    0.11
   5  -7  -6    2.33    0.23
  -5  -7   6    2.27    0.19
  -5  -7   6    2.45    0.20
  -5  -7   6    2.31    0.19
  -5   7   6    2.38    0.20
   5   7  -6    2.82    0.32
   5   7  -6    2.41    0.23
  -5   7   6    2.24    0.22
  -4  -7   6    0.11    0.10
  -4  -7   6    0.02    0.08
   4  -7  -6    0.18    0.12
   4  -7  -6    0.21    0.08
  -4  -7   6    0.18    0.11
   4   7  -6   -0.02    0.13
   4   7  -6    0.03    0.08
  -4   7   6    0.12    0.10
  -4   7   6    0.07    0.10
  -4   7   6    0.18    0.10
   3  -7  -6    0.09    0.08
   3  -7  -6   -0.04    0.10
  -3  -7   6    0.20    0.08
  -3  -7   6    0.23    0.09
  -3  -7   6    0.12    0.11
   3   7  -6    0.17    0.08
  -3   7   6    0.03    0.09
  -3   7   6    0.02    0.09
   3   7  -6    0.31    0.13
  -3   7   6    0.19    0.09
  -2  -7   6    1.09    0.17
  -2  -7   6    1.17    0.12
   2  -7  -6    1.18    0.16
   2  -7  -6    0.92    0.15
  -2   7   6    0.92    0.14
  -2   7   6    1.19    0.14
  -2   7   6    1.38    0.15
   2   7  -6    1.08    0.18
   2   7  -6    1.30    0.16
  -1  -7   6    0.06    0.13
   1  -7  -6    0.02    0.07
  -1  -7   6    0.03    0.08
   1  -7  -6   -0.12    0.08
  -1  -7   6    0.12    0.05
  -1   7   6    0.22    0.09
   1   7  -6    0.04    0.03
  -1   7   6    0.04    0.07
  -1   7   6    0.02    0.08
   1   7  -6    0.03    0.06
   1   7  -6    0.02    0.10
   0  -7   6    0.51    0.13
   0  -7  -6    0.55    0.12
   0  -7  -6    0.46    0.10
   0  -7   6    0.66    0.13
   0  -7   6    0.43    0.15
   0   7   6    0.53    0.10
   0   7   6    0.29    0.11
   0   7   6    0.41    0.10
   0   7  -6    0.62    0.11
   0   7  -6    0.42    0.13
   1  -7   6    0.70    0.17
   1  -7   6    0.80    0.14
  -1  -7  -6    0.76    0.11
   1  -7   6    0.78    0.15
  -1  -7  -6    0.81    0.14
  -1   7  -6    0.68    0.16
   1   7   6    0.76    0.12
   1   7   6    0.65    0.13
   1   7   6    0.67    0.13
  -1   7  -6    0.65    0.13
   2  -7   6    0.58    0.15
   2  -7   6    0.57    0.17
  -2  -7  -6    0.51    0.13
   2  -7   6    0.50    0.12
  -2  -7  -6    0.63    0.10
  -2   7  -6    0.83    0.16
   2   7   6    0.67    0.12
  -2   7  -6    0.51    0.12
   2   7   6    0.67    0.14
   2   7   6    0.56    0.13
   3  -7   6    1.63    0.20
  -3  -7  -6    1.49    0.19
   3  -7   6    1.55    0.21
  -3   7  -6    1.47    0.17
  -3   7  -6    1.47    0.21
   3   7   6    1.16    0.16
   3   7   6    1.39    0.15
   3   7   6    1.21    0.16
   4  -7   6    0.34    0.16
  -4  -7  -6    0.16    0.11
   4  -7   6    0.15    0.11
   4   7   6    0.19    0.10
  -4   7  -6    0.27    0.15
   4   7   6    0.27    0.11
  -4   7  -6    0.16    0.11
   5  -7   6    0.23    0.12
  -5  -7  -6    0.23    0.12
   5  -7   6    0.11    0.13
  -5  -7  -6    0.21    0.10
   5   7   6    0.00    0.09
  -5   7  -6    0.12    0.11
  -5   7  -6    0.01    0.10
   5   7   6    0.32    0.12
  -6  -7  -6    0.22    0.11
  -6  -7  -6    0.22    0.11
   6  -7   6   -0.02    0.15
  -6   7  -6   -0.04    0.10
  -6   7  -6    0.25    0.16
   6   7   6    0.03    0.12
  -7  -7  -6    0.19    0.14
   7  -7   6   -0.04    0.12
  -7   7  -6   -0.04    0.07
  -7   7  -6    0.16    0.16
   7   7   6   -0.08    0.11
   7  -8  -6    0.36    0.16
  -7  -8   6    0.41    0.16
  -7  -8   6    0.33    0.12
   7   8  -6    0.01    0.22
   7   8  -6    0.33    0.16
  -7   8   6    0.66    0.17
  -6  -8   6    0.20    0.12
   6  -8  -6    0.24    0.14
  -6  -8   6    0.01    0.10
   6   8  -6    0.13    0.14
  -6   8   6    0.15    0.12
  -6   8   6   -0.16    0.10
   6   8  -6   -0.12    0.17
  -5  -8   6    0.28    0.12
   5  -8  -6    0.28    0.14
  -5  -8   6    0.72    0.15
  -5  -8   6    0.32    0.13
   5   8  -6    0.19    0.15
  -5   8   6    0.00    0.11
   5   8  -6    0.23    0.13
  -5   8   6    0.37    0.11
  -4  -8   6    1.40    0.16
  -4  -8   6    1.55    0.20
   4  -8  -6    1.32    0.19
  -4  -8   6    1.43    0.17
  -4   8   6    1.22    0.17
  -4   8   6    1.21    0.18
   4   8  -6    1.17    0.18
   4   8  -6    1.36    0.20
  -3  -8   6    0.80    0.16
  -3  -8   6    0.79    0.13
   3  -8  -6    0.72    0.14
   3  -8  -6    0.84    0.16
   3   8  -6    1.08    0.19
  -3   8   6    0.68    0.13
  -3   8   6    0.50    0.12
   3   8  -6    0.98    0.16
  -3   8   6    0.52    0.14
   2  -8  -6    1.17    0.16
   2  -8  -6    0.99    0.16
  -2  -8   6    1.21    0.20
  -2   8   6    1.05    0.15
   2   8  -6    0.89    0.18
  -2   8   6    0.73    0.13
  -2   8   6    0.71    0.14
   2   8  -6    0.99    0.14
  -1  -8   6    0.04    0.13
   1  -8  -6    0.28    0.11
   1  -8  -6    0.05    0.10
  -1  -8   6    0.04    0.09
  -1   8   6    0.23    0.10
   1   8  -6    0.05    0.09
   1   8  -6    0.09    0.09
  -1   8   6    0.10    0.10
  -1   8   6    0.26    0.10
   0  -8  -6   -0.03    0.08
   0  -8   6    0.01    0.11
   0  -8   6   -0.08    0.12
   0  -8  -6   -0.13    0.08
   0   8  -6   -0.05    0.06
   0   8   6    0.05    0.06
   0   8   6    0.00    0.06
   0   8  -6   -0.09    0.09
   0   8   6   -0.03    0.06
   1  -8   6   -0.13    0.11
  -1  -8  -6    0.09    0.08
   1  -8   6   -0.20    0.08
  -1  -8  -6   -0.07    0.06
  -1   8  -6   -0.06    0.08
   1   8   6    0.10    0.08
   1   8   6    0.03    0.07
   1   8   6   -0.02    0.08
  -1   8  -6    0.01    0.08
   2  -8   6    0.12    0.14
  -2  -8  -6    0.25    0.08
  -2  -8  -6    0.21    0.10
   2  -8   6    0.23    0.12
  -2   8  -6    0.33    0.14
   2   8   6    0.15    0.10
  -2   8  -6    0.25    0.11
   2   8   6    0.21    0.10
   2   8   6    0.20    0.11
   3  -8   6    1.01    0.21
  -3  -8  -6    0.88    0.16
   3  -8   6    1.13    0.20
   3   8   6    0.75    0.14
   3   8   6    1.04    0.18
  -3   8  -6    1.04    0.16
  -3   8  -6    1.11    0.21
   3   8   6    0.86    0.14
   4  -8   6    0.04    0.15
   4  -8   6    0.29    0.16
  -4  -8  -6    0.09    0.12
  -4   8  -6    0.26    0.15
   4   8   6    0.19    0.12
   4   8   6    0.03    0.10
  -4   8  -6    0.21    0.12
   5  -8   6    0.36    0.18
   5  -8   6    0.21    0.16
  -5  -8  -6    0.12    0.11
  -5   8  -6    0.11    0.12
  -5   8  -6    0.28    0.16
   5   8   6    0.33    0.11
   5   8   6    0.25    0.13
   6  -8   6    0.00    0.17
  -6  -8  -6    0.10    0.14
  -6  -8  -6    0.33    0.13
  -6   8  -6    0.14    0.13
  -6   8  -6    0.03    0.15
   6   8   6   -0.01    0.09
   6   8   6    0.10    0.13
   6  -9  -6    0.44    0.16
  -6  -9   6    0.32    0.14
  -6  -9   6    0.28    0.13
   6   9  -6    0.05    0.14
   6   9  -6    0.62    0.17
  -6   9   6    0.08    0.13
   5  -9  -6    0.13    0.13
  -5  -9   6    0.36    0.11
  -5  -9   6    0.11    0.11
  -5  -9   6    0.08    0.10
  -5   9   6    0.10    0.12
  -5   9   6   -0.09    0.12
   5   9  -6    0.50    0.17
   5   9  -6   -0.05    0.13
  -4  -9   6    0.45    0.13
  -4  -9   6    0.31    0.13
   4  -9  -6    0.50    0.15
  -4   9   6    0.16    0.12
   4   9  -6    0.14    0.13
  -4   9   6   -0.03    0.12
   4   9  -6    0.28    0.14
   3  -9  -6    0.10    0.12
   3  -9  -6    0.28    0.12
  -3  -9   6    0.21    0.14
  -3   9   6    0.01    0.10
  -3   9   6    0.10    0.12
   3   9  -6    0.07    0.12
   3   9  -6    0.18    0.13
   2  -9  -6    0.06    0.11
   2  -9  -6   -0.07    0.07
  -2  -9   6    0.21    0.14
  -2   9   6    0.05    0.10
  -2   9   6   -0.04    0.07
   2   9  -6    0.16    0.13
   2   9  -6    0.08    0.11
  -2   9   6   -0.15    0.08
   1  -9  -6    0.09    0.11
  -1  -9   6   -0.05    0.13
   1  -9  -6    0.12    0.09
  -1   9   6    0.05    0.10
  -1   9   6    0.14    0.10
  -1   9   6    0.17    0.10
   1   9  -6    0.00    0.11
   1   9  -6    0.07    0.11
   0  -9  -6    0.17    0.09
   0  -9   6   -0.03    0.10
   0  -9  -6    0.06    0.08
   0  -9   6   -0.04    0.11
   0   9  -6    0.13    0.12
   0   9   6    0.10    0.10
   0   9   6    0.16    0.10
   0   9   6    0.01    0.10
   0   9  -6   -0.10    0.05
   1  -9   6    0.14    0.16
  -1  -9  -6   -0.01    0.08
   1  -9   6    0.13    0.14
  -1  -9  -6    0.19    0.10
  -1   9  -6    0.04    0.08
   1   9   6    0.14    0.12
  -1   9  -6    0.02    0.12
   1   9   6   -0.03    0.09
   1   9   6    0.00    0.10
   2  -9   6    1.71    0.23
  -2  -9  -6    1.52    0.21
   2  -9   6    1.86    0.23
   2   9   6    1.61    0.20
  -2   9  -6    1.49    0.20
   2   9   6    1.83    0.22
   2   9   6    1.63    0.19
  -2   9  -6    1.91    0.24
  -3  -9  -6    1.70    0.22
   3  -9   6    1.60    0.24
   3  -9   6    1.36    0.23
   3   9   6    1.54    0.19
   3   9   6    1.89    0.23
  -3   9  -6    1.53    0.21
   3   9   6    1.86    0.22
  -3   9  -6    1.59    0.25
   4  -9   6    0.28    0.18
   4  -9   6    0.55    0.19
  -4  -9  -6    0.63    0.15
   4   9   6    0.44    0.16
  -4   9  -6    0.33    0.17
  -4   9  -6    0.40    0.14
   4   9   6    0.60    0.16
   4   9   6    0.32    0.12
   5  -9   6   -0.05    0.13
  -5  -9  -6    0.68    0.17
   5   9   6    0.04    0.13
  -5   9  -6    0.25    0.17
   5   9   6    0.24    0.15
  -5   9  -6    0.15    0.13
   5 -10  -6    0.32    0.15
  -5 -10   6    0.31    0.13
   5  10  -6   -0.06    0.14
  -5  10   6    0.14    0.13
  -4 -10   6    0.22    0.12
   4 -10  -6    0.13    0.14
   4  10  -6    0.51    0.16
  -4  10   6    0.17    0.13
   4  10  -6    0.21    0.12
   3 -10  -6    0.41    0.14
  -3 -10   6    0.07    0.13
   3 -10  -6    0.08    0.13
   3  10  -6    0.18    0.14
   3  10  -6    0.13    0.11
  -3  10   6    0.14    0.10
  -3  10   6   -0.08    0.12
   2 -10  -6    0.26    0.13
   2 -10  -6    0.39    0.14
  -2 -10   6    0.26    0.12
  -2  10   6    0.18    0.12
  -2  10   6    0.00    0.12
   2  10  -6    0.30    0.14
   2  10  -6    0.33    0.14
   1 -10  -6    0.25    0.12
   1 -10  -6    0.51    0.15
  -1 -10   6    0.62    0.15
   1  10  -6    0.52    0.16
  -1  10   6    0.38    0.14
  -1  10   6    0.39    0.13
  -1  10   6    0.12    0.11
   1  10  -6    0.16    0.12
   0 -10  -6    1.66    0.23
   0 -10   6    1.86    0.25
   0 -10  -6    1.86    0.20
   0  10  -6    1.51    0.21
   0  10   6    1.51    0.18
   0  10   6    1.84    0.21
   0  10  -6    1.84    0.24
   0  10   6    1.52    0.20
   1 -10   6    1.08    0.20
  -1 -10  -6    0.87    0.19
   1 -10   6    1.12    0.21
   1  10   6    0.98    0.18
  -1  10  -6    1.21    0.22
   1  10   6    0.60    0.15
   1  10   6    0.81    0.15
  -1  10  -6    0.73    0.17
  -2 -10  -6    0.95    0.18
   2 -10   6    0.95    0.21
   2 -10   6    0.86    0.21
   2  10   6    0.84    0.17
   2  10   6    1.12    0.18
  -2  10  -6    0.77    0.17
   2  10   6    0.90    0.19
  -2  10  -6    0.80    0.19
  -3 -10  -6    0.21    0.14
   3 -10   6   -0.22    0.10
   3 -10   6    0.23    0.17
   3  10   6    0.20    0.15
   3  10   6   -0.05    0.12
  -3  10  -6    0.10    0.13
  -3  10  -6    0.01    0.13
   3  10   6    0.05    0.09
   4 -10   6    0.28    0.18
  -4 -10  -6    0.29    0.12
   4 -10   6   -0.18    0.11
  -4  10  -6    0.27    0.15
   4  10   6    0.15    0.15
   4  10   6    0.15    0.11
  -4  10  -6    0.09    0.10
   4  10   6   -0.01    0.09
  -3 -11   6    0.36    0.14
   3 -11  -6    0.47    0.17
   3 -11  -6    0.39    0.14
   3  11  -6    0.53    0.15
  -3  11   6    0.02    0.12
   3  11  -6    0.10    0.14
   2 -11  -6    0.15    0.12
  -2 -11   6    0.07    0.11
   2 -11  -6    0.25    0.13
   2  11  -6    0.23    0.14
   2  11  -6    0.16    0.09
  -2  11   6    0.11    0.10
  -2  11   6   -0.05    0.13
   1 -11  -6    0.34    0.14
  -1 -11   6    0.50    0.18
   1 -11  -6    0.23    0.12
   1  11  -6   -0.06    0.08
  -1  11   6   -0.07    0.12
  -1  11   6    0.18    0.13
   1  11  -6    0.52    0.15
   0 -11   6    0.44    0.19
   0 -11  -6    0.40    0.13
   0  11   6    0.27    0.14
   0  11   6    0.26    0.13
   0  11  -6    0.57    0.16
   0  11  -6    0.25    0.14
   1 -11   6   -0.06    0.10
  -1 -11  -6    0.19    0.11
   1  11   6   -0.23    0.11
  -1  11  -6    0.04    0.12
  -1  11  -6   -0.04    0.13
   1  11   6   -0.10    0.12
   1  11   6    0.17    0.13
   2 -11   6    0.58    0.20
  -2 -11  -6    0.59    0.18
   2 -11   6    0.80    0.20
  -2  11  -6    0.41    0.13
   2  11   6    0.64    0.15
   2  11   6    0.88    0.19
  -2  11  -6    1.13    0.21
   2  11   6    0.61    0.16
   3  11   6    0.01    0.12
  -3  11  -6   -0.02    0.09
   3  11   6   -0.09    0.12
  -9   0   7    0.39    0.12
   9   0  -7    0.72    0.21
  -9   0   7    0.54    0.17
  -9   0   7    0.51    0.14
   8   0  -7    0.09    0.14
  -8   0   7    0.24    0.11
  -8   0   7   -0.08    0.10
  -8   0   7    0.08    0.09
   7   0  -7    0.25    0.12
  -7   0   7    0.18    0.10
  -7   0   7    0.08    0.09
  -7   0   7    0.09    0.07
  -6   0   7   -0.14    0.04
  -6   0   7   -0.22    0.08
  -6   0   7   -0.02    0.07
   6   0  -7    0.10    0.11
  -5   0   7    0.81    0.09
  -5   0   7    0.91    0.13
   5   0  -7    1.25    0.11
   5   0  -7    1.33    0.17
  -5   0   7    1.08    0.11
  -5   0   7    0.93    0.13
   4   0  -7   -0.02    0.07
  -4   0   7    0.02    0.06
  -4   0   7   -0.13    0.06
  -4   0   7   -0.03    0.04
  -4   0   7    0.07    0.04
   4   0  -7    0.02    0.04
  -4   0   7   -0.14    0.07
  -3   0   7   54.20    1.06
   3   0  -7   54.92    1.18
  -3   0   7   54.27    1.03
   3   0  -7   56.20    0.98
  -3   0   7   55.52    1.08
  -3   0   7   54.91    0.98
   2   0  -7    0.03    0.06
  -2   0   7    0.01    0.05
  -2   0   7    0.04    0.05
  -2   0   7   -0.02    0.06
  -2   0   7    0.01    0.03
   2   0  -7    0.01    0.03
   1   0  -7   22.02    0.45
  -1   0   7   22.79    0.45
   1   0  -7   22.30    0.50
   1   0  -7   23.19    0.39
  -1   0   7   22.72    0.50
  -1   0   7   21.99    0.47
   0   0  -7   -0.05    0.02
   0   0  -7    0.04    0.03
   0   0   7    0.00    0.03
   0   0  -7   -0.07    0.03
   0   0   7    0.00    0.03
   0   0   7   -0.04    0.04
  -1   0  -7    3.97    0.15
  -1   0  -7    4.16    0.15
  -1   0  -7    4.00    0.14
  -1   0  -7    4.28    0.11
   1   0   7    4.08    0.12
   1   0   7    4.30    0.13
  -2   0  -7   -0.02    0.04
   2   0   7   -0.06    0.03
  -2   0  -7   -0.06    0.03
  -2   0  -7   -0.01    0.03
   2   0   7   -0.04    0.03
  -2   0  -7   -0.02    0.05
  -3   0  -7    1.04    0.08
  -3   0  -7    0.81    0.07
  -3   0  -7    1.07    0.11
  -3   0  -7    0.98    0.12
  -3   0  -7    0.85    0.07
  -3   0  -7    0.83    0.08
  -4   0  -7    0.04    0.07
  -4   0  -7    0.00    0.04
  -4   0  -7   -0.05    0.05
  -4   0  -7    0.01    0.04
  -4   0  -7   -0.01    0.04
  -5   0  -7    4.36    0.19
  -5   0  -7    4.14    0.20
  -5   0  -7    4.16    0.19
   5   0   7    3.96    0.21
  -5   0  -7    4.17    0.24
   6   0   7    0.10    0.11
  -6   0  -7    0.35    0.13
  -6   0  -7    0.02    0.07
  -6   0  -7    0.17    0.08
  -6   0  -7    0.26    0.10
  -7   0  -7    2.26    0.17
   7   0   7    2.08    0.18
  -7   0  -7    2.14    0.21
  -7   0  -7    2.38    0.18
  -8   0  -7    0.12    0.11
  -8   0  -7    0.02    0.09
   8   0   7    0.10    0.13
  -9   0  -7    0.30    0.15
   9   0   7    0.58    0.16
  -9  -1   7    0.36    0.13
  -9  -1   7    0.26    0.13
   9  -1  -7    0.48    0.18
  -9   1   7    0.51    0.16
  -9   1   7    0.40    0.16
  -9   1   7    0.30    0.14
   9   1  -7    0.41    0.18
  -8  -1   7    0.28    0.14
  -8  -1   7    0.16    0.13
   8  -1  -7    0.08    0.10
  -8   1   7   -0.05    0.07
  -8   1   7    0.21    0.13
  -8   1   7    0.00    0.09
   8   1  -7    0.14    0.12
  -7  -1   7    3.31    0.22
   7  -1  -7    3.32    0.24
  -7  -1   7    3.74    0.26
   7   1  -7    3.79    0.26
  -7   1   7    3.19    0.21
  -7   1   7    3.39    0.24
  -7   1   7    3.16    0.20
   6  -1  -7    0.06    0.11
  -6  -1   7    0.14    0.10
  -6  -1   7    0.16    0.11
   6  -1  -7    0.36    0.09
   6   1  -7    0.11    0.10
  -6   1   7    0.28    0.11
  -6   1   7    0.17    0.07
  -6   1   7    0.26    0.12
  -5  -1   7    0.05    0.09
   5  -1  -7    0.10    0.06
  -5  -1   7    0.20    0.08
  -5  -1   7    0.17    0.08
   5  -1  -7    0.23    0.11
  -5   1   7    0.19    0.10
   5   1  -7    0.25    0.05
  -5   1   7    0.28    0.06
  -5   1   7    0.23    0.09
  -5   1   7    0.32    0.08
   5   1  -7    0.40    0.11
  -4  -1   7    0.12    0.05
  -4  -1   7    0.05    0.06
  -4  -1   7    0.13    0.07
   4  -1  -7    0.05    0.08
   4  -1  -7    0.10    0.06
  -4  -1   7    0.00    0.06
  -4   1   7    0.14    0.07
   4   1  -7    0.13    0.09
  -4   1   7    0.08    0.06
  -4   1   7    0.17    0.06
  -4   1   7    0.15    0.06
   4   1  -7    0.14    0.04
   3  -1  -7   72.68    1.27
  -3  -1   7   69.81    1.34
  -3  -1   7   69.55    1.31
  -3  -1   7   72.92    1.39
  -3  -1   7   72.08    1.30
   3  -1  -7   71.78    1.48
   3   1  -7   69.75    1.50
  -3   1   7   72.27    1.25
  -3   1   7   70.15    1.31
   3   1  -7   72.58    1.25
  -3   1   7   73.71    1.36
   3   1  -7   73.33    1.23
  -3   1   7   69.76    1.34
   2  -1  -7    6.89    0.19
  -2  -1   7    7.00    0.22
  -2  -1   7    7.03    0.21
   2  -1  -7    6.67    0.19
   2  -1  -7    6.75    0.21
  -2  -1   7    6.94    0.20
  -2   1   7    6.84    0.22
  -2   1   7    6.92    0.21
   2   1  -7    6.98    0.24
  -2   1   7    6.99    0.21
   2   1  -7    6.72    0.18
   2   1  -7    6.87    0.17
  -2   1   7    6.84    0.17
   1  -1  -7   68.65    1.38
  -1  -1   7   70.94    1.26
   1  -1  -7   69.99    1.29
  -1  -1   7   69.91    1.34
  -1  -1   7   71.19    1.21
   1  -1  -7   69.23    1.22
  -1   1   7   67.80    1.23
  -1   1   7   68.52    1.27
   1   1  -7   72.52    1.16
  -1   1   7   69.13    1.33
  -1   1   7   70.34    1.14
   1   1  -7   68.58    1.21
   1   1  -7   70.35    1.42
   0  -1   7    0.24    0.04
   0  -1   7    0.24    0.04
   0  -1  -7    0.26    0.04
   0  -1   7    0.22    0.05
   0  -1  -7    0.25    0.06
   0  -1  -7    0.20    0.05
   0   1   7    0.25    0.02
   0   1  -7    0.27    0.05
   0   1  -7    0.22    0.05
   0   1   7    0.26    0.05
   0   1  -7    0.25    0.03
   0   1   7    0.29    0.05
   1  -1   7    0.07    0.03
  -1  -1  -7    0.08    0.04
  -1  -1  -7    0.09    0.04
   1  -1   7    0.12    0.05
  -1  -1  -7    0.08    0.03
   1  -1   7    0.10    0.03
  -1   1  -7    0.08    0.05
   1   1   7    0.03    0.04
  -1   1  -7    0.09    0.04
   1   1   7    0.07    0.05
  -2  -1  -7   -0.01    0.04
  -2  -1  -7    0.04    0.04
   2  -1   7   -0.02    0.04
  -2  -1  -7    0.07    0.03
   2  -1   7    0.06    0.03
  -2  -1  -7    0.08    0.04
  -2   1  -7    0.13    0.05
   2   1   7    0.04    0.04
   2   1   7    0.01    0.05
  -2   1  -7    0.07    0.05
  -2   1  -7    0.04    0.03
  -3  -1  -7    3.41    0.16
  -3  -1  -7    3.42    0.16
  -3  -1  -7    3.13    0.14
   3  -1   7    3.26    0.15
  -3  -1  -7    3.30    0.14
  -3  -1  -7    3.37    0.13
  -3  -1  -7    3.26    0.14
  -3   1  -7    3.18    0.17
  -3   1  -7    3.32    0.14
  -3   1  -7    3.02    0.15
   4  -1   7    0.44    0.08
  -4  -1  -7    0.46    0.08
  -4  -1  -7    0.35    0.08
  -4  -1  -7    0.46    0.09
  -4  -1  -7    0.43    0.08
  -4  -1  -7    0.40    0.10
   4  -1   7    0.20    0.09
  -4  -1  -7    0.37    0.08
  -4   1  -7    0.45    0.10
  -4   1  -7    0.50    0.07
  -4   1  -7    0.37    0.06
  -4   1  -7    0.41    0.08
  -5  -1  -7   18.35    0.46
  -5  -1  -7   18.22    0.47
   5  -1   7   18.30    0.46
  -5  -1  -7   18.46    0.46
  -5  -1  -7   17.72    0.54
   5  -1   7   17.74    0.47
  -5  -1  -7   17.90    0.47
  -5   1  -7   17.69    0.43
  -5   1  -7   17.92    0.46
  -5   1  -7   18.05    0.56
  -5   1  -7   17.75    0.43
   6  -1   7    1.16    0.16
  -6  -1  -7    1.02    0.14
  -6  -1  -7    1.14    0.14
  -6  -1  -7    0.85    0.13
  -6   1  -7    0.84    0.12
  -6   1  -7    1.05    0.12
   6   1   7    0.95    0.14
  -6   1  -7    1.00    0.12
  -6   1  -7    1.19    0.19
  -7  -1  -7    0.08    0.09
  -7  -1  -7    0.05    0.06
   7  -1   7    0.04    0.11
  -7  -1  -7   -0.03    0.08
   7   1   7    0.23    0.13
  -7   1  -7    0.07    0.07
  -7   1  -7    0.07    0.09
  -7   1  -7    0.09    0.10
  -8  -1  -7   -0.01    0.09
  -8  -1  -7    0.04    0.08
  -8  -1  -7    0.09    0.09
   8   1   7    0.33    0.15
  -8   1  -7    0.09    0.11
   9  -1   7    1.13    0.23
   9   1   7    1.06    0.21
  -9   1  -7    0.40    0.13
   9  -2  -7    0.13    0.14
  -9  -2   7    0.37    0.13
  -9  -2   7    0.19    0.14
   9   2  -7    0.15    0.13
  -9   2   7    0.30    0.14
  -9   2   7    0.40    0.15
   9   2  -7    0.06    0.17
  -9   2   7    0.24    0.15
   8  -2  -7    0.24    0.14
  -8  -2   7    0.33    0.14
  -8  -2   7    0.19    0.13
  -8   2   7    0.27    0.11
   8   2  -7    0.09    0.12
  -8   2   7    0.25    0.11
   8   2  -7    0.15    0.12
  -8   2   7    0.21    0.12
  -7  -2   7    0.15    0.11
   7  -2  -7    0.16    0.12
  -7  -2   7    0.28    0.13
   7  -2  -7    0.22    0.09
   7   2  -7    0.38    0.14
  -7   2   7    0.28    0.12
   7   2  -7    0.12    0.08
  -7   2   7    0.17    0.09
  -7   2   7    0.34    0.13
  -6  -2   7    3.54    0.22
   6  -2  -7    3.60    0.18
   6  -2  -7    3.47    0.24
  -6  -2   7    3.49    0.21
  -6   2   7    3.79    0.21
   6   2  -7    3.54    0.26
  -6   2   7    3.55    0.21
  -6   2   7    3.42    0.22
   6   2  -7    3.79    0.21
  -5  -2   7    0.11    0.09
  -5  -2   7   -0.09    0.07
   5  -2  -7    0.02    0.07
   5  -2  -7    0.05    0.07
  -5  -2   7   -0.04    0.07
  -5   2   7   -0.01    0.06
  -5   2   7   -0.03    0.06
  -5   2   7    0.03    0.07
   5   2  -7   -0.10    0.06
   5   2  -7    0.04    0.08
  -4  -2   7    0.98    0.12
  -4  -2   7    0.97    0.09
   4  -2  -7    1.07    0.06
   4  -2  -7    1.28    0.12
  -4  -2   7    1.05    0.12
   4  -2  -7    1.09    0.11
  -4  -2   7    1.03    0.13
   4   2  -7    1.01    0.11
  -4   2   7    0.89    0.12
   4   2  -7    1.11    0.06
  -4   2   7    1.16    0.11
  -4   2   7    1.02    0.11
  -4   2   7    1.18    0.09
   4   2  -7    1.01    0.15
  -3  -2   7   11.92    0.30
  -3  -2   7   11.73    0.34
  -3  -2   7   11.71    0.31
  -3  -2   7   11.57    0.33
   3  -2  -7   11.74    0.27
   3  -2  -7   11.57    0.33
   3  -2  -7   11.77    0.30
   3   2  -7   11.76    0.25
   3   2  -7   11.56    0.37
  -3   2   7   10.04    0.28
  -3   2   7   11.65    0.32
   3   2  -7   11.96    0.29
  -3   2   7   11.98    0.28
  -3   2   7   11.77    0.32
  -2  -2   7    2.64    0.12
  -2  -2   7    2.76    0.14
  -2  -2   7    2.67    0.13
   2  -2  -7    2.96    0.13
  -2  -2   7    2.90    0.12
   2  -2  -7    2.75    0.12
  -2   2   7    2.89    0.13
  -2   2   7    2.71    0.14
   2   2  -7    2.83    0.10
  -2   2   7    2.75    0.13
   2   2  -7    2.91    0.11
   2   2  -7    2.93    0.15
  -2   2   7    2.94    0.11
  -1  -2   7    9.32    0.27
  -1  -2   7    9.92    0.22
   1  -2  -7    9.74    0.26
  -1  -2   7    9.71    0.28
  -1  -2   7    9.82    0.24
   1  -2  -7    9.56    0.22
   1  -2  -7    9.64    0.25
   1   2  -7    9.75    0.22
  -1   2   7    9.78    0.20
   1   2  -7    9.45    0.23
   1   2  -7    9.41    0.29
  -1   2   7    9.55    0.26
  -1   2   7    9.52    0.26
   0  -2   7    0.46    0.07
   0  -2  -7    0.43    0.06
   0  -2   7    0.41    0.04
   0  -2  -7    0.37    0.06
   0  -2   7    0.40    0.05
   0   2   7    0.44    0.04
   0   2  -7    0.42    0.07
   0   2  -7    0.43    0.07
   0   2   7    0.32    0.06
   0   2  -7    0.36    0.04
   0   2   7    0.36    0.06
  -1  -2  -7    1.51    0.09
   1  -2   7    1.69    0.04
  -1  -2  -7    1.73    0.07
  -1  -2  -7    1.50    0.10
   1  -2   7    1.72    0.11
   1  -2   7    1.63    0.06
   1   2   7    1.66    0.11
  -1   2  -7    1.49    0.10
   1   2   7    1.59    0.07
  -1   2  -7    1.63    0.08
  -1   2  -7    1.60    0.12
   1   2   7    1.70    0.10
   2  -2   7   40.15    0.83
   2  -2   7   40.55    0.72
  -2  -2  -7   40.70    0.85
  -2  -2  -7   39.31    0.76
   2  -2   7   42.84    0.70
  -2  -2  -7   40.01    0.83
   2   2   7   39.45    0.81
   2   2   7   41.01    0.79
   2   2   7   39.56    0.73
  -2   2  -7   40.24    0.75
  -2   2  -7   39.07    0.91
  -3  -2  -7    2.48    0.12
   3  -2   7    2.36    0.14
  -3  -2  -7    2.42    0.13
   3  -2   7    2.60    0.14
  -3  -2  -7    2.36    0.14
   3   2   7    2.83    0.13
  -3   2  -7    2.60    0.09
  -3   2  -7    2.49    0.16
  -3   2  -7    2.50    0.13
  -4  -2  -7    0.98    0.10
  -4  -2  -7    1.25    0.13
   4  -2   7    1.21    0.15
   4  -2   7    1.21    0.11
  -4  -2  -7    1.21    0.11
  -4  -2  -7    1.17    0.10
  -4   2  -7    1.19    0.08
  -4   2  -7    1.05    0.11
  -4   2  -7    1.39    0.17
  -4   2  -7    1.13    0.08
  -5  -2  -7    0.01    0.07
  -5  -2  -7    0.06    0.06
  -5  -2  -7   -0.07    0.07
  -5  -2  -7    0.03    0.06
   5  -2   7    0.07    0.10
  -5   2  -7    0.05    0.09
  -5   2  -7   -0.02    0.07
  -5   2  -7    0.04    0.05
   5   2   7   -0.10    0.08
   6  -2   7    0.16    0.12
  -6  -2  -7    0.07    0.07
  -6  -2  -7    0.26    0.09
  -6  -2  -7    0.18    0.10
  -6   2  -7    0.08    0.09
   6   2   7    0.19    0.11
  -6   2  -7    0.13    0.12
  -7  -2  -7    0.77    0.14
   7  -2   7    0.60    0.16
  -7  -2  -7    0.51    0.11
   7   2   7    0.86    0.17
  -7   2  -7    0.54    0.17
  -7   2  -7    0.90    0.16
  -8  -2  -7    0.11    0.09
   8  -2   7   -0.08    0.14
  -8  -2  -7    0.11    0.10
   8   2   7    0.24    0.12
   8   2   7    0.15    0.12
  -8   2  -7    0.09    0.12
  -8   2  -7    0.07    0.15
  -9  -2  -7    0.68    0.16
  -9  -2  -7    0.45    0.15
   9   2   7    0.65    0.17
  -9   2  -7    0.65    0.17
   9   2   7    0.72    0.18
  -9  -3   7    0.28    0.14
  -9  -3   7    0.39    0.17
   9  -3  -7    0.35    0.15
   9   3  -7    0.03    0.15
  -9   3   7    0.37    0.15
  -9   3   7   -0.09    0.08
  -9   3   7    0.21    0.15
   9   3  -7    0.25    0.14
  -8  -3   7    0.34    0.15
  -8  -3   7    0.20    0.13
   8  -3  -7    0.16    0.13
   8   3  -7   -0.13    0.11
   8   3  -7   -0.04    0.16
  -8   3   7   -0.10    0.12
  -8   3   7   -0.08    0.09
  -8   3   7    0.04    0.09
   7  -3  -7    0.54    0.15
  -7  -3   7    0.52    0.14
   7  -3  -7    0.49    0.11
  -7  -3   7    0.32    0.11
  -7   3   7    0.50    0.12
   7   3  -7    0.36    0.13
   7   3  -7    0.45    0.16
  -7   3   7    0.32    0.12
  -7   3   7    0.59    0.14
  -6  -3   7    0.18    0.11
   6  -3  -7    0.20    0.08
   6  -3  -7    0.22    0.12
  -6  -3   7    0.27    0.11
   6   3  -7    0.09    0.11
   6   3  -7    0.06    0.07
  -6   3   7    0.01    0.08
  -6   3   7    0.16    0.08
  -6   3   7    0.12    0.11
   5  -3  -7    0.15    0.09
  -5  -3   7    0.26    0.11
   5  -3  -7    0.27    0.11
  -5  -3   7    0.20    0.08
  -5   3   7    0.15    0.10
   5   3  -7    0.37    0.10
  -5   3   7    0.25    0.08
   5   3  -7    0.24    0.14
  -5   3   7    0.37    0.09
   4  -3  -7    1.14    0.13
  -4  -3   7    1.20    0.12
  -4  -3   7    1.11    0.14
   4  -3  -7    1.08    0.13
  -4  -3   7    1.18    0.14
  -4  -3   7    1.20    0.12
   4  -3  -7    1.09    0.07
  -4   3   7    1.19    0.14
  -4   3   7    1.13    0.08
  -4   3   7    1.00    0.11
  -4   3   7    1.02    0.13
   4   3  -7    1.23    0.10
   4   3  -7    1.19    0.18
  -3  -3   7    0.81    0.11
  -3  -3   7    0.63    0.10
   3  -3  -7    0.66    0.08
   3  -3  -7    0.66    0.10
   3  -3  -7    0.68    0.10
  -3  -3   7    0.74    0.12
  -3  -3   7    0.70    0.09
  -3   3   7    0.62    0.10
   3   3  -7    0.78    0.12
  -3   3   7    0.48    0.08
  -3   3   7    0.64    0.07
   3   3  -7    0.73    0.09
  -3   3   7    0.61    0.08
   3   3  -7    0.67    0.05
   2  -3  -7   24.13    0.52
   2  -3  -7   24.11    0.52
  -2  -3   7   23.98    0.54
  -2  -3   7   24.50    0.52
  -2  -3   7   24.37    0.58
   2  -3  -7   24.63    0.54
  -2  -3   7   23.66    0.49
   2   3  -7   24.45    0.46
  -2   3   7   24.73    0.48
  -2   3   7   23.78    0.53
  -2   3   7   24.29    0.54
   2   3  -7   23.35    0.61
   2   3  -7   24.78    0.50
  -1  -3   7    3.96    0.17
  -1  -3   7    3.85    0.12
   1  -3  -7    4.30    0.16
   1  -3  -7    3.96    0.16
  -1  -3   7    3.97    0.14
   1  -3  -7    4.07    0.11
  -1  -3   7    3.94    0.19
  -1   3   7    4.13    0.13
   1   3  -7    3.74    0.18
  -1   3   7    3.87    0.16
   1   3  -7    3.97    0.14
  -1   3   7    3.88    0.17
   1   3  -7    3.93    0.14
   0  -3   7    0.11    0.07
   0  -3   7    0.05    0.07
   0  -3   7   -0.01    0.03
   0  -3   7   -0.01    0.02
   0  -3  -7   -0.07    0.03
   0  -3  -7    0.06    0.05
   0   3   7    0.03    0.03
   0   3   7   -0.05    0.05
   0   3   7    0.03    0.06
   0   3  -7   -0.02    0.06
   0   3  -7   -0.03    0.03
   1  -3   7   10.71    0.31
   1  -3   7   10.80    0.30
   1  -3   7   10.55    0.31
   1  -3   7   11.27    0.21
  -1  -3  -7   10.82    0.31
  -1  -3  -7   10.95    0.28
  -1   3  -7   11.45    0.27
   1   3   7   10.91    0.24
   1   3   7   11.32    0.31
   1   3   7   11.21    0.29
  -1   3  -7   10.83    0.34
   1   3   7   10.99    0.25
  -2  -3  -7    2.02    0.11
  -2  -3  -7    1.81    0.13
   2  -3   7    1.88    0.14
   2  -3   7    1.76    0.14
   2  -3   7    2.10    0.13
  -2   3  -7    2.06    0.11
  -2   3  -7    1.88    0.13
   2   3   7    1.76    0.13
   2   3   7    1.92    0.12
   2   3   7    1.89    0.10
   2   3   7    2.09    0.10
  -3  -3  -7    1.41    0.12
  -3  -3  -7    1.20    0.09
   3  -3   7    1.37    0.15
   3  -3   7    1.34    0.15
  -3  -3  -7    1.39    0.12
   3  -3   7    1.38    0.12
  -3   3  -7    1.38    0.06
   3   3   7    1.18    0.10
  -3   3  -7    1.30    0.11
  -3   3  -7    1.44    0.16
   3   3   7    1.18    0.10
  -4  -3  -7    0.49    0.08
  -4  -3  -7    0.57    0.10
   4  -3   7    0.47    0.09
  -4  -3  -7    0.41    0.10
   4  -3   7    0.49    0.11
   4  -3   7    0.55    0.12
  -4  -3  -7    0.51    0.09
   4   3   7    0.43    0.09
  -4   3  -7    0.60    0.10
   4   3   7    0.67    0.12
  -4   3  -7    0.76    0.14
   5  -3   7    0.50    0.12
  -5  -3  -7    0.47    0.10
  -5  -3  -7    0.50    0.12
  -5  -3  -7    0.35    0.08
   5  -3   7    0.36    0.13
  -5  -3  -7    0.42    0.09
   5   3   7    0.49    0.11
  -5   3  -7    0.33    0.08
  -5   3  -7    0.40    0.13
   5   3   7    0.54    0.12
  -6  -3  -7    0.41    0.12
  -6  -3  -7    0.49    0.12
  -6  -3  -7    0.73    0.12
   6  -3   7    0.45    0.14
   6   3   7    0.71    0.15
   6   3   7    0.55    0.12
  -6   3  -7    0.61    0.11
  -6   3  -7    0.90    0.17
   7  -3   7    0.11    0.14
  -7  -3  -7    0.09    0.08
  -7  -3  -7    0.01    0.07
  -7   3  -7   -0.01    0.09
   7   3   7    0.10    0.09
   7   3   7    0.10    0.12
  -7   3  -7    0.00    0.09
  -8  -3  -7    0.18    0.10
   8  -3   7    0.22    0.16
  -8  -3  -7    0.17    0.10
  -8   3  -7    0.32    0.18
   8   3   7    0.60    0.17
   8   3   7    0.06    0.11
  -8   3  -7    0.21    0.13
  -9  -4   7    0.40    0.14
   9  -4  -7    0.42    0.16
  -9  -4   7    0.29    0.15
   9   4  -7   -0.45    0.20
  -9   4   7   -0.02    0.12
   9   4  -7    0.02    0.11
  -9   4   7   -0.05    0.13
  -8  -4   7    0.32    0.14
  -8  -4   7    0.33    0.13
   8  -4  -7    0.27    0.14
   8  -4  -7    0.40    0.12
  -8   4   7    0.31    0.14
  -8   4   7    0.25    0.13
   8   4  -7    0.23    0.22
   8   4  -7    0.21    0.13
  -8   4   7    0.27    0.11
  -7  -4   7    0.33    0.13
   7  -4  -7    0.39    0.12
   7  -4  -7    0.44    0.13
  -7  -4   7    0.21    0.11
  -7   4   7    0.22    0.10
   7   4  -7    0.19    0.19
  -7   4   7    0.23    0.11
   7   4  -7    0.10    0.12
  -7   4   7    0.13    0.12
  -6  -4   7    1.35    0.19
   6  -4  -7    1.52    0.19
   6  -4  -7    1.35    0.16
  -6  -4   7    1.43    0.17
  -6   4   7    1.33    0.16
  -6   4   7    1.34    0.18
  -6   4   7    1.47    0.18
   6   4  -7    1.37    0.17
   6   4  -7    1.41    0.24
  -5  -4   7    0.57    0.13
   5  -4  -7    0.41    0.11
   5  -4  -7    0.41    0.12
  -5  -4   7    0.32    0.10
  -5  -4   7    0.54    0.10
   5   4  -7    0.46    0.11
  -5   4   7    0.39    0.10
  -5   4   7    0.36    0.09
   5   4  -7    0.32    0.17
  -5   4   7    0.33    0.12
  -4  -4   7    0.04    0.07
  -4  -4   7   -0.03    0.06
  -4  -4   7    0.00    0.06
   4  -4  -7   -0.08    0.08
  -4  -4   7    0.02    0.07
   4  -4  -7   -0.04    0.05
   4   4  -7    0.05    0.07
   4   4  -7    0.00    0.13
  -4   4   7   -0.04    0.06
  -4   4   7    0.09    0.09
  -4   4   7    0.07    0.06
  -3  -4   7    0.13    0.07
  -3  -4   7    0.13    0.08
  -3  -4   7    0.02    0.09
   3  -4  -7    0.01    0.05
   3  -4  -7    0.00    0.08
  -3  -4   7    0.02    0.05
  -3  -4   7    0.12    0.04
  -3   4   7    0.16    0.06
  -3   4   7    0.07    0.08
  -3   4   7   -0.02    0.07
   3   4  -7    0.03    0.06
   3   4  -7    0.01    0.11
  -2  -4   7   20.88    0.54
   2  -4  -7   20.05    0.47
   2  -4  -7   20.35    0.48
  -2  -4   7   20.54    0.42
  -2  -4   7   20.15    0.44
  -2  -4   7   20.18    0.50
  -2  -4   7   20.53    0.47
  -2   4   7   20.29    0.48
   2   4  -7   20.37    0.56
  -2   4   7   20.86    0.44
   2   4  -7   20.52    0.46
  -2   4   7   20.89    0.49
   1  -4  -7    1.01    0.09
  -1  -4   7    1.30    0.14
   1  -4  -7    1.20    0.12
  -1  -4   7    1.40    0.15
  -1  -4   7    1.10    0.07
  -1  -4   7    1.07    0.08
  -1  -4   7    1.02    0.09
   1   4  -7    1.11    0.09
  -1   4   7    1.17    0.12
   1   4  -7    1.23    0.14
  -1   4   7    1.11    0.08
  -1   4   7    1.13    0.10
   0  -4   7    7.30    0.27
   0  -4   7    7.21    0.26
   0  -4   7    7.42    0.23
   0  -4   7    7.24    0.18
   0  -4  -7    6.86    0.24
   0  -4  -7    7.13    0.23
   0   4   7    7.06    0.24
   0   4  -7    7.12    0.28
   0   4   7    6.65    0.23
   0   4   7    7.25    0.20
   0   4  -7    7.49    0.22
  -1  -4  -7   13.35    0.38
   1  -4   7   13.19    0.35
   1  -4   7   13.77    0.39
   1  -4   7   14.08    0.39
  -1  -4  -7   14.00    0.34
  -1   4  -7   13.48    0.33
   1   4   7   14.28    0.32
   1   4   7   14.12    0.29
   1   4   7   14.31    0.38
   1   4   7   13.65    0.36
  -1   4  -7   14.08    0.42
  -2  -4  -7    0.05    0.05
   2  -4   7    0.09    0.07
   2  -4   7    0.08    0.10
   2  -4   7   -0.12    0.08
   2   4   7    0.03    0.05
  -2   4  -7    0.01    0.05
   2   4   7    0.01    0.05
   2   4   7    0.11    0.07
   2   4   7    0.11    0.06
  -2   4  -7    0.08    0.06
   3  -4   7    0.23    0.11
   3  -4   7    0.58    0.13
   3  -4   7    0.49    0.09
  -3  -4  -7    0.38    0.07
  -3  -4  -7    0.29    0.09
   3   4   7    0.36    0.08
   3   4   7    0.32    0.08
  -3   4  -7    0.33    0.11
   3   4   7    0.45    0.08
  -3   4  -7    0.39    0.09
   4  -4   7    0.23    0.08
  -4  -4  -7    0.30    0.10
  -4  -4  -7    0.30    0.07
  -4  -4  -7    0.17    0.09
   4  -4   7    0.35    0.12
   4  -4   7    0.28    0.13
  -4   4  -7    0.35    0.12
   4   4   7    0.32    0.10
  -4   4  -7    0.14    0.08
   4   4   7    0.21    0.07
   5  -4   7    4.33    0.24
  -5  -4  -7    4.54    0.25
  -5  -4  -7    4.39    0.22
  -5  -4  -7    4.45    0.23
   5  -4   7    4.42    0.26
   5   4   7    4.12    0.23
  -5   4  -7    3.90    0.22
   5   4   7    4.45    0.22
  -5   4  -7    4.52    0.28
  -6  -4  -7    0.39    0.11
  -6  -4  -7    0.63    0.15
  -6  -4  -7    0.43    0.13
   6  -4   7    0.32    0.12
   6   4   7    0.56    0.14
  -6   4  -7    0.49    0.12
  -6   4  -7    0.40    0.13
   6   4   7    0.45    0.12
  -7  -4  -7    0.21    0.12
   7  -4   7   -0.03    0.14
  -7  -4  -7    0.10    0.09
   7   4   7    0.21    0.09
   7   4   7    0.04    0.12
  -7   4  -7    0.16    0.12
  -7   4  -7    0.28    0.12
  -8  -4  -7    0.24    0.13
  -8  -4  -7    0.53    0.16
   8  -4   7    0.24    0.17
   8   4   7    0.21    0.11
   8   4   7    0.40    0.16
  -8   4  -7    0.16    0.12
  -8   4  -7    0.20    0.17
   8  -5  -7    0.07    0.10
   8  -5  -7    0.26    0.13
  -8  -5   7    0.34    0.15
  -8  -5   7    0.22    0.14
  -8   5   7    0.04    0.13
   8   5  -7    0.18    0.14
  -8   5   7    0.05    0.09
   8   5  -7   -0.20    0.24
   7  -5  -7    0.88    0.16
   7  -5  -7    0.82    0.16
  -7  -5   7    0.46    0.13
  -7  -5   7    0.70    0.16
  -7   5   7    0.56    0.14
  -7   5   7    0.45    0.12
   7   5  -7    0.26    0.24
   7   5  -7    0.65    0.14
  -7   5   7    0.70    0.15
  -6  -5   7    6.92    0.32
  -6  -5   7    7.59    0.33
   6  -5  -7    7.76    0.34
   6  -5  -7    7.12    0.30
  -6   5   7    7.77    0.33
   6   5  -7    7.50    0.33
  -6   5   7    7.33    0.31
  -6   5   7    7.38    0.33
   6   5  -7    7.23    0.42
  -5  -5   7    0.23    0.09
  -5  -5   7    0.30    0.11
   5  -5  -7    0.65    0.13
  -5  -5   7    0.51    0.10
   5   5  -7    0.37    0.12
  -5   5   7    0.59    0.11
  -5   5   7    0.48    0.11
   5   5  -7    0.42    0.15
  -5   5   7    0.32    0.12
  -4  -5   7    0.27    0.10
  -4  -5   7    0.19    0.10
  -4  -5   7    0.38    0.10
   4  -5  -7    0.20    0.08
   4  -5  -7    0.15    0.07
   4   5  -7    0.08    0.08
   4   5  -7    0.22    0.12
  -4   5   7    0.20    0.08
  -4   5   7    0.33    0.11
  -4   5   7    0.16    0.10
  -4   5   7    0.21    0.09
  -3  -5   7    0.83    0.11
   3  -5  -7    0.83    0.13
   3  -5  -7    0.95    0.11
  -3  -5   7    1.12    0.15
  -3  -5   7    0.94    0.12
  -3  -5   7    0.92    0.13
  -3   5   7    0.97    0.11
  -3   5   7    0.82    0.13
  -3   5   7    0.93    0.13
   3   5  -7    0.93    0.11
  -3   5   7    1.05    0.12
   3   5  -7    1.11    0.16
  -2  -5   7    4.05    0.22
   2  -5  -7    4.07    0.19
  -2  -5   7    4.18    0.23
  -2  -5   7    4.26    0.18
  -2  -5   7    4.69    0.16
  -2  -5   7    4.46    0.17
   2  -5  -7    4.07    0.19
  -2   5   7    4.48    0.21
   2   5  -7    4.38    0.24
  -2   5   7    4.43    0.18
   2   5  -7    4.37    0.19
  -2   5   7    4.44    0.20
  -2   5   7    4.23    0.16
  -1  -5   7    2.84    0.13
  -1  -5   7    2.78    0.11
  -1  -5   7    2.63    0.17
   1  -5  -7    2.55    0.15
  -1  -5   7    2.72    0.14
  -1  -5   7    2.55    0.17
   1  -5  -7    2.52    0.14
  -1   5   7    2.54    0.16
  -1   5   7    2.42    0.10
   1   5  -7    2.68    0.18
   1   5  -7    2.64    0.15
  -1   5   7    2.63    0.13
  -1   5   7    2.86    0.16
   0  -5   7    0.02    0.07
   0  -5   7   -0.07    0.07
   0  -5   7    0.02    0.03
   0  -5  -7   -0.12    0.05
   0  -5  -7    0.00    0.05
   0  -5   7   -0.05    0.09
   0   5   7   -0.01    0.05
   0   5  -7    0.00    0.06
   0   5   7   -0.11    0.06
   0   5  -7   -0.01    0.03
   0   5   7    0.06    0.05
   0   5  -7    0.02    0.06
  -1  -5  -7    1.68    0.11
   1  -5   7    1.97    0.16
  -1  -5  -7    1.76    0.15
   1  -5   7    1.65    0.13
   1  -5   7    1.99    0.17
   1   5   7    1.47    0.12
  -1   5  -7    1.74    0.16
   1   5   7    1.76    0.12
  -1   5  -7    1.84    0.13
   1   5   7    1.57    0.14
  -2  -5  -7    7.72    0.24
   2  -5   7    7.95    0.29
  -2  -5  -7    7.96    0.30
   2  -5   7    7.62    0.28
   2  -5   7    7.87    0.30
  -2   5  -7    8.07    0.27
   2   5   7    7.64    0.28
  -2   5  -7    7.71    0.32
   2   5   7    7.81    0.29
   2   5   7    7.90    0.25
  -3  -5  -7    4.27    0.18
  -3  -5  -7    4.03    0.21
   3  -5   7    4.24    0.21
   3  -5   7    3.90    0.21
   3  -5   7    4.08    0.24
   3   5   7    4.09    0.21
  -3   5  -7    3.84    0.19
  -3   5  -7    4.08    0.25
   3   5   7    4.07    0.19
   4  -5   7    0.12    0.13
  -4  -5  -7    0.07    0.09
  -4  -5  -7   -0.01    0.05
  -4  -5  -7    0.05    0.07
   4  -5   7    0.08    0.12
   4   5   7    0.13    0.08
  -4   5  -7    0.06    0.08
  -4   5  -7    0.07    0.08
   4   5   7    0.06    0.07
   5  -5   7    0.80    0.17
  -5  -5  -7    0.67    0.14
  -5  -5  -7    0.99    0.15
   5  -5   7    0.88    0.16
  -5   5  -7    0.87    0.14
  -5   5  -7    0.92    0.17
   5   5   7    0.91    0.14
  -6  -5  -7    0.11    0.09
  -6  -5  -7    0.06    0.09
  -6  -5  -7    0.10    0.09
   6  -5   7    0.10    0.14
  -6   5  -7    0.02    0.12
  -6   5  -7    0.02    0.07
   6   5   7    0.07    0.10
  -7  -5  -7    0.69    0.17
   7  -5   7    0.61    0.19
  -7  -5  -7    0.57    0.13
  -7   5  -7    0.54    0.13
   7   5   7    0.53    0.13
  -7   5  -7    0.61    0.20
  -8  -5  -7    0.54    0.17
  -8  -5  -7    0.24    0.14
   8  -5   7    0.31    0.15
   8   5   7    0.25    0.15
  -8   5  -7    0.28    0.14
  -8   5  -7    0.47    0.20
   8  -6  -7    0.69    0.16
  -8  -6   7    0.46    0.14
   8  -6  -7    1.24    0.19
  -8  -6   7    0.32    0.15
   8   6  -7    0.46    0.17
   8   6  -7   -0.07    0.29
  -8   6   7    0.30    0.15
  -8   6   7    0.50    0.15
  -7  -6   7    0.53    0.15
   7  -6  -7    0.86    0.16
   7  -6  -7    0.66    0.16
  -7  -6   7    0.45    0.14
  -7   6   7    0.63    0.14
  -7   6   7    0.43    0.14
   7   6  -7    0.60    0.16
   7   6  -7    0.34    0.27
  -6  -6   7    0.77    0.16
  -6  -6   7    0.69    0.15
   6  -6  -7    0.62    0.13
  -6   6   7    0.47    0.13
   6   6  -7    0.52    0.20
   6   6  -7    0.64    0.13
  -6   6   7    0.34    0.13
  -6   6   7    0.54    0.15
  -5  -6   7    0.30    0.11
   5  -6  -7    0.45    0.13
  -5  -6   7    0.40    0.11
  -5  -6   7    0.47    0.11
  -5   6   7    0.38    0.12
   5   6  -7    0.36    0.19
  -5   6   7    0.38    0.11
  -5   6   7    0.32    0.10
  -5   6   7    0.37    0.12
   5   6  -7    0.38    0.12
  -4  -6   7    0.28    0.09
  -4  -6   7    0.13    0.10
  -4  -6   7    0.14    0.07
   4  -6  -7    0.07    0.08
   4  -6  -7    0.19    0.08
   4   6  -7    0.05    0.09
  -4   6   7    0.07    0.09
   4   6  -7    0.09    0.14
  -4   6   7    0.20    0.10
  -4   6   7    0.11    0.11
  -4   6   7    0.06    0.08
   3  -6  -7    1.14    0.16
   3  -6  -7    1.11    0.13
  -3  -6   7    0.90    0.16
  -3  -6   7    0.84    0.14
  -3  -6   7    1.04    0.13
  -3  -6   7    0.97    0.12
  -3   6   7    0.90    0.14
   3   6  -7    0.90    0.17
   3   6  -7    0.99    0.13
  -3   6   7    0.91    0.13
  -3   6   7    0.99    0.12
  -2  -6   7    3.14    0.15
   2  -6  -7    3.18    0.19
  -2  -6   7    3.40    0.17
   2  -6  -7    3.45    0.19
  -2  -6   7    3.29    0.22
  -2  -6   7    3.30    0.15
  -2  -6   7    3.56    0.24
  -2   6   7    3.35    0.17
  -2   6   7    3.47    0.20
   2   6  -7    3.23    0.22
   2   6  -7    3.40    0.19
  -2   6   7    3.39    0.18
  -1  -6   7   -0.02    0.08
   1  -6  -7   -0.11    0.07
  -1  -6   7    0.06    0.08
  -1  -6   7   -0.06    0.11
  -1  -6   7   -0.01    0.04
   1  -6  -7   -0.05    0.05
  -1   6   7   -0.08    0.05
   1   6  -7   -0.03    0.06
  -1   6   7   -0.03    0.06
  -1   6   7   -0.06    0.06
   1   6  -7   -0.04    0.07
   0  -6  -7    0.75    0.13
   0  -6  -7    0.89    0.11
   0  -6   7    0.49    0.11
   0  -6   7    0.86    0.13
   0  -6   7    0.79    0.16
   0   6   7    0.77    0.12
   0   6  -7    0.86    0.12
   0   6   7    0.63    0.10
   0   6   7    0.67    0.12
   0   6  -7    0.67    0.14
  -1  -6  -7    8.90    0.33
   1  -6   7    9.23    0.34
  -1  -6  -7    8.79    0.28
   1  -6   7    9.33    0.32
   1  -6   7    9.72    0.37
  -1   6  -7    8.73    0.36
   1   6   7    9.22    0.28
  -1   6  -7    9.22    0.30
   1   6   7    8.66    0.30
   1   6   7    8.55    0.31
   2  -6   7   37.43    0.83
   2  -6   7   39.34    0.90
  -2  -6  -7   38.84    0.88
  -2  -6  -7   38.16    0.77
   2  -6   7   37.64    0.86
   2   6   7   36.83    0.83
  -2   6  -7   37.43    0.96
   2   6   7   38.97    0.87
   2   6   7   38.51    0.79
  -2   6  -7   37.45    0.80
   3  -6   7    0.05    0.10
  -3  -6  -7   -0.04    0.05
   3  -6   7   -0.03    0.12
  -3  -6  -7    0.04    0.07
   3  -6   7    0.01    0.13
   3   6   7    0.09    0.08
   3   6   7    0.11    0.09
   3   6   7    0.02    0.08
  -3   6  -7    0.05    0.06
  -3   6  -7    0.05    0.08
  -4  -6  -7    0.78    0.15
   4  -6   7    0.91    0.17
   4  -6   7    0.93    0.18
   4   6   7    0.67    0.12
  -4   6  -7    0.76    0.13
   4   6   7    0.88    0.13
  -4   6  -7    0.68    0.17
   5  -6   7    0.46    0.13
   5  -6   7    0.38    0.15
  -5  -6  -7    0.57    0.12
  -5  -6  -7    0.48    0.13
  -5   6  -7    0.56    0.15
   5   6   7    0.32    0.11
   5   6   7    0.26    0.11
  -5   6  -7    0.50    0.13
  -6  -6  -7    0.16    0.12
   6  -6   7   -0.07    0.10
  -6  -6  -7    0.21    0.10
  -6   6  -7   -0.01    0.07
   6   6   7    0.18    0.10
  -6   6  -7    0.21    0.15
  -7  -6  -7    0.24    0.11
   7  -6   7   -0.10    0.16
   7   6   7    0.02    0.11
  -7   6  -7   -0.01    0.15
  -7   6  -7   -0.02    0.08
   7  -7  -7    0.33    0.14
  -7  -7   7   -0.05    0.11
  -7  -7   7    0.17    0.14
   7   7  -7   -0.04    0.10
  -7   7   7    0.22    0.13
   7   7  -7   -0.09    0.24
  -7   7   7   -0.03    0.12
   6  -7  -7    4.92    0.29
  -6  -7   7    5.46    0.31
  -6  -7   7    4.68    0.26
  -6   7   7    5.01    0.28
  -6   7   7    4.48    0.28
   6   7  -7    4.38    0.29
   6   7  -7    4.03    0.37
   5  -7  -7    1.85    0.21
  -5  -7   7    1.91    0.21
  -5  -7   7    1.67    0.18
  -5  -7   7    2.19    0.18
   5   7  -7    1.47    0.19
   5   7  -7    2.03    0.28
  -5   7   7    1.40    0.17
  -5   7   7    1.76    0.20
  -5   7   7    1.92    0.19
   4  -7  -7    0.72    0.15
  -4  -7   7    0.91    0.14
  -4  -7   7    0.96    0.16
  -4  -7   7    0.98    0.13
  -4   7   7    0.88    0.15
  -4   7   7    0.68    0.12
   4   7  -7    1.07    0.16
   4   7  -7    0.78    0.18
  -4   7   7    1.02    0.17
  -3  -7   7    0.55    0.15
  -3  -7   7    0.64    0.10
   3  -7  -7    0.27    0.12
   3  -7  -7    0.59    0.12
  -3  -7   7    0.48    0.11
   3   7  -7    0.54    0.15
  -3   7   7    0.55    0.11
  -3   7   7    0.29    0.12
   3   7  -7    0.53    0.12
  -3   7   7    0.52    0.12
   2  -7  -7    0.31    0.11
  -2  -7   7    0.25    0.14
  -2  -7   7    0.42    0.09
  -2  -7   7    0.27    0.07
   2  -7  -7    0.17    0.10
   2   7  -7    0.20    0.10
  -2   7   7    0.22    0.09
  -2   7   7    0.40    0.11
   2   7  -7    0.38    0.11
  -2   7   7    0.44    0.12
  -1  -7   7    0.19    0.11
  -1  -7   7    0.56    0.11
   1  -7  -7    0.34    0.11
  -1  -7   7    0.44    0.13
   1  -7  -7    0.25    0.11
  -1   7   7    0.27    0.09
  -1   7   7    0.41    0.09
   1   7  -7    0.38    0.10
  -1   7   7    0.29    0.10
   1   7  -7    0.22    0.10
   0  -7   7    0.04    0.08
   0  -7   7   -0.04    0.10
   0  -7   7    0.01    0.13
   0  -7  -7    0.08    0.10
   0  -7  -7   -0.01    0.08
   0   7  -7    0.01    0.07
   0   7   7    0.06    0.10
   0   7   7    0.00    0.07
   0   7  -7    0.04    0.08
   0   7   7    0.00    0.07
  -1  -7  -7    2.60    0.20
   1  -7   7    2.52    0.21
  -1  -7  -7    2.59    0.16
   1  -7   7    2.81    0.21
   1  -7   7    2.45    0.21
  -1   7  -7    2.69    0.22
   1   7   7    2.47    0.19
   1   7   7    2.25    0.17
   1   7   7    2.43    0.17
  -1   7  -7    2.65    0.19
  -2  -7  -7    2.12    0.19
   2  -7   7    2.17    0.22
   2  -7   7    1.98    0.18
  -2  -7  -7    1.98    0.14
   2  -7   7    1.75    0.23
  -2   7  -7    2.01    0.23
   2   7   7    1.93    0.20
   2   7   7    1.87    0.16
   2   7   7    1.70    0.17
  -2   7  -7    1.86    0.18
   3  -7   7    8.42    0.38
  -3  -7  -7    8.18    0.35
   3  -7   7    8.40    0.34
   3   7   7    7.88    0.35
  -3   7  -7    7.47    0.30
   3   7   7    8.36    0.31
   3   7   7    7.26    0.31
  -3   7  -7    8.21    0.39
  -4  -7  -7    0.40    0.11
   4  -7   7    0.05    0.14
   4  -7   7    0.24    0.16
   4   7   7    0.08    0.10
  -4   7  -7    0.26    0.12
  -4   7  -7    0.15    0.08
   4   7   7    0.14    0.12
   5  -7   7    0.03    0.14
   5  -7   7   -0.07    0.13
  -5  -7  -7    0.09    0.08
   5   7   7    0.02    0.11
  -5   7  -7    0.23    0.15
   5   7   7    0.01    0.10
  -5   7  -7    0.05    0.07
  -6  -7  -7    0.05    0.10
   6  -7   7    0.04    0.12
  -6  -7  -7   -0.04    0.13
   6   7   7    0.03    0.13
  -6   7  -7    0.15    0.11
  -6   7  -7   -0.05    0.13
   6   7   7    0.16    0.13
   7  -7   7   -0.08    0.17
  -7  -7  -7    0.57    0.18
  -7   7  -7    0.23    0.14
  -7   7  -7    0.23    0.18
   7   7   7    0.07    0.13
   7  -8  -7    0.33    0.15
  -7  -8   7    0.37    0.14
  -7  -8   7    0.33    0.14
  -7   8   7    0.01    0.13
   7   8  -7    0.40    0.17
  -7   8   7    0.26    0.11
   7   8  -7    0.00    0.22
  -6  -8   7    0.09    0.09
   6  -8  -7    0.22    0.14
  -6  -8   7    0.13    0.11
   6   8  -7   -0.07    0.09
  -6   8   7    0.08    0.09
  -6   8   7   -0.07    0.12
   6   8  -7    0.15    0.19
  -5  -8   7    0.09    0.10
  -5  -8   7    0.02    0.08
  -5  -8   7    0.13    0.11
   5  -8  -7    0.03    0.11
   5   8  -7    0.05    0.10
   5   8  -7    0.19    0.14
  -5   8   7    0.09    0.13
  -5   8   7    0.12    0.11
  -4  -8   7    0.72    0.14
   4  -8  -7    0.83    0.14
  -4  -8   7    0.77    0.13
  -4  -8   7    0.73    0.16
  -4   8   7    0.46    0.12
   4   8  -7    0.57    0.17
  -4   8   7    0.94    0.16
  -4   8   7    0.39    0.14
   4   8  -7    0.74    0.14
  -3  -8   7    2.89    0.24
   3  -8  -7    2.87    0.22
  -3  -8   7    2.85    0.19
   3  -8  -7    2.89    0.20
  -3   8   7    2.54    0.20
   3   8  -7    2.93    0.25
   3   8  -7    2.70    0.22
  -3   8   7    2.74    0.20
  -3   8   7    2.23    0.21
  -2  -8   7    0.98    0.17
   2  -8  -7    0.95    0.16
   2  -8  -7    0.88    0.15
  -2   8   7    1.08    0.16
  -2   8   7    0.82    0.15
  -2   8   7    0.98    0.14
   2   8  -7    1.08    0.16
   2   8  -7    0.98    0.19
   1  -8  -7    0.04    0.09
  -1  -8   7   -0.18    0.12
   1  -8  -7    0.02    0.07
  -1  -8   7   -0.05    0.10
  -1   8   7   -0.02    0.09
  -1   8   7   -0.12    0.06
   1   8  -7   -0.11    0.10
   1   8  -7   -0.10    0.08
  -1   8   7   -0.01    0.08
   0  -8   7    1.51    0.18
   0  -8  -7    1.16    0.16
   0  -8   7    1.45    0.22
   0  -8  -7    1.06    0.14
   0   8   7    0.99    0.15
   0   8  -7    1.06    0.19
   0   8   7    1.30    0.15
   0   8   7    1.09    0.14
   0   8  -7    1.09    0.15
   1  -8   7    1.05    0.18
  -1  -8  -7    1.02    0.14
  -1  -8  -7    0.95    0.15
   1  -8   7    0.88    0.16
   1  -8   7    1.09    0.21
   1   8   7    0.91    0.12
   1   8   7    0.91    0.15
  -1   8  -7    0.75    0.14
  -1   8  -7    1.03    0.19
   1   8   7    1.04    0.16
   2  -8   7    6.06    0.31
  -2  -8  -7    6.27    0.31
   2  -8   7    6.12    0.29
  -2  -8  -7    5.80    0.24
   2  -8   7    5.89    0.34
   2   8   7    6.33    0.31
   2   8   7    5.68    0.25
  -2   8  -7    5.83    0.27
  -2   8  -7    5.63    0.32
   2   8   7    5.76    0.29
   3  -8   7   -0.01    0.14
   3  -8   7    0.02    0.10
  -3  -8  -7    0.36    0.13
  -3   8  -7    0.15    0.11
  -3   8  -7    0.02    0.10
   3   8   7    0.02    0.09
   3   8   7    0.06    0.11
   3   8   7    0.16    0.10
   4  -8   7    0.34    0.17
   4  -8   7    0.31    0.17
  -4  -8  -7    0.38    0.14
   4   8   7    0.40    0.15
  -4   8  -7    0.30    0.10
   4   8   7    0.33    0.14
  -4   8  -7    0.64    0.18
   4   8   7    0.39    0.13
  -5  -8  -7    0.24    0.13
   5  -8   7    0.09    0.17
   5  -8   7    0.06    0.17
  -5   8  -7    0.45    0.18
   5   8   7    0.37    0.15
  -5   8  -7    0.29    0.13
   5   8   7    0.19    0.13
   6  -8   7    0.39    0.21
  -6  -8  -7    0.39    0.14
   6   8   7    0.25    0.15
  -6   8  -7    0.17    0.10
  -6   8  -7    0.12    0.17
   6   8   7    0.19    0.12
  -6  -9   7    0.44    0.15
   6  -9  -7    0.37    0.14
  -6  -9   7    0.39    0.15
  -6   9   7    0.15    0.11
   6   9  -7    0.51    0.17
   6   9  -7    0.55    0.15
  -5  -9   7    0.73    0.16
  -5  -9   7    0.51    0.14
   5  -9  -7    0.21    0.14
  -5   9   7    0.58    0.15
   5   9  -7    0.44    0.14
  -5   9   7    0.41    0.16
   5   9  -7    0.64    0.16
  -4  -9   7    1.28    0.19
   4  -9  -7    0.88    0.17
  -4   9   7    0.65    0.15
   4   9  -7    1.01    0.18
  -4   9   7    0.55    0.16
   4   9  -7    1.06    0.20
  -3  -9   7    0.19    0.11
   3  -9  -7    0.04    0.09
   3  -9  -7    0.20    0.11
  -3   9   7    0.03    0.10
   3   9  -7    0.28    0.14
  -3   9   7   -0.07    0.12
   3   9  -7    0.14    0.10
   2  -9  -7    1.04    0.16
   2  -9  -7    0.93    0.17
  -2  -9   7    0.97    0.20
  -2   9   7    0.77    0.15
   2   9  -7    1.02    0.18
   2   9  -7    1.07    0.17
  -2   9   7    0.79    0.15
  -2   9   7    0.80    0.14
   1  -9  -7    1.70    0.20
  -1  -9   7    1.51    0.23
   1  -9  -7    1.77    0.21
  -1   9   7    1.66    0.19
   1   9  -7    2.15    0.26
  -1   9   7    1.74    0.19
   1   9  -7    1.32    0.17
  -1   9   7    1.42    0.18
   0  -9   7    0.15    0.12
   0  -9   7    0.14    0.15
   0  -9  -7   -0.10    0.07
   0  -9  -7    0.08    0.09
   0   9   7    0.08    0.11
   0   9  -7   -0.06    0.09
   0   9  -7    0.10    0.12
   0   9   7   -0.01    0.10
   0   9   7    0.05    0.07
  -1  -9  -7    0.05    0.08
  -1  -9  -7    0.04    0.08
   1  -9   7    0.10    0.14
   1  -9   7   -0.06    0.14
  -1   9  -7   -0.03    0.10
   1   9   7   -0.01    0.10
  -1   9  -7    0.00    0.08
   1   9   7    0.04    0.11
   1   9   7   -0.04    0.06
  -2  -9  -7    0.38    0.14
   2  -9   7   -0.01    0.10
   2  -9   7    0.09    0.16
  -2   9  -7    0.23    0.14
   2   9   7    0.23    0.13
  -2   9  -7    0.16    0.12
   2   9   7    0.07    0.10
   2   9   7    0.13    0.10
   3  -9   7    0.64    0.20
  -3  -9  -7    0.65    0.17
   3  -9   7    0.49    0.18
   3   9   7    0.59    0.14
  -3   9  -7    0.34    0.11
  -3   9  -7    0.53    0.18
   3   9   7    0.43    0.14
   3   9   7    0.49    0.16
   4  -9   7    0.32    0.18
   4  -9   7    0.17    0.14
  -4  -9  -7    0.26    0.14
  -4   9  -7    0.34    0.14
   4   9   7    0.26    0.16
   4   9   7    0.37    0.14
  -4   9  -7    0.16    0.13
   4   9   7    0.36    0.15
  -5  -9  -7    0.94    0.19
   5  -9   7    0.64    0.22
   5   9   7    0.57    0.18
  -5   9  -7    0.96    0.23
   5   9   7    0.31    0.15
   5   9   7    0.49    0.18
  -5   9  -7    0.70    0.15
   5  10  -7    0.19    0.12
  -5  10   7    0.19    0.13
   4 -10  -7    0.27    0.13
  -4 -10   7    0.24    0.15
   4  10  -7    0.38    0.16
  -4  10   7    0.26    0.14
   4  10  -7    0.39    0.17
  -4  10   7    0.18    0.10
  -3 -10   7    0.43    0.14
   3 -10  -7    0.89    0.17
   3 -10  -7    0.44    0.13
   3  10  -7    0.50    0.16
  -3  10   7    0.45    0.14
   3  10  -7    0.59    0.17
  -3  10   7    0.30    0.15
  -2 -10   7    0.42    0.16
   2 -10  -7    0.17    0.12
   2 -10  -7    0.14    0.12
   2  10  -7    0.14    0.14
  -2  10   7   -0.08    0.10
   2  10  -7    0.19    0.10
  -2  10   7   -0.16    0.11
   1 -10  -7    0.15    0.11
  -1 -10   7    0.08    0.15
   1 -10  -7    0.05    0.12
  -1  10   7   -0.04    0.11
  -1  10   7    0.04    0.10
  -1  10   7   -0.22    0.10
   1  10  -7    0.00    0.11
   1  10  -7    0.04    0.12
   0 -10   7    0.56    0.18
   0 -10  -7    0.58    0.14
   0 -10  -7    0.54    0.16
   0  10   7    0.72    0.14
   0  10  -7    0.60    0.14
   0  10   7    0.27    0.14
   0  10  -7    0.74    0.16
   0  10   7    0.48    0.15
   1 -10   7    0.19    0.13
   1 -10   7    0.20    0.14
  -1 -10  -7    0.23    0.13
   1  10   7    0.38    0.12
   1  10   7    0.24    0.11
   1  10   7    0.18    0.13
  -1  10  -7    0.08    0.12
  -1  10  -7    0.27    0.15
   2 -10   7    0.23    0.18
   2 -10   7    0.18    0.16
  -2 -10  -7    0.29    0.15
   2  10   7    0.18    0.14
  -2  10  -7   -0.21    0.10
   2  10   7    0.17    0.13
   2  10   7    0.10    0.09
  -2  10  -7    0.27    0.14
   3 -10   7    0.53    0.20
  -3 -10  -7    0.49    0.16
   3 -10   7    0.64    0.21
  -3  10  -7    0.47    0.18
   3  10   7    0.66    0.19
   3  10   7    0.40    0.15
   3  10   7    0.46    0.16
  -3  10  -7    0.35    0.13
   4 -10   7    0.26    0.18
   4 -10   7    0.25    0.20
  -4 -10  -7    0.28    0.15
   4  10   7    0.06    0.14
  -4  10  -7    0.34    0.17
   4  10   7   -0.02    0.16
   4  10   7    0.19    0.15
  -4  10  -7    0.14    0.14
  -3 -11   7    0.72    0.19
   3 -11  -7    0.79    0.18
   3 -11  -7    0.78    0.16
   3  11  -7    0.71    0.18
   3  11  -7    0.43    0.16
  -3  11   7    0.32    0.15
   2 -11  -7    0.41    0.12
   2 -11  -7    0.56    0.16
  -2 -11   7    0.46    0.18
   2  11  -7    0.33    0.12
  -2  11   7    0.52    0.16
   2  11  -7    0.92    0.17
  -2  11   7    0.15    0.14
  -1 -11   7    0.41    0.15
   1 -11  -7    0.72    0.16
   1 -11  -7    0.44    0.14
  -1  11   7    0.28    0.14
   1  11  -7    0.41    0.16
  -1  11   7    0.14    0.14
   1  11  -7    0.57    0.17
   0 -11  -7    0.41    0.16
   0 -11   7    0.23    0.16
   0 -11  -7    0.36    0.12
   0  11  -7    0.15    0.14
   0  11   7    0.20    0.14
   0  11   7    0.08    0.10
   0  11  -7    0.14    0.14
  -1 -11  -7    0.75    0.19
   1 -11   7    0.43    0.19
  -1  11  -7    0.68    0.19
  -1  11  -7    0.52    0.16
   1  11   7    0.54    0.16
   1  11   7    0.59    0.15
   1  11   7    0.22    0.14
   2 -11   7    0.15    0.14
   2 -11   7   -0.04    0.12
  -2 -11  -7    0.11    0.11
   2  11   7   -0.16    0.13
   2  11   7    0.16    0.14
  -2  11  -7   -0.09    0.12
   2  11   7   -0.08    0.13
  -2  11  -7    0.35    0.15
  -9   0   8    0.08    0.11
   9   0  -8   -0.06    0.14
  -9   0   8    0.18    0.14
  -8   0   8    0.75    0.15
  -8   0   8    0.59    0.14
  -8   0   8    0.43    0.13
   8   0  -8    0.66    0.17
  -7   0   8    0.00    0.08
  -7   0   8    0.03    0.07
   7   0  -8   -0.06    0.11
  -7   0   8   -0.02    0.12
   6   0  -8    2.12    0.20
  -6   0   8    2.29    0.15
  -6   0   8    2.23    0.20
  -6   0   8    2.23    0.17
  -5   0   8   -0.10    0.05
  -5   0   8   -0.05    0.04
  -5   0   8   -0.06    0.09
   5   0  -8   -0.04    0.09
   5   0  -8    0.03    0.05
  -5   0   8   -0.07    0.08
  -4   0   8   -0.03    0.07
  -4   0   8   -0.01    0.04
  -4   0   8   -0.02    0.06
  -4   0   8    0.02    0.04
   4   0  -8   -0.07    0.03
   4   0  -8   -0.01    0.07
  -4   0   8    0.03    0.06
   3   0  -8   -0.05    0.07
  -3   0   8    0.04    0.06
   3   0  -8    0.03    0.04
  -3   0   8   -0.02    0.06
  -3   0   8   -0.02    0.04
  -3   0   8    0.12    0.07
   2   0  -8   11.67    0.28
  -2   0   8   12.13    0.32
  -2   0   8   12.21    0.30
  -2   0   8   12.25    0.32
   2   0  -8   12.28    0.34
  -1   0   8   -0.04    0.03
  -1   0   8    0.06    0.06
   1   0  -8   -0.01    0.03
  -1   0   8   -0.03    0.04
   1   0  -8    0.00    0.01
   1   0  -8    0.00    0.04
   0   0  -8    1.83    0.09
   0   0   8    1.92    0.09
   0   0   8    2.07    0.12
   0   0   8    1.88    0.09
   0   0  -8    1.80    0.10
   0   0  -8    1.77    0.10
   1   0   8   -0.02    0.03
  -1   0  -8   -0.04    0.03
  -1   0  -8   -0.09    0.03
  -1   0  -8   -0.02    0.03
   1   0   8    0.00    0.04
  -1   0  -8   -0.02    0.02
   1   0   8    0.01    0.03
  -2   0  -8    1.15    0.09
  -2   0  -8    1.30    0.09
   2   0   8    1.19    0.08
  -2   0  -8    1.27    0.10
  -2   0  -8    0.98    0.06
   2   0   8    1.23    0.08
  -3   0  -8   -0.02    0.04
  -3   0  -8   -0.07    0.05
  -3   0  -8    0.02    0.04
  -3   0  -8   -0.08    0.04
  -4   0  -8    5.75    0.20
  -4   0  -8    5.62    0.25
  -4   0  -8    5.75    0.22
  -4   0  -8    5.68    0.20
  -4   0  -8    5.85    0.21
  -5   0  -8    0.17    0.08
  -5   0  -8    0.07    0.07
  -5   0  -8    0.05    0.09
  -5   0  -8    0.01    0.06
   6   0   8   16.82    0.47
  -6   0  -8   17.16    0.57
  -6   0  -8   17.38    0.46
  -6   0  -8   17.65    0.46
  -6   0  -8   16.44    0.46
   7   0   8   -0.09    0.10
  -7   0  -8    0.05    0.07
  -7   0  -8   -0.02    0.07
  -7   0  -8    0.00    0.07
  -8   0  -8   -0.06    0.09
  -9   0  -8   -0.02    0.11
   9   0   8    0.16    0.16
  -9  -1   8    0.04    0.10
  -9  -1   8    0.21    0.12
   9  -1  -8    0.25    0.17
  -9   1   8    0.18    0.14
   9   1  -8   -0.03    0.10
   9   1  -8   -0.04    0.12
  -9   1   8   -0.08    0.11
  -9   1   8    0.33    0.16
  -8  -1   8    0.24    0.13
   8  -1  -8    0.44    0.16
  -8  -1   8    0.40    0.15
  -8   1   8    0.13    0.11
  -8   1   8    0.42    0.15
  -8   1   8    0.05    0.11
   8   1  -8    0.29    0.16
   7  -1  -8    0.39    0.14
  -7  -1   8    0.32    0.14
  -7  -1   8    0.14    0.09
  -7   1   8    0.37    0.11
   7   1  -8    0.25    0.14
  -7   1   8    0.22    0.13
  -7   1   8    0.09    0.10
   6  -1  -8    1.80    0.21
  -6  -1   8    1.37    0.18
  -6  -1   8    1.54    0.18
   6  -1  -8    1.63    0.14
  -6   1   8    1.53    0.15
  -6   1   8    1.48    0.18
   6   1  -8    1.51    0.20
  -6   1   8    1.56    0.18
  -5  -1   8    0.31    0.10
   5  -1  -8    0.49    0.09
  -5  -1   8    0.45    0.10
   5  -1  -8    0.57    0.13
  -5  -1   8    0.45    0.10
  -5   1   8    0.47    0.10
  -5   1   8    0.35    0.11
  -5   1   8    0.42    0.08
  -5   1   8    0.50    0.09
   5   1  -8    0.69    0.13
  -4  -1   8    3.13    0.18
   4  -1  -8    3.43    0.15
  -4  -1   8    3.48    0.18
  -4  -1   8    3.41    0.13
   4  -1  -8    3.40    0.18
  -4  -1   8    3.36    0.19
   4   1  -8    3.20    0.20
  -4   1   8    3.17    0.17
  -4   1   8    3.30    0.15
   4   1  -8    3.44    0.12
  -4   1   8    3.32    0.17
   4   1  -8    3.54    0.15
  -3  -1   8   10.00    0.29
   3  -1  -8   10.25    0.27
  -3  -1   8    9.68    0.29
  -3  -1   8    9.95    0.30
   3  -1  -8    9.80    0.30
  -3   1   8    9.62    0.29
  -3   1   8   10.46    0.25
   3   1  -8   10.12    0.24
   3   1  -8   10.23    0.33
   3   1  -8   10.04    0.25
  -3   1   8   10.17    0.28
  -3   1   8   10.15    0.29
  -2  -1   8   19.74    0.47
  -2  -1   8   19.44    0.44
  -2  -1   8   19.15    0.42
   2  -1  -8   19.74    0.42
   2  -1  -8   19.42    0.42
   2  -1  -8   19.86    0.46
   2   1  -8   19.46    0.40
  -2   1   8   18.89    0.45
  -2   1   8   18.52    0.43
  -2   1   8   20.26    0.37
   2   1  -8   19.11    0.49
  -2   1   8   20.51    0.45
  -1  -1   8    3.48    0.14
   1  -1  -8    3.40    0.12
   1  -1  -8    3.50    0.13
  -1  -1   8    3.34    0.16
  -1  -1   8    3.32    0.12
   1  -1  -8    3.09    0.13
   1   1  -8    3.26    0.15
  -1   1   8    3.28    0.15
  -1   1   8    3.41    0.08
   1   1  -8    3.56    0.13
  -1   1   8    3.37    0.13
  -1   1   8    3.47    0.14
   1   1  -8    3.43    0.10
   0  -1   8    9.57    0.28
   0  -1  -8    9.52    0.27
   0  -1  -8    9.84    0.24
   0  -1   8    9.53    0.23
   0  -1   8    9.78    0.21
   0  -1  -8    9.50    0.25
   0   1  -8   10.08    0.19
   0   1   8    9.70    0.24
   0   1  -8    9.71    0.25
   0   1  -8    9.76    0.28
   0   1   8    9.34    0.25
   1  -1   8    0.49    0.05
   1  -1   8    0.31    0.06
  -1  -1  -8    0.49    0.06
   1  -1   8    0.48    0.04
  -1  -1  -8    0.52    0.07
  -1  -1  -8    0.62    0.09
  -1   1  -8    0.55    0.05
   1   1   8    0.49    0.04
   1   1   8    0.45    0.06
  -1   1  -8    0.59    0.07
  -1   1  -8    0.55    0.08
   1   1   8    0.48    0.07
  -2  -1  -8    9.33    0.28
  -2  -1  -8    9.71    0.27
   2  -1   8   10.00    0.22
   2  -1   8    9.95    0.29
   2  -1   8    9.78    0.23
  -2  -1  -8    9.81    0.28
   2   1   8    9.43    0.26
  -2   1  -8    9.67    0.23
  -2   1  -8    9.42    0.27
   2   1   8    9.68    0.27
  -2   1  -8    9.76    0.30
  -3  -1  -8    4.97    0.20
   3  -1   8    4.96    0.16
  -3  -1  -8    5.11    0.17
   3  -1   8    4.73    0.20
  -3  -1  -8    4.77    0.18
  -3  -1  -8    4.94    0.19
  -3   1  -8    4.76    0.19
  -3   1  -8    4.95    0.17
  -3   1  -8    5.03    0.22
   4  -1   8    3.79    0.18
  -4  -1  -8    4.25    0.18
  -4  -1  -8    4.02    0.17
  -4  -1  -8    3.81    0.17
  -4  -1  -8    4.14    0.19
  -4  -1  -8    4.26    0.21
  -4  -1  -8    3.94    0.18
  -4   1  -8    4.23    0.18
  -4   1  -8    4.13    0.16
  -4   1  -8    4.05    0.15
  -4   1  -8    4.02    0.22
  -5  -1  -8    3.03    0.17
  -5  -1  -8    2.41    0.16
  -5  -1  -8    2.56    0.20
  -5  -1  -8    2.55    0.16
  -5  -1  -8    2.39    0.16
   5  -1   8    2.59    0.16
  -5  -1  -8    2.80    0.16
   5  -1   8    2.36    0.18
  -5   1  -8    2.62    0.19
  -5   1  -8    2.51    0.14
  -5   1  -8    2.54    0.14
  -5   1  -8    2.81    0.17
  -6  -1  -8    2.88    0.18
  -6  -1  -8    3.07    0.20
   6  -1   8    3.68    0.22
  -6  -1  -8    3.48    0.20
  -6   1  -8    3.10    0.18
   6   1   8    2.93    0.19
  -6   1  -8    2.80    0.22
  -6   1  -8    3.09    0.20
  -7  -1  -8   -0.04    0.06
  -7  -1  -8    0.14    0.09
  -7  -1  -8    0.08    0.09
   7  -1   8   -0.10    0.10
  -7   1  -8   -0.06    0.06
  -7   1  -8   -0.01    0.11
   7   1   8    0.11    0.12
  -8  -1  -8   -0.04    0.09
  -8  -1  -8    0.10    0.10
  -8   1  -8   -0.07    0.09
   8   1   8    0.12    0.10
   9  -1   8    0.23    0.13
  -9   1  -8    0.05    0.13
   9   1   8    0.50    0.18
  -9  -2   8    0.19    0.15
  -9  -2   8    0.23    0.12
   9  -2  -8    0.26    0.16
  -9   2   8    0.03    0.13
  -9   2   8   -0.02    0.12
  -9   2   8    0.24    0.15
   9   2  -8   -0.07    0.13
   9   2  -8    0.01    0.18
  -8  -2   8    0.29    0.14
  -8  -2   8   -0.01    0.11
   8  -2  -8    0.14    0.14
   8   2  -8    0.27    0.14
   8   2  -8    0.25    0.13
  -8   2   8    0.27    0.11
  -8   2   8    0.19    0.11
  -8   2   8    0.20    0.11
   7  -2  -8    1.18    0.20
  -7  -2   8    0.96    0.16
  -7  -2   8    1.28    0.18
  -7   2   8    0.97    0.16
  -7   2   8    0.73    0.14
  -7   2   8    1.12    0.18
   7   2  -8    1.01    0.21
   7   2  -8    1.20    0.15
   6  -2  -8    2.16    0.20
   6  -2  -8    2.21    0.15
  -6  -2   8    2.24    0.20
  -6  -2   8    2.29    0.19
  -6   2   8    2.19    0.19
   6   2  -8    2.35    0.17
  -6   2   8    2.43    0.17
  -6   2   8    2.30    0.21
   6   2  -8    2.26    0.20
  -5  -2   8    0.32    0.10
   5  -2  -8    0.49    0.10
  -5  -2   8    0.40    0.10
   5  -2  -8    0.50    0.13
  -5  -2   8    0.35    0.09
  -5   2   8    0.47    0.09
  -5   2   8    0.50    0.11
  -5   2   8    0.51    0.10
   5   2  -8    0.41    0.09
   5   2  -8    0.40    0.14
  -4  -2   8    0.00    0.07
  -4  -2   8   -0.01    0.06
  -4  -2   8    0.00    0.05
   4  -2  -8    0.02    0.03
  -4  -2   8   -0.03    0.08
   4  -2  -8    0.00    0.07
   4  -2  -8    0.10    0.07
   4   2  -8    0.01    0.06
  -4   2   8    0.03    0.06
  -4   2   8    0.12    0.09
   4   2  -8    0.01    0.03
  -4   2   8    0.01    0.05
   4   2  -8    0.02    0.11
  -4   2   8    0.02    0.05
  -3  -2   8    0.92    0.10
   3  -2  -8    1.13    0.12
  -3  -2   8    0.89    0.12
  -3  -2   8    0.82    0.10
   3  -2  -8    0.93    0.07
   3  -2  -8    0.90    0.10
  -3  -2   8    0.92    0.10
  -3   2   8    1.00    0.11
  -3   2   8    0.95    0.09
   3   2  -8    0.97    0.09
  -3   2   8    0.94    0.08
   3   2  -8    1.28    0.16
   3   2  -8    0.89    0.06
  -3   2   8    1.05    0.11
  -2  -2   8    3.33    0.15
  -2  -2   8    3.13    0.13
   2  -2  -8    3.22    0.14
  -2  -2   8    3.34    0.14
  -2  -2   8    3.12    0.16
   2  -2  -8    3.39    0.14
   2   2  -8    3.17    0.17
  -2   2   8    3.37    0.16
  -2   2   8    3.17    0.15
  -2   2   8    3.54    0.11
   2   2  -8    3.04    0.12
  -2   2   8    3.10    0.14
   2   2  -8    3.13    0.12
  -1  -2   8    9.74    0.23
   1  -2  -8    9.77    0.27
  -1  -2   8    9.67    0.30
   1  -2  -8    9.57    0.26
   1  -2  -8    9.92    0.23
  -1  -2   8   10.00    0.25
  -1   2   8    9.62    0.26
  -1   2   8    9.76    0.27
  -1   2   8   10.24    0.20
   1   2  -8    9.88    0.25
   1   2  -8    9.86    0.22
   1   2  -8    9.52    0.30
   0  -2   8    1.76    0.09
   0  -2   8    1.71    0.06
   0  -2  -8    1.58    0.10
   0  -2  -8    1.72    0.05
   0  -2   8    1.52    0.12
   0  -2  -8    1.50    0.10
   0   2   8    1.76    0.06
   0   2  -8    1.54    0.12
   0   2   8    1.65    0.10
   0   2   8    1.58    0.10
   0   2  -8    1.64    0.09
  -1  -2  -8   12.40    0.31
   1  -2   8   12.38    0.26
   1  -2   8   12.42    0.34
  -1  -2  -8   12.86    0.28
   1  -2   8   12.66    0.23
  -1  -2  -8   12.40    0.34
   1   2   8   12.46    0.31
   1   2   8   12.40    0.25
  -1   2  -8   12.35    0.27
  -1   2  -8   12.23    0.31
   1   2   8   12.45    0.33
  -1   2  -8   12.28    0.36
  -2  -2  -8    3.33    0.16
   2  -2   8    3.51    0.10
   2  -2   8    3.30    0.15
  -2  -2  -8    3.50    0.15
  -2  -2  -8    3.32    0.13
   2  -2   8    3.49    0.09
   2   2   8    3.41    0.15
  -2   2  -8    3.50    0.13
  -2   2  -8    3.09    0.16
   2   2   8    3.59    0.16
   2   2   8    3.73    0.13
  -2   2  -8    3.41    0.15
  -3  -2  -8    0.01    0.05
   3  -2   8    0.00    0.03
   3  -2   8    0.04    0.06
  -3  -2  -8    0.00    0.05
  -3  -2  -8    0.00    0.03
   3   2   8   -0.03    0.04
  -3   2  -8    0.01    0.04
  -3   2  -8   -0.04    0.07
  -3   2  -8   -0.06    0.02
  -4  -2  -8    2.40    0.15
  -4  -2  -8    2.39    0.14
  -4  -2  -8    2.48    0.15
   4  -2   8    2.41    0.16
   4  -2   8    2.40    0.14
  -4  -2  -8    2.46    0.15
   4   2   8    2.21    0.14
  -4   2  -8    2.36    0.13
  -4   2  -8    2.24    0.18
  -4   2  -8    2.19    0.11
  -5  -2  -8    1.25    0.15
  -5  -2  -8    1.20    0.13
  -5  -2  -8    1.02    0.12
  -5  -2  -8    1.28    0.15
   5  -2   8    1.15    0.16
   5  -2   8    1.01    0.12
  -5   2  -8    1.04    0.13
  -5   2  -8    1.06    0.17
   5   2   8    1.37    0.18
  -6  -2  -8    3.33    0.21
   6  -2   8    2.71    0.21
  -6  -2  -8    3.31    0.21
  -6  -2  -8    3.46    0.19
  -6   2  -8    2.91    0.23
   6   2   8    3.15    0.23
  -6   2  -8    3.40    0.21
   7  -2   8   -0.08    0.11
  -7  -2  -8    0.11    0.08
  -7  -2  -8    0.04    0.09
   7   2   8    0.17    0.11
  -7   2  -8   -0.05    0.12
  -7   2  -8    0.19    0.10
  -8  -2  -8   -0.02    0.08
  -8  -2  -8   -0.01    0.10
   8  -2   8   -0.23    0.11
  -8   2  -8    0.10    0.12
   8   2   8    0.46    0.16
  -8   2  -8    0.08    0.08
   8   2   8    0.11    0.12
  -9  -3   8    0.02    0.15
  -9  -3   8    0.37    0.15
   9  -3  -8    0.18    0.15
   9   3  -8    0.04    0.13
  -9   3   8    0.37    0.16
  -9   3   8    0.01    0.12
   9   3  -8    0.02    0.16
  -9   3   8    0.35    0.15
   8  -3  -8    0.27    0.14
  -8  -3   8   -0.04    0.11
  -8  -3   8    0.20    0.11
  -8   3   8    0.20    0.11
   8   3  -8    0.17    0.12
  -8   3   8    0.19    0.13
   8   3  -8    0.00    0.14
  -8   3   8    0.21    0.10
  -7  -3   8    0.10    0.09
   7  -3  -8    0.29    0.11
  -7  -3   8    0.31    0.11
   7  -3  -8    0.18    0.10
  -7   3   8    0.21    0.12
   7   3  -8    0.15    0.09
  -7   3   8    0.24    0.11
   7   3  -8    0.04    0.17
  -7   3   8    0.33    0.11
   6  -3  -8    0.06    0.10
   6  -3  -8    0.07    0.09
  -6  -3   8   -0.05    0.09
  -6  -3   8   -0.05    0.07
  -6   3   8    0.06    0.08
  -6   3   8    0.21    0.12
  -6   3   8    0.11    0.08
   6   3  -8    0.18    0.16
   6   3  -8    0.05    0.09
  -5  -3   8    0.81    0.13
   5  -3  -8    1.14    0.16
  -5  -3   8    0.79    0.12
   5  -3  -8    0.93    0.12
  -5  -3   8    0.94    0.14
   5   3  -8    0.94    0.12
  -5   3   8    1.10    0.15
  -5   3   8    1.03    0.15
  -5   3   8    0.95    0.12
   5   3  -8    0.91    0.19
  -4  -3   8    1.70    0.17
  -4  -3   8    1.63    0.14
  -4  -3   8    1.69    0.13
  -4  -3   8    1.88    0.16
   4  -3  -8    1.57    0.13
   4  -3  -8    1.70    0.16
   4  -3  -8    1.77    0.09
   4   3  -8    1.68    0.13
  -4   3   8    1.80    0.14
  -4   3   8    1.67    0.12
   4   3  -8    1.71    0.16
  -4   3   8    1.85    0.11
  -4   3   8    1.81    0.16
   3  -3  -8   13.01    0.36
   3  -3  -8   13.81    0.37
  -3  -3   8   13.54    0.36
  -3  -3   8   13.53    0.35
   3  -3  -8   13.58    0.33
  -3  -3   8   13.53    0.41
  -3  -3   8   13.02    0.37
  -3   3   8   13.76    0.38
   3   3  -8   13.22    0.34
   3   3  -8   13.20    0.43
   3   3  -8   13.98    0.29
  -3   3   8   13.65    0.33
  -3   3   8   13.45    0.38
   2  -3  -8   11.84    0.30
   2  -3  -8   11.84    0.32
  -2  -3   8   11.66    0.29
  -2  -3   8   11.76    0.33
  -2  -3   8   11.41    0.31
  -2  -3   8   11.89    0.35
   2  -3  -8   11.67    0.31
   2   3  -8   11.72    0.29
  -2   3   8   12.08    0.27
  -2   3   8   11.42    0.32
   2   3  -8   11.35    0.37
  -2   3   8   11.32    0.32
   2   3  -8   11.67    0.27
  -1  -3   8    0.92    0.12
  -1  -3   8    0.78    0.06
   1  -3  -8    0.73    0.04
  -1  -3   8    0.81    0.08
   1  -3  -8    0.76    0.09
   1  -3  -8    0.85    0.10
  -1  -3   8    0.84    0.12
   1   3  -8    0.90    0.08
  -1   3   8    0.87    0.10
  -1   3   8    0.80    0.09
   1   3  -8    0.82    0.08
  -1   3   8    0.81    0.06
   1   3  -8    0.99    0.13
   0  -3  -8    1.92    0.12
   0  -3   8    2.00    0.15
   0  -3   8    2.18    0.15
   0  -3  -8    2.04    0.11
   0  -3   8    2.02    0.06
   0  -3   8    1.98    0.09
   0   3  -8    2.09    0.10
   0   3   8    1.99    0.12
   0   3   8    2.15    0.09
   0   3   8    1.90    0.12
   0   3  -8    2.02    0.11
   0   3  -8    2.06    0.14
  -1  -3  -8    3.36    0.16
  -1  -3  -8    3.67    0.15
   1  -3   8    3.72    0.10
   1  -3   8    3.31    0.18
   1  -3   8    3.50    0.16
  -1   3  -8    3.73    0.19
   1   3   8    3.66    0.12
   1   3   8    3.80    0.16
   1   3   8    3.67    0.17
   1   3   8    3.70    0.09
  -1   3  -8    3.77    0.14
  -2  -3  -8    7.54    0.26
   2  -3   8    7.41    0.26
   2  -3   8    7.19    0.25
  -2  -3  -8    7.40    0.23
   2  -3   8    7.19    0.14
   2   3   8    7.77    0.25
   2   3   8    7.44    0.21
  -2   3  -8    7.70    0.23
  -2   3  -8    7.20    0.29
   2   3   8    7.88    0.21
   2   3   8    7.57    0.26
  -3  -3  -8    0.85    0.11
   3  -3   8    0.85    0.13
  -3  -3  -8    0.91    0.10
   3  -3   8    0.91    0.12
  -3   3  -8    0.84    0.10
   3   3   8    0.82    0.12
  -3   3  -8    0.94    0.13
   3   3   8    1.06    0.11
   3   3   8    0.89    0.09
  -4  -3  -8   -0.01    0.07
  -4  -3  -8    0.02    0.06
   4  -3   8    0.17    0.08
  -4  -3  -8   -0.02    0.07
   4  -3   8    0.09    0.11
   4   3   8    0.11    0.08
  -4   3  -8    0.01    0.07
  -4   3  -8    0.05    0.05
   4   3   8    0.14    0.07
   5  -3   8    7.50    0.30
  -5  -3  -8    7.93    0.26
  -5  -3  -8    7.81    0.29
  -5  -3  -8    7.78    0.29
   5  -3   8    7.28    0.31
  -5  -3  -8    8.26    0.32
  -5   3  -8    7.90    0.29
  -5   3  -8    7.42    0.34
   5   3   8    7.34    0.27
   5   3   8    7.37    0.31
   6  -3   8    0.21    0.14
  -6  -3  -8    0.26    0.10
  -6  -3  -8    0.13    0.10
  -6  -3  -8    0.12    0.11
   6   3   8    0.08    0.09
  -6   3  -8    0.20    0.13
  -6   3  -8    0.26    0.10
   6   3   8    0.34    0.12
   7  -3   8    0.48    0.16
  -7  -3  -8    0.44    0.13
  -7  -3  -8    0.43    0.12
   7   3   8    0.68    0.16
   7   3   8    0.25    0.12
  -7   3  -8    0.42    0.12
  -7   3  -8    0.56    0.18
  -8  -3  -8    0.25    0.13
   8  -3   8    0.07    0.15
  -8  -3  -8    0.27    0.12
   8   3   8   -0.12    0.11
  -8   3  -8    0.14    0.13
  -8   3  -8    0.19    0.10
   8   3   8    0.33    0.14
  -9  -4   8    0.40    0.18
  -9  -4   8    0.03    0.13
   9  -4  -8    0.10    0.13
  -9   4   8   -0.05    0.08
   9   4  -8   -0.34    0.23
   9   4  -8    0.04    0.15
  -9   4   8   -0.02    0.09
  -9   4   8    0.10    0.13
   8  -4  -8    0.45    0.15
  -8  -4   8    0.21    0.14
   8  -4  -8    0.41    0.13
  -8  -4   8    0.31    0.13
   8   4  -8    0.26    0.14
  -8   4   8    0.29    0.14
  -8   4   8    0.11    0.13
   8   4  -8    0.19    0.22
  -8   4   8    0.13    0.12
  -7  -4   8    0.83    0.16
   7  -4  -8    0.70    0.16
   7  -4  -8    0.73    0.14
  -7  -4   8    0.63    0.14
   7   4  -8    0.62    0.24
  -7   4   8    0.71    0.13
  -7   4   8    0.52    0.15
   7   4  -8    0.47    0.12
  -7   4   8    0.50    0.15
   6  -4  -8    2.31    0.18
   6  -4  -8    2.13    0.19
  -6  -4   8    2.27    0.20
  -6  -4   8    2.22    0.23
  -6   4   8    2.35    0.22
  -6   4   8    2.43    0.21
  -6   4   8    2.31    0.18
   6   4  -8    2.18    0.17
   6   4  -8    2.23    0.29
   5  -4  -8    2.50    0.19
  -5  -4   8    2.79    0.19
  -5  -4   8    2.45    0.18
  -5  -4   8    2.68    0.16
   5  -4  -8    2.46    0.16
   5   4  -8    2.78    0.17
  -5   4   8    2.88    0.17
  -5   4   8    2.46    0.18
  -5   4   8    2.54    0.18
   5   4  -8    2.50    0.25
  -4  -4   8    0.21    0.08
   4  -4  -8    0.22    0.08
  -4  -4   8    0.30    0.10
   4  -4  -8    0.25    0.09
   4  -4  -8    0.28    0.07
  -4  -4   8    0.34    0.11
  -4  -4   8    0.44    0.11
  -4   4   8    0.36    0.09
  -4   4   8    0.26    0.07
   4   4  -8    0.40    0.09
  -4   4   8    0.41    0.11
   4   4  -8    0.43    0.15
   3  -4  -8    2.27    0.12
  -3  -4   8    2.46    0.10
  -3  -4   8    2.38    0.16
   3  -4  -8    2.19    0.14
  -3  -4   8    2.36    0.15
  -3  -4   8    2.16    0.13
  -3  -4   8    2.45    0.17
   3   4  -8    2.04    0.17
   3   4  -8    2.36    0.13
  -3   4   8    2.39    0.13
  -3   4   8    2.08    0.14
  -3   4   8    2.54    0.15
  -2  -4   8    4.52    0.18
  -2  -4   8    4.32    0.16
   2  -4  -8    4.12    0.18
   2  -4  -8    4.44    0.18
  -2  -4   8    4.56    0.22
  -2  -4   8    4.01    0.23
   2  -4  -8    4.42    0.15
   2   4  -8    4.29    0.23
  -2   4   8    4.54    0.20
  -2   4   8    4.38    0.19
  -2   4   8    4.25    0.16
   2   4  -8    4.12    0.17
   1  -4  -8    0.61    0.03
  -1  -4   8    0.59    0.06
   1  -4  -8    0.61    0.09
  -1  -4   8    0.54    0.12
   1  -4  -8    0.50    0.09
  -1  -4   8    0.57    0.07
  -1  -4   8    0.57    0.08
  -1  -4   8    0.67    0.12
  -1   4   8    0.55    0.09
  -1   4   8    0.60    0.10
  -1   4   8    0.63    0.07
   1   4  -8    0.69    0.08
   1   4  -8    0.50    0.11
   0  -4   8    0.17    0.04
   0  -4   8    0.15    0.10
   0  -4   8    0.27    0.10
   0  -4   8    0.11    0.07
   0  -4  -8    0.09    0.06
   0  -4  -8    0.10    0.07
   0   4   8    0.13    0.06
   0   4   8    0.14    0.06
   0   4   8    0.10    0.05
   0   4  -8    0.18    0.08
   0   4  -8    0.15    0.05
   1  -4   8    0.68    0.10
  -1  -4  -8    0.69    0.09
   1  -4   8    0.87    0.14
   1  -4   8    0.61    0.11
  -1  -4  -8    0.71    0.10
   1   4   8    0.68    0.08
  -1   4  -8    0.58    0.10
   1   4   8    0.48    0.10
  -1   4  -8    0.60    0.08
   1   4   8    0.65    0.10
  -2  -4  -8    0.60    0.11
   2  -4   8    0.71    0.13
  -2  -4  -8    0.66    0.09
   2  -4   8    0.46    0.10
   2  -4   8    0.51    0.13
   2   4   8    0.52    0.10
   2   4   8    0.57    0.07
  -2   4  -8    0.63    0.13
   2   4   8    0.63    0.10
  -2   4  -8    0.57    0.09
   2   4   8    0.64    0.08
   3  -4   8    2.38    0.19
  -3  -4  -8    2.48    0.16
   3  -4   8    2.79    0.17
  -3  -4  -8    2.46    0.13
   3  -4   8    2.16    0.16
   3   4   8    2.64    0.16
   3   4   8    2.57    0.13
  -3   4  -8    2.44    0.19
   3   4   8    2.37    0.14
  -3   4  -8    2.42    0.15
  -4  -4  -8    0.53    0.12
   4  -4   8    0.54    0.12
   4  -4   8    0.48    0.10
  -4  -4  -8    0.56    0.09
   4  -4   8    0.71    0.14
  -4  -4  -8    0.47    0.11
   4   4   8    0.53    0.10
   4   4   8    0.69    0.11
  -4   4  -8    0.45    0.10
  -4   4  -8    0.62    0.13
   5  -4   8    2.92    0.22
  -5  -4  -8    2.82    0.19
   5  -4   8    2.76    0.22
  -5  -4  -8    2.86    0.21
   5   4   8    2.63    0.18
   5   4   8    2.77    0.20
  -5   4  -8    2.82    0.22
  -5   4  -8    3.01    0.18
   6  -4   8    0.22    0.14
  -6  -4  -8   -0.09    0.09
  -6  -4  -8    0.06    0.09
  -6  -4  -8    0.09    0.10
   6   4   8   -0.02    0.09
  -6   4  -8    0.00    0.08
   6   4   8    0.12    0.11
  -6   4  -8    0.01    0.12
  -7  -4  -8    0.20    0.10
   7  -4   8    0.15    0.15
  -7  -4  -8    0.38    0.14
   7   4   8    0.25    0.12
  -7   4  -8    0.35    0.17
  -7   4  -8    0.32    0.11
  -8  -4  -8   -0.02    0.09
  -8  -4  -8    0.00    0.11
   8  -4   8    0.35    0.18
  -8   4  -8    0.20    0.17
   8   4   8   -0.10    0.11
  -8   4  -8    0.08    0.12
   8  -5  -8    0.41    0.13
  -8  -5   8   -0.05    0.13
  -8  -5   8    0.00    0.09
   8  -5  -8    0.26    0.13
   8   5  -8    0.09    0.10
  -8   5   8    0.11    0.14
  -8   5   8    0.09    0.13
  -8   5   8   -0.02    0.11
   8   5  -8   -0.42    0.24
  -7  -5   8    0.35    0.11
   7  -5  -8    0.25    0.12
  -7  -5   8    0.23    0.11
   7  -5  -8    0.32    0.12
  -7   5   8    0.49    0.15
   7   5  -8   -0.04    0.23
  -7   5   8    0.06    0.12
   7   5  -8    0.25    0.13
  -7   5   8    0.02    0.10
   6  -5  -8    1.41    0.18
   6  -5  -8    1.90    0.18
  -6  -5   8    1.55    0.20
  -6  -5   8    1.33    0.18
   6   5  -8    1.56    0.25
  -6   5   8    1.74    0.18
   6   5  -8    1.61    0.18
  -6   5   8    1.56    0.18
  -6   5   8    1.58    0.20
  -5  -5   8    1.52    0.17
   5  -5  -8    1.26    0.17
   5  -5  -8    1.56    0.18
  -5  -5   8    1.20    0.17
  -5  -5   8    1.45    0.13
   5   5  -8    1.40    0.22
  -5   5   8    1.47    0.15
   5   5  -8    1.12    0.15
  -5   5   8    1.58    0.18
  -5   5   8    0.96    0.14
  -4  -5   8    0.94    0.16
  -4  -5   8    1.09    0.13
   4  -5  -8    0.98    0.15
  -4  -5   8    0.92    0.14
  -4  -5   8    1.14    0.15
   4  -5  -8    1.19    0.12
   4   5  -8    1.29    0.15
  -4   5   8    1.19    0.14
   4   5  -8    1.14    0.18
  -4   5   8    1.33    0.17
  -4   5   8    1.00    0.12
   3  -5  -8    0.86    0.12
  -3  -5   8    0.82    0.11
  -3  -5   8    0.93    0.16
  -3  -5   8    0.74    0.14
   3  -5  -8    0.82    0.11
  -3  -5   8    0.88    0.11
  -3   5   8    0.92    0.13
   3   5  -8    0.81    0.11
  -3   5   8    0.88    0.11
  -3   5   8    0.81    0.13
   3   5  -8    0.80    0.14
   2  -5  -8    2.37    0.15
  -2  -5   8    2.31    0.14
  -2  -5   8    2.01    0.11
  -2  -5   8    2.45    0.18
   2  -5  -8    2.12    0.15
  -2  -5   8    2.23    0.19
  -2  -5   8    1.85    0.11
  -2   5   8    2.42    0.14
  -2   5   8    2.38    0.17
  -2   5   8    2.26    0.16
   2   5  -8    2.40    0.15
   2   5  -8    2.05    0.18
   1  -5  -8    1.19    0.13
  -1  -5   8    1.03    0.07
  -1  -5   8    1.08    0.15
  -1  -5   8    1.09    0.14
  -1  -5   8    0.95    0.11
   1  -5  -8    1.06    0.12
  -1  -5   8    1.01    0.09
   1   5  -8    0.89    0.11
  -1   5   8    0.91    0.09
  -1   5   8    1.21    0.13
   1   5  -8    1.08    0.16
  -1   5   8    1.07    0.12
   0  -5   8    0.17    0.11
   0  -5  -8    0.28    0.08
   0  -5   8    0.29    0.13
   0  -5   8    0.28    0.05
   0  -5   8    0.34    0.09
   0  -5  -8    0.32    0.09
   0   5  -8    0.33    0.08
   0   5  -8    0.21    0.10
   0   5   8    0.27    0.09
   0   5   8    0.26    0.06
   0   5   8    0.20    0.07
  -1  -5  -8   10.34    0.30
   1  -5   8   10.08    0.35
   1  -5   8   10.29    0.31
   1  -5   8    9.74    0.35
  -1  -5  -8    9.44    0.33
   1   5   8   10.70    0.34
   1   5   8   10.09    0.32
   1   5   8    9.76    0.27
  -1   5  -8    9.79    0.37
  -1   5  -8    9.96    0.29
  -2  -5  -8    0.47    0.10
  -2  -5  -8    0.46    0.09
   2  -5   8    0.53    0.14
   2  -5   8    0.48    0.11
   2  -5   8    0.56    0.12
   2   5   8    0.52    0.10
   2   5   8    0.26    0.08
  -2   5  -8    0.56    0.12
   2   5   8    0.44    0.08
  -2   5  -8    0.26    0.07
   3  -5   8    0.16    0.10
   3  -5   8    0.24    0.13
  -3  -5  -8    0.05    0.07
   3  -5   8    0.04    0.09
  -3  -5  -8    0.11    0.08
  -3   5  -8    0.09    0.08
   3   5   8    0.11    0.08
  -3   5  -8    0.17    0.09
   3   5   8    0.13    0.08
   3   5   8    0.12    0.07
   4  -5   8    0.05    0.12
  -4  -5  -8   -0.08    0.08
  -4  -5  -8   -0.01    0.06
   4  -5   8   -0.03    0.11
   4   5   8   -0.07    0.07
  -4   5  -8   -0.10    0.07
  -4   5  -8   -0.03    0.10
   4   5   8   -0.06    0.09
  -5  -5  -8    2.44    0.19
   5  -5   8    2.36    0.21
  -5  -5  -8    2.01    0.18
   5  -5   8    2.22    0.19
  -5   5  -8    2.34    0.27
   5   5   8    1.96    0.16
  -5   5  -8    2.05    0.20
  -6  -5  -8   -0.03    0.07
  -6  -5  -8    0.00    0.08
   6  -5   8    0.01    0.13
   6   5   8    0.05    0.09
  -6   5  -8   -0.02    0.09
  -6   5  -8    0.13    0.10
   7  -5   8    0.14    0.16
  -7  -5  -8    0.47    0.16
   7   5   8    0.46    0.14
  -7   5  -8    0.19    0.13
  -7   5  -8    0.64    0.15
  -8  -5  -8    0.04    0.12
   8  -5   8   -0.03    0.13
   8   5   8   -0.04    0.08
  -8   5  -8    0.06    0.09
  -8   5  -8    0.03    0.13
  -8  -6   8    0.21    0.15
   8  -6  -8    0.38    0.15
  -8  -6   8    0.05    0.10
   8   6  -8    0.20    0.16
  -8   6   8    0.19    0.12
  -8   6   8    0.23    0.15
   8   6  -8   -0.46    0.27
  -7  -6   8    0.10    0.09
  -7  -6   8    0.20    0.13
   7  -6  -8    0.07    0.12
  -7   6   8   -0.22    0.11
   7   6  -8   -0.08    0.12
   7   6  -8   -0.45    0.22
  -7   6   8   -0.03    0.07
  -6  -6   8    0.28    0.13
   6  -6  -8    0.29    0.11
  -6  -6   8    0.28    0.12
   6   6  -8    0.20    0.12
  -6   6   8    0.05    0.12
  -6   6   8    0.17    0.08
   6   6  -8    0.12    0.16
  -6   6   8    0.24    0.14
  -5  -6   8    0.10    0.10
  -5  -6   8    0.07    0.08
  -5  -6   8    0.16    0.10
   5  -6  -8    0.04    0.11
  -5   6   8    0.07    0.11
   5   6  -8    0.02    0.17
   5   6  -8   -0.02    0.08
  -5   6   8   -0.05    0.11
  -5   6   8    0.00    0.08
  -4  -6   8    0.72    0.13
   4  -6  -8    1.05    0.16
  -4  -6   8    1.05    0.16
  -4  -6   8    0.90    0.13
  -4   6   8    1.10    0.16
  -4   6   8    0.78    0.13
   4   6  -8    0.68    0.18
   4   6  -8    1.12    0.15
  -4   6   8    0.81    0.12
   3  -6  -8    0.64    0.11
  -3  -6   8    0.43    0.14
  -3  -6   8    0.43    0.10
  -3  -6   8    0.61    0.13
   3  -6  -8    0.45    0.12
  -3  -6   8    0.57    0.10
   3   6  -8    0.52    0.11
  -3   6   8    0.44    0.11
  -3   6   8    0.66    0.11
  -3   6   8    0.54    0.11
   3   6  -8    0.47    0.12
  -2  -6   8    2.37    0.18
  -2  -6   8    2.58    0.15
   2  -6  -8    2.24    0.16
  -2  -6   8    2.13    0.13
  -2  -6   8    2.53    0.13
  -2  -6   8    2.24    0.21
   2  -6  -8    2.23    0.16
   2   6  -8    2.73    0.17
  -2   6   8    2.59    0.19
  -2   6   8    2.52    0.15
   2   6  -8    2.48    0.19
  -2   6   8    2.24    0.16
  -1  -6   8    0.29    0.10
   1  -6  -8    0.14    0.07
   1  -6  -8    0.14    0.07
  -1  -6   8    0.23    0.10
  -1  -6   8    0.43    0.12
  -1  -6   8    0.12    0.06
  -1   6   8    0.21    0.08
  -1   6   8    0.13    0.09
  -1   6   8    0.02    0.09
   1   6  -8    0.19    0.11
   1   6  -8    0.10    0.07
   0  -6  -8    0.66    0.11
   0  -6   8    0.60    0.11
   0  -6   8    0.55    0.13
   0  -6   8    0.69    0.17
   0  -6  -8    0.62    0.12
   0   6  -8    0.64    0.14
   0   6   8    0.52    0.12
   0   6  -8    0.54    0.10
   0   6   8    0.63    0.09
   0   6   8    0.69    0.12
  -1  -6  -8   23.07    0.60
   1  -6   8   23.39    0.57
  -1  -6  -8   22.77    0.54
   1  -6   8   22.95    0.62
   1  -6   8   23.38    0.62
   1   6   8   22.18    0.57
   1   6   8   23.81    0.60
  -1   6  -8   22.59    0.66
   1   6   8   22.67    0.52
  -1   6  -8   23.60    0.55
   2  -6   8    1.99    0.20
   2  -6   8    2.05    0.19
  -2  -6  -8    2.20    0.14
  -2  -6  -8    1.84    0.16
   2  -6   8    1.76    0.22
   2   6   8    2.22    0.19
   2   6   8    2.23    0.17
  -2   6  -8    1.94    0.18
   2   6   8    2.17    0.15
  -2   6  -8    2.27    0.17
  -3  -6  -8    0.11    0.07
   3  -6   8    0.11    0.10
   3  -6   8    0.16    0.11
  -3  -6  -8    0.11    0.09
   3  -6   8    0.03    0.13
   3   6   8   -0.04    0.09
   3   6   8    0.18    0.09
   3   6   8    0.13    0.10
  -3   6  -8    0.16    0.12
  -3   6  -8    0.03    0.08
  -4  -6  -8   -0.06    0.09
   4  -6   8    0.13    0.14
   4  -6   8    0.01    0.12
  -4   6  -8   -0.04    0.06
  -4   6  -8    0.04    0.09
   4   6   8   -0.13    0.07
   4   6   8   -0.01    0.10
   5  -6   8   -0.04    0.13
   5  -6   8    0.20    0.12
  -5  -6  -8    0.19    0.11
   5   6   8   -0.03    0.11
  -5   6  -8    0.23    0.09
  -5   6  -8    0.10    0.13
   5   6   8    0.24    0.10
  -6  -6  -8    0.02    0.11
  -6  -6  -8    0.10    0.11
   6  -6   8    0.26    0.17
   6   6   8    0.04    0.09
   6   6   8    0.04    0.11
  -6   6  -8    0.26    0.13
  -6   6  -8    0.10    0.11
   7  -6   8   -0.21    0.16
  -7  -6  -8   -0.04    0.13
  -7   6  -8    0.00    0.11
   7   6   8    0.05    0.12
  -7   6  -8    0.10    0.11
  -7  -7   8    0.53    0.16
  -7  -7   8    0.36    0.14
   7  -7  -8    0.20    0.15
  -7   7   8    0.43    0.12
   7   7  -8    0.24    0.16
   7   7  -8   -0.36    0.23
  -7   7   8    0.42    0.15
  -6  -7   8    0.30    0.12
  -6  -7   8    0.49    0.14
   6  -7  -8    0.30    0.13
   6   7  -8   -0.01    0.12
   6   7  -8   -0.04    0.19
  -6   7   8    0.02    0.08
  -6   7   8   -0.07    0.12
   5  -7  -8    0.38    0.13
  -5  -7   8    0.38    0.11
  -5  -7   8    0.36    0.13
  -5  -7   8    0.45    0.13
  -5   7   8    0.25    0.13
[truncated: 377,302 more chars]
