# Supplementary material for: Crystal structure of 2,6-bis­[(1H-pyrazol-1-yl)meth­yl]pyridine
Source: Acta Crystallogr Sect E Struct Rep Online. 2014 Aug 6;70(Pt 9):o973. doi: 10.1107/S1600536814017474 (PMC4186076; doi:10.1107/S1600536814017474)
Supplement: Supplementary file 2 [file e-70-0o973-Isup2.hkl]

#
# h,k,l, Fc-squared, Fo-squared, sigma(Fo-squared), status flag
#
data_I
_shelx_title ' [C13 H13 N5] in P2(1)/n'
_shelx_refln_list_code          4
_shelx_F_calc_maximum      199.90
_exptl_crystal_F_000       504.00
_reflns_d_resolution_high  0.7531

loop_
 _space_group_symop_operation_xyz
 'x, y, z'
 '-x+1/2, y+1/2, -z+1/2'
 '-x, -y, -z'
 'x-1/2, -y-1/2, z-1/2'

_cell_length_a     7.4813
_cell_length_b     9.0764
_cell_length_c    19.0209
_cell_angle_alpha  90.000
_cell_angle_beta   95.471
_cell_angle_gamma  90.000

_shelx_F_squared_multiplier     1.000

loop_
 _refln_index_h
 _refln_index_k
 _refln_index_l
 _refln_F_squared_calc
 _refln_F_squared_meas
 _refln_F_squared_sigma
 _refln_observed_status
   2   0   0       4150.17       4422.95        31.41 o
   4   0   0       1180.30       1167.16        11.65 o
   6   0   0         25.22         29.85         1.92 o
   8   0   0         19.13         16.65         2.49 o
   1   1   0         21.94         14.51         0.33 o
   2   1   0          0.02         -0.24         0.24 o
   3   1   0          5.94          5.97         0.46 o
   4   1   0        216.91        232.45         2.07 o
   5   1   0          6.00          4.41         0.68 o
   6   1   0         62.66         62.60         1.94 o
   7   1   0         74.53         80.12         2.28 o
   8   1   0         75.64         70.29         2.77 o
   9   1   0         12.62         13.78         1.85 o
   0   2   0      30647.62      27654.70       368.94 o
   1   2   0         48.90         43.22         0.74 o
   2   2   0       2232.40       2267.28        12.31 o
   3   2   0        125.18        126.57         1.35 o
   4   2   0       1467.66       1535.37         9.55 o
   5   2   0         96.87        102.07         2.19 o
   6   2   0        118.93        119.54         2.55 o
   7   2   0        108.60        107.38         2.87 o
   8   2   0          0.10          0.92         1.32 o
   9   2   0          0.24          2.97         1.77 o
   1   3   0       1098.17       1066.17         6.67 o
   2   3   0         51.93         58.98         0.97 o
   3   3   0        250.36        245.44         2.20 o
   4   3   0        734.63        754.96         4.92 o
   5   3   0          3.96          4.33         0.81 o
   6   3   0          9.71         10.96         1.10 o
   7   3   0         58.35         58.82         2.28 o
   8   3   0         10.20         11.94         1.75 o
   9   3   0         11.66         14.62         2.51 o
   0   4   0          8.22         14.12         1.04 o
   1   4   0          4.84          4.85         0.61 o
   2   4   0        676.54        627.63         4.12 o
   3   4   0         42.35         42.65         0.94 o
   4   4   0         81.75         86.14         1.72 o
   5   4   0         90.79         84.88         1.81 o
   6   4   0         43.10         45.02         2.08 o
   7   4   0         99.64         86.89         2.67 o
   8   4   0          0.73          4.87         1.34 o
   9   4   0          0.80          2.22         2.09 o
   1   5   0         69.67         74.39         1.33 o
   2   5   0         74.01         70.69         1.24 o
   3   5   0        179.59        176.95         2.00 o
   4   5   0        231.13        212.70         2.60 o
   5   5   0        131.63        124.31         2.48 o
   6   5   0          8.79         11.38         1.33 o
   7   5   0          0.62          0.78         1.38 o
   8   5   0         14.88         15.03         2.07 o
   0   6   0         30.34         26.18         1.41 o
   1   6   0         94.99         98.02         1.52 o
   2   6   0          7.89          5.56         0.76 o
   3   6   0        190.90        169.95         2.31 o
   4   6   0          6.64         11.97         1.19 o
   5   6   0          2.91          2.49         1.06 o
   6   6   0          5.70          3.96         1.80 o
   7   6   0         23.21         20.58         2.02 o
   8   6   0          1.83          1.16         1.89 o
   1   7   0         27.23         32.59         1.32 o
   2   7   0          4.40          2.33         0.88 o
   3   7   0        507.56        479.01         5.35 o
   4   7   0          1.88          3.21         1.18 o
   5   7   0        140.96        134.89         3.10 o
   6   7   0          6.89          9.22         1.59 o
   7   7   0          0.24          0.36         1.93 o
   8   7   0          4.96          4.73         3.35 o
   0   8   0         83.69         72.89         2.32 o
   1   8   0         47.27         44.21         1.64 o
   2   8   0         75.30         75.80         2.15 o
   3   8   0         15.19         14.47         1.44 o
   4   8   0         29.84         35.10         2.11 o
   5   8   0          0.87          0.16         1.43 o
   6   8   0          1.27          1.16         1.43 o
   7   8   0          6.66          4.56         1.81 o
   1   9   0          4.93          3.21         1.06 o
   2   9   0          4.27          3.91         1.37 o
   3   9   0         31.88         35.25         2.10 o
   4   9   0         40.27         37.67         2.33 o
   5   9   0          0.07          2.28         1.83 o
   6   9   0          8.25         11.39         2.60 o
   0  10   0          8.35          9.63         2.40 o
   1  10   0          2.23          7.65         1.69 o
   2  10   0         13.76         16.24         1.76 o
   3  10   0          7.40         11.49         1.98 o
   4  10   0          6.45          9.11         3.00 o
   5  10   0          0.03          2.03         1.90 o
   1  11   0          0.07          6.47         2.07 o
   2  11   0         12.84         11.57         2.28 o
   3  11   0          5.92          7.98         2.23 o
   4  11   0          8.84          7.84         5.16 o
   0  12   0         80.66        102.92        23.15 o
  -9   0   1          1.61          4.21         2.21 o
  -7   0   1          1.26          1.37         1.40 o
  -5   0   1         70.78         71.54         2.17 o
  -3   0   1         25.54         17.37         1.08 o
  -1   0   1        725.75        813.13         6.62 o
   1   0   1        785.29        852.22         6.32 o
   3   0   1         12.49         17.91         0.82 o
   5   0   1         67.25         72.79         2.30 o
   7   0   1         39.55         45.25         3.03 o
   9   0   1          1.98          7.33         2.83 o
  -9   1   1         10.44          8.36         1.83 o
  -8   1   1          9.45         12.37         1.66 o
  -7   1   1         30.61         29.69         1.69 o
  -6   1   1          7.94          4.90         1.01 o
  -5   1   1         36.80         38.65         1.14 o
  -4   1   1        116.63        111.21         1.27 o
  -3   1   1         40.35         47.72         0.77 o
  -2   1   1       2267.88       2157.56        17.21 o
  -1   1   1        203.77        193.16         1.35 o
   0   1   1        148.40        160.78         1.00 o
   1   1   1       1413.82       1481.48         8.04 o
   2   1   1        336.97        316.94         2.26 o
   3   1   1        132.54        155.84         1.71 o
   4   1   1          7.89          9.80         0.89 o
   5   1   1         96.33        103.25         1.76 o
   6   1   1          2.09          0.49         0.87 o
   7   1   1        619.16        598.18         7.55 o
   8   1   1          6.63          9.42         1.43 o
   9   1   1         50.52         56.18         3.33 o
  -9   2   1          8.68         10.83         1.73 o
  -8   2   1         46.21         46.95         2.34 o
  -7   2   1         17.72         19.31         1.71 o
  -6   2   1         17.09         14.59         1.36 o
  -5   2   1          3.26          2.22         0.75 o
  -4   2   1         26.56         26.49         0.81 o
  -3   2   1         26.05         17.90         0.70 o
  -2   2   1        581.65        595.54         3.87 o
  -1   2   1       1549.21       1542.28         8.08 o
   0   2   1        396.70        387.47         2.66 o
   1   2   1       5031.70       5093.74        26.96 o
   2   2   1        350.49        374.73         2.40 o
   3   2   1        372.66        407.75         2.73 o
   4   2   1        842.51        894.44         5.48 o
   5   2   1          6.93         10.83         0.80 o
   6   2   1        100.63         86.57         2.27 o
   7   2   1         42.67         43.67         2.19 o
   8   2   1          0.07          0.91         2.12 o
   9   2   1         15.05         20.96         2.20 o
  -9   3   1         11.32         15.78         2.14 o
  -8   3   1          0.76         -0.21         1.32 o
  -7   3   1          0.02         -0.50         1.08 o
  -6   3   1          5.23          6.41         1.08 o
  -5   3   1         28.72         28.40         1.38 o
  -4   3   1        140.76        124.90         1.73 o
  -3   3   1          1.13          0.03         0.47 o
  -2   3   1        171.05        154.02         1.47 o
  -1   3   1        850.14        888.76         5.41 o
   0   3   1       1630.59       1728.61         9.16 o
   1   3   1        444.93        451.32         3.13 o
   2   3   1       2490.29       2454.77        12.38 o
   3   3   1       1205.61       1245.06         6.85 o
   4   3   1        225.22        231.17         2.58 o
   5   3   1         17.39         18.76         1.04 o
   6   3   1         49.40         46.72         1.84 o
   7   3   1         38.94         42.84         2.13 o
   8   3   1          0.61          2.64         1.46 o
   9   3   1          3.38          5.57         1.92 o
  -9   4   1          9.05         16.94         2.55 o
  -8   4   1          5.44          5.79         1.55 o
  -7   4   1          3.03          4.94         1.34 o
  -6   4   1         47.18         42.26         1.80 o
  -5   4   1          2.97          4.73         0.95 o
  -4   4   1         36.56         44.75         1.67 o
  -3   4   1        297.57        301.53         2.50 o
  -2   4   1        210.14        200.84         1.90 o
  -1   4   1        532.52        561.85         3.91 o
   0   4   1        271.78        288.67         2.54 o
   1   4   1       1765.75       1747.83         9.54 o
   2   4   1        981.38        990.48         5.94 o
   3   4   1        174.58        179.04         1.87 o
   4   4   1          2.68          5.69         0.73 o
   5   4   1          0.19         -0.35         0.52 o
   6   4   1         15.45         14.45         1.49 o
   7   4   1          0.54          2.27         1.44 o
   8   4   1          5.62          4.13         1.98 o
   9   4   1          4.11          6.87         1.90 o
  -9   5   1          2.26          0.96         2.10 o
  -8   5   1         36.65         41.54         2.77 o
  -7   5   1         18.59         21.59         1.81 o
  -6   5   1          0.50          0.24         1.14 o
  -5   5   1        334.12        304.68         3.55 o
  -4   5   1        443.82        395.06         4.88 o
  -3   5   1          1.01          1.65         0.54 o
  -2   5   1        104.00         96.19         1.43 o
  -1   5   1         14.96         18.55         0.80 o
   0   5   1        287.19        345.05         3.17 o
   1   5   1         46.84         43.02         0.98 o
   2   5   1        231.61        225.00         2.27 o
   3   5   1        204.42        181.93         2.02 o
   4   5   1         22.23         19.17         1.21 o
   5   5   1          0.10          0.30         0.87 o
   6   5   1         33.40         27.49         1.60 o
   7   5   1          0.00          0.93         1.30 o
   8   5   1          3.55          4.59         1.79 o
  -8   6   1          0.06          1.14         1.79 o
  -7   6   1          0.01         -0.81         1.86 o
  -6   6   1          6.96          6.70         1.48 o
  -5   6   1          2.85          3.52         1.19 o
  -4   6   1         25.59         28.33         1.46 o
  -3   6   1         18.18         25.02         1.29 o
  -2   6   1         22.03         20.19         1.04 o
  -1   6   1         86.32         85.76         1.47 o
   0   6   1         95.46        107.98         1.71 o
   1   6   1         48.52         43.75         1.16 o
   2   6   1         25.11         34.40         1.23 o
   3   6   1        186.38        185.68         2.62 o
   4   6   1        670.75        610.48         5.45 o
   5   6   1          0.01         -0.55         0.97 o
   6   6   1         13.40         13.96         1.54 o
   7   6   1          0.01          0.93         1.37 o
   8   6   1          0.60          1.02         1.98 o
  -8   7   1         17.50         16.34         3.95 o
  -7   7   1          2.20          1.29         2.13 o
  -6   7   1          1.21          0.11         1.36 o
  -5   7   1         60.95         60.06         2.51 o
  -4   7   1        346.72        313.68         3.80 o
  -3   7   1         19.34         17.91         1.36 o
  -2   7   1          0.78          0.06         0.78 o
  -1   7   1          1.41         -0.08         0.75 o
   0   7   1         19.93         17.16         1.02 o
   1   7   1         36.68         35.72         1.78 o
   2   7   1          0.39         -0.10         0.70 o
   3   7   1         23.85         25.00         1.49 o
   4   7   1          3.81          4.81         1.90 o
   5   7   1         69.78         64.70         2.67 o
   6   7   1          0.01         -1.16         1.16 o
   7   7   1          2.31          1.60         2.59 o
  -7   8   1          2.81          0.92         2.75 o
  -6   8   1         17.62         22.29         2.27 o
  -5   8   1          3.40          4.16         1.51 o
  -4   8   1         32.25         38.10         2.11 o
  -3   8   1          7.19          5.49         1.13 o
  -2   8   1         34.01         35.87         1.82 o
  -1   8   1        212.78        185.90         2.46 o
   0   8   1         40.02         36.01         1.36 o
   1   8   1          9.24          8.79         1.06 o
   2   8   1          4.33          0.08         1.08 o
   3   8   1         90.60         88.76         2.38 o
   4   8   1         91.15         91.76         2.55 o
   5   8   1         13.23         13.64         1.93 o
   6   8   1          7.16         11.82         1.79 o
   7   8   1          0.12          2.19         2.66 o
  -6   9   1          0.68          1.15         2.25 o
  -5   9   1          0.10          1.29         1.93 o
  -4   9   1         17.13         23.14         1.78 o
  -3   9   1          3.77          7.85         1.41 o
  -2   9   1          0.02         -0.40         1.18 o
  -1   9   1          0.10          2.27         1.00 o
   0   9   1         52.43         47.68         1.77 o
   1   9   1          2.24          0.74         1.12 o
   2   9   1         14.24         19.11         1.66 o
   3   9   1          0.53          2.04         1.66 o
   4   9   1         64.91         68.02         2.81 o
   5   9   1          0.58          1.05         2.29 o
   6   9   1          0.44          2.63         1.73 o
  -5  10   1          6.67          5.97         1.82 o
  -4  10   1          5.66          9.81         1.75 o
  -3  10   1         27.74         30.27         2.51 o
  -2  10   1          7.79         11.27         1.72 o
  -1  10   1         93.25         92.16         4.43 o
   0  10   1         10.34         10.42         1.52 o
   1  10   1         37.23         32.83         2.22 o
   2  10   1          4.90          4.52         1.64 o
   3  10   1         11.11         10.36         1.97 o
   4  10   1          1.06          3.49         1.84 o
   5  10   1          0.00          3.21         1.79 o
  -4  11   1          8.60          7.15         3.02 o
  -3  11   1         10.47          9.64         2.15 o
  -2  11   1          0.23          0.66         2.35 o
  -1  11   1          2.31          6.70         1.90 o
   0  11   1          0.02          7.04         2.44 o
   1  11   1          1.81          4.56         2.39 o
   2  11   1          0.70          1.02         1.86 o
   3  11   1          1.56          6.29         2.54 o
   0  12   1          2.93         15.89         5.50 o
  -8   0   2        430.40        409.74        10.28 o
  -6   0   2         43.54         44.29         2.27 o
  -4   0   2         12.51         15.20         1.16 o
  -2   0   2        229.69        302.12         3.22 o
   0   0   2       1485.80       1441.23        19.84 o
   2   0   2         20.46         22.92         0.87 o
   4   0   2          4.38          5.22         0.87 o
   6   0   2          5.14          5.34         1.45 o
   8   0   2         20.56         24.46         2.56 o
  -9   1   2          0.11          3.49         1.82 o
  -8   1   2          0.24          4.22         1.45 o
  -7   1   2         16.10         12.50         1.49 o
  -6   1   2         52.25         51.53         1.86 o
  -5   1   2         65.23         72.82         1.66 o
  -4   1   2         42.93         45.13         0.98 o
  -3   1   2         24.55         27.85         0.68 o
  -2   1   2        238.27        260.74         1.75 o
  -1   1   2          5.68          9.33         0.33 o
   0   1   2       2884.91       2896.56        14.50 o
   1   1   2       1128.11       1157.06         6.08 o
   2   1   2        557.58        525.21         3.48 o
   3   1   2        166.63        190.87         2.03 o
   4   1   2         81.83         68.68         1.30 o
   5   1   2          2.03          1.80         0.61 o
   6   1   2         53.83         56.07         1.75 o
   7   1   2         63.23         66.31         2.42 o
   8   1   2          0.02          0.48         1.30 o
   9   1   2          0.00          4.34         1.75 o
  -9   2   2         11.16         12.81         1.93 o
  -8   2   2        133.05        130.89         3.09 o
  -7   2   2         10.26         10.06         1.43 o
  -6   2   2         53.21         55.83         2.16 o
  -5   2   2          0.75          3.38         0.78 o
  -4   2   2         84.75         89.75         1.43 o
  -3   2   2        242.89        217.77         2.15 o
  -2   2   2         32.04         36.99         0.80 o
  -1   2   2        714.80        681.01         3.79 o
   0   2   2         87.47         85.57         0.88 o
   1   2   2       7986.95       7636.90        37.35 o
   2   2   2         50.27         48.63         0.84 o
   3   2   2        113.86        125.11         1.37 o
   4   2   2          8.19          7.87         0.65 o
   5   2   2          1.13          1.54         0.64 o
   6   2   2         24.69         21.87         1.50 o
   7   2   2          2.49          6.42         1.28 o
   8   2   2         18.50         22.08         2.78 o
   9   2   2          0.35          5.13         1.64 o
  -9   3   2          1.16          7.11         2.31 o
  -8   3   2          1.56          2.39         1.63 o
  -7   3   2         14.04         11.32         1.47 o
  -6   3   2          2.75          2.97         0.95 o
  -5   3   2         62.13         65.58         1.61 o
  -4   3   2          2.83          2.75         0.67 o
  -3   3   2        282.53        296.37         2.60 o
  -2   3   2        403.51        414.07         2.86 o
  -1   3   2        106.07        103.05         1.20 o
   0   3   2       1347.89       1422.10         7.78 o
   1   3   2       1566.51       1574.18         8.15 o
   2   3   2        263.20        295.85         2.54 o
   3   3   2        134.01        129.97         1.42 o
   4   3   2          0.07          0.05         0.45 o
   5   3   2          2.27          1.91         0.70 o
   6   3   2          0.30         -0.84         0.84 o
   7   3   2        101.08         83.94         2.63 o
   8   3   2         33.86         37.16         2.27 o
   9   3   2          2.90          4.98         1.87 o
  -9   4   2          0.01          0.60         1.66 o
  -8   4   2          0.99          2.29         1.59 o
  -7   4   2          0.22         -0.80         1.10 o
  -6   4   2         43.15         39.77         1.86 o
  -5   4   2         10.71         13.51         1.13 o
  -4   4   2        133.25        126.48         1.89 o
  -3   4   2        354.85        342.37         3.04 o
  -2   4   2          0.47         -0.05         0.43 o
  -1   4   2        969.48       1014.49         5.98 o
   0   4   2          7.58          8.69         0.52 o
   1   4   2        177.52        200.75         1.76 o
   2   4   2         11.96         12.99         0.67 o
   3   4   2        468.72        452.04         3.38 o
   4   4   2         79.86         77.66         1.51 o
   5   4   2         40.80         47.10         1.65 o
   6   4   2         87.88         83.82         2.45 o
   7   4   2         65.14         63.07         2.89 o
   8   4   2          9.10          8.41         1.73 o
   9   4   2          6.55          8.86         2.64 o
  -9   5   2          0.11          2.37         3.55 o
  -8   5   2          0.88          5.45         1.80 o
  -7   5   2          0.17         -1.30         1.30 o
  -6   5   2          0.07         -1.06         1.06 o
  -5   5   2        176.86        154.77         2.55 o
  -4   5   2          5.56          8.21         0.91 o
  -3   5   2         59.59         53.14         1.33 o
  -2   5   2         16.78         23.45         0.94 o
  -1   5   2         48.03         60.43         1.19 o
   0   5   2         40.25         44.64         1.07 o
   1   5   2        242.95        234.58         2.45 o
   2   5   2        251.73        259.20         2.64 o
   3   5   2         88.56         82.88         1.50 o
   4   5   2        125.81        117.31         2.14 o
   5   5   2         61.68         58.02         1.91 o
   6   5   2          9.35          9.40         1.37 o
   7   5   2          6.82          3.31         1.44 o
   8   5   2          1.42          1.25         1.69 o
  -8   6   2          0.02          1.82         2.52 o
  -7   6   2         20.34         23.81         2.18 o
  -6   6   2          2.80          2.22         1.40 o
  -5   6   2        120.71        113.75         2.65 o
  -4   6   2          4.04          4.48         0.92 o
  -3   6   2          7.19          4.34         0.88 o
  -2   6   2         29.35         28.86         1.16 o
  -1   6   2         40.57         52.54         1.28 o
   0   6   2         46.48         42.60         1.18 o
   1   6   2         50.31         41.11         1.21 o
   2   6   2         44.27         49.31         1.35 o
   3   6   2       1686.35       1526.88        11.81 o
   4   6   2        161.06        156.98         2.84 o
   5   6   2          6.59          7.51         1.29 o
   6   6   2         36.47         35.91         2.11 o
   7   6   2         60.51         59.94         3.06 o
   8   6   2          1.73          4.16         2.23 o
  -8   7   2          0.97          1.46         2.57 o
  -7   7   2          0.51          1.10         2.72 o
  -6   7   2          7.41          5.88         1.72 o
  -5   7   2        203.02        176.17         3.21 o
  -4   7   2        118.48        120.47         2.42 o
  -3   7   2         18.55         18.10         1.21 o
  -2   7   2          0.68         -0.69         0.69 o
  -1   7   2         10.92         10.82         0.91 o
   0   7   2         38.92         36.85         1.29 o
   1   7   2          0.36         -0.69         0.69 o
   2   7   2         47.65         46.19         1.76 o
   3   7   2         47.82         48.93         2.14 o
   4   7   2          2.36          4.06         1.39 o
   5   7   2         26.34         19.90         1.73 o
   6   7   2          7.89          4.02         1.30 o
   7   7   2          2.16          2.32         1.62 o
  -7   8   2          3.37          6.64         2.48 o
  -6   8   2          6.58          4.10         1.90 o
  -5   8   2          0.32          2.04         1.37 o
  -4   8   2          5.19          8.41         1.46 o
  -3   8   2          0.59         -0.03         1.14 o
  -2   8   2         17.44         18.24         1.29 o
  -1   8   2         57.58         52.75         1.68 o
   0   8   2         61.08         63.47         1.75 o
   1   8   2         13.11          8.30         1.12 o
   2   8   2         19.11         17.70         1.59 o
   3   8   2        116.10        110.03         2.77 o
   4   8   2         17.97         20.62         1.75 o
   5   8   2          0.12          0.37         1.59 o
   6   8   2          0.00          1.36         1.81 o
   7   8   2         16.05         16.88         2.19 o
  -6   9   2          1.11          0.03         1.99 o
  -5   9   2          6.23          9.48         2.39 o
  -4   9   2         13.32         17.36         1.74 o
  -3   9   2         22.24         19.12         1.75 o
  -2   9   2          3.76          0.99         1.26 o
  -1   9   2         23.00         20.66         1.58 o
   0   9   2         77.71         64.78         2.15 o
   1   9   2          9.51          6.94         1.32 o
   2   9   2          0.22          0.27         1.28 o
   3   9   2         10.80          7.57         1.68 o
   4   9   2          5.12          7.42         1.63 o
   5   9   2          0.04          0.03         1.45 o
   6   9   2         27.69         32.74         2.76 o
  -5  10   2          4.25          6.23         1.99 o
  -4  10   2          4.62          8.50         1.81 o
  -3  10   2          0.63          2.07         1.40 o
  -2  10   2          0.29          3.00         1.57 o
  -1  10   2          8.90         11.42         1.75 o
   0  10   2         37.08         38.55         3.00 o
   1  10   2          4.04          5.51         1.51 o
   2  10   2          3.94          7.06         1.45 o
   3  10   2         18.11         26.15         2.17 o
   4  10   2          0.91          5.35         2.39 o
   5  10   2          0.01          1.90         1.93 o
  -4  11   2          4.60          1.42         4.27 o
  -3  11   2          2.60          9.15         3.55 o
  -2  11   2          3.31         11.13         2.10 o
  -1  11   2         17.11         24.07         2.50 o
   0  11   2          2.59         14.37         2.65 o
   1  11   2          1.30          5.45         2.27 o
   2  11   2         21.66         28.74         2.54 o
   3  11   2          4.82          5.32         1.64 o
  -9   0   3         24.26         23.72         2.89 o
  -7   0   3         77.04         72.76         3.65 o
  -5   0   3         92.95         93.14         2.39 o
  -3   0   3        421.86        431.40         4.19 o
  -1   0   3       1999.19       2143.01        15.43 o
   1   0   3       2576.37       2735.83        19.37 o
   3   0   3          0.98         -0.33         0.54 o
   5   0   3        148.99        157.79         3.12 o
   7   0   3        752.52        686.42        12.88 o
   9   0   3         19.49         25.48         2.96 o
  -9   1   3          0.24          3.02         1.49 o
  -8   1   3         26.35         33.18         2.06 o
  -7   1   3          8.23          7.71         1.24 o
  -6   1   3         22.62         23.53         1.42 o
  -5   1   3        883.58        921.66         6.59 o
  -4   1   3         16.60         16.46         0.71 o
  -3   1   3        372.45        381.01         2.60 o
  -2   1   3        102.04        104.98         1.02 o
  -1   1   3      39960.18      33987.96       459.71 o
   0   1   3        228.76        232.91         1.56 o
   1   1   3       8405.77       8223.45        47.87 o
   2   1   3        151.56        154.51         1.55 o
   3   1   3        516.83        566.41         4.48 o
   4   1   3          0.09         -0.26         0.47 o
   5   1   3        291.79        287.61         3.06 o
   6   1   3          0.71          0.65         0.83 o
   7   1   3         31.80         31.25         1.96 o
   8   1   3          0.94          3.80         1.30 o
   9   1   3          0.31          4.11         1.83 o
  -9   2   3          1.69          7.33         1.61 o
  -8   2   3         33.27         39.74         2.26 o
  -7   2   3         49.06         46.60         2.17 o
  -6   2   3        112.45        103.27         2.43 o
  -5   2   3        130.84        151.05         2.22 o
  -4   2   3        237.35        219.97         1.90 o
  -3   2   3         41.25         36.84         0.78 o
  -2   2   3        121.57         92.64         1.03 o
  -1   2   3        371.51        381.10         2.40 o
   0   2   3       1328.31       1317.48         6.72 o
   1   2   3        338.19        353.21         2.37 o
   2   2   3       1549.83       1638.41         8.45 o
   3   2   3        778.85        903.77         5.88 o
   4   2   3          1.74          0.55         0.52 o
   5   2   3         20.40         22.49         1.02 o
   6   2   3        193.17        187.64         3.09 o
   7   2   3        132.84        122.00         3.13 o
   8   2   3         34.06         32.79         2.68 o
   9   2   3         12.23         14.98         2.29 o
  -9   3   3          1.34          2.75         1.53 o
  -8   3   3         46.90         51.44         2.55 o
  -7   3   3         24.76         21.86         1.70 o
  -6   3   3         42.70         36.00         1.80 o
  -5   3   3        514.93        500.93         4.47 o
  -4   3   3          8.62         10.43         0.76 o
  -3   3   3        204.62        217.65         2.23 o
  -2   3   3         58.06         52.70         0.83 o
  -1   3   3        132.12        114.79         1.27 o
   0   3   3          0.57          1.12         0.39 o
   1   3   3       3584.80       3550.03        17.51 o
   2   3   3         12.79          8.70         0.43 o
   3   3   3        107.60        153.48         1.55 o
   4   3   3         18.87         28.88         0.93 o
   5   3   3        243.88        216.14         2.56 o
   6   3   3         27.58         23.56         1.57 o
   7   3   3         68.19         56.35         2.35 o
   8   3   3          0.16         -0.14         1.50 o
   9   3   3          0.03          3.93         1.90 o
  -9   4   3          6.52          8.19         1.90 o
  -8   4   3          2.67          7.01         1.57 o
  -7   4   3         38.77         43.78         2.15 o
  -6   4   3         49.79         57.38         2.14 o
  -5   4   3        335.71        297.36         3.35 o
  -4   4   3         41.56         36.77         1.26 o
  -3   4   3          0.31          1.47         0.60 o
  -2   4   3         67.75         76.59         1.15 o
  -1   4   3         51.56         45.44         0.89 o
   0   4   3       1429.67       1415.59         8.01 o
   1   4   3         17.34         17.61         0.67 o
   2   4   3       1121.56       1069.41         6.33 o
   3   4   3        620.93        666.94         4.28 o
   4   4   3          5.01          4.93         0.66 o
   5   4   3          9.76          6.95         0.96 o
   6   4   3         32.19         31.72         1.69 o
   7   4   3         12.76         10.73         1.66 o
   8   4   3         13.24         13.99         1.81 o
   9   4   3          5.67          9.79         2.65 o
  -9   5   3          1.75          5.29         2.41 o
  -8   5   3          8.05          9.92         1.80 o
  -7   5   3          0.04          0.01         1.21 o
  -6   5   3         11.88         10.85         1.39 o
  -5   5   3         13.25         15.12         1.15 o
  -4   5   3         18.28         19.38         1.12 o
  -3   5   3         53.58         53.30         1.40 o
  -2   5   3          0.19         -0.54         0.54 o
  -1   5   3        255.95        246.09         2.44 o
   0   5   3          4.50          3.07         0.52 o
   1   5   3        360.53        357.30         2.83 o
   2   5   3        624.35        621.75         4.11 o
   3   5   3        107.07         93.21         1.51 o
   4   5   3         57.36         51.50         1.63 o
   5   5   3         25.29         28.76         1.63 o
   6   5   3         17.19         15.36         1.51 o
   7   5   3          1.80         -0.20         1.31 o
   8   5   3          0.21          2.06         1.93 o
  -8   6   3         16.28         25.37         3.85 o
  -7   6   3         20.61         23.24         1.97 o
  -6   6   3         31.67         25.11         1.92 o
  -5   6   3         52.63         55.52         2.21 o
  -4   6   3        292.68        278.52         3.17 o
  -3   6   3          0.74         -0.23         0.73 o
  -2   6   3         37.05         37.27         1.18 o
  -1   6   3          9.11          5.06         0.72 o
   0   6   3         21.50         31.78         1.16 o
   1   6   3         31.02         30.92         1.05 o
   2   6   3         26.07         29.28         1.28 o
   3   6   3         18.23         20.36         1.30 o
   4   6   3         52.70         56.94         2.09 o
   5   6   3          5.41          6.43         1.21 o
   6   6   3          9.39          9.26         1.56 o
   7   6   3          0.27         -1.42         1.77 o
   8   6   3          0.91          0.97         1.88 o
  -8   7   3          1.53          1.20         2.75 o
  -7   7   3          0.25          0.48         2.00 o
  -6   7   3          0.01          2.63         1.49 o
  -5   7   3         12.12         15.35         1.43 o
  -4   7   3          0.35          2.42         1.02 o
  -3   7   3        159.78        149.10         2.36 o
  -2   7   3         13.19          9.00         1.06 o
  -1   7   3         39.40         33.33         1.26 o
   0   7   3         49.17         47.88         1.47 o
   1   7   3         16.67         11.89         1.03 o
   2   7   3        399.27        373.14         4.14 o
   3   7   3          2.83          7.01         1.26 o
   4   7   3        141.42        130.77         3.01 o
   5   7   3         22.62         20.27         1.99 o
   6   7   3          2.54          2.26         1.40 o
   7   7   3          2.41          6.56         2.05 o
  -7   8   3          1.08          2.28         2.73 o
  -6   8   3          0.14         -0.06         1.46 o
  -5   8   3         22.16         20.66         1.83 o
  -4   8   3         93.10         89.08         2.30 o
  -3   8   3          1.53          1.77         1.11 o
  -2   8   3          4.61          7.21         1.04 o
  -1   8   3         36.58         37.11         1.62 o
   0   8   3         13.00         11.91         1.20 o
   1   8   3         13.33         14.35         1.32 o
   2   8   3          9.38          9.04         1.44 o
   3   8   3         18.48         18.47         1.79 o
   4   8   3          0.30          1.39         1.16 o
   5   8   3          2.42          4.68         1.54 o
   6   8   3          0.18         -0.02         1.75 o
   7   8   3          5.17          5.43         2.13 o
  -6   9   3          1.05          2.20         1.90 o
  -5   9   3          0.89          5.25         1.71 o
  -4   9   3          9.77         13.49         1.68 o
  -3   9   3          0.01          1.83         1.14 o
  -2   9   3          5.07          3.14         1.14 o
  -1   9   3        102.38         94.02         2.56 o
   0   9   3          0.11         -0.56         0.94 o
   1   9   3          7.60          7.60         1.26 o
   2   9   3          1.22          2.00         1.34 o
   3   9   3          0.53          1.03         1.39 o
   4   9   3         17.37         16.39         1.99 o
   5   9   3          0.18          3.47         1.79 o
   6   9   3          2.65          4.39         2.28 o
  -5  10   3          8.68         12.26         1.95 o
  -4  10   3          1.71          5.58         1.58 o
  -3  10   3          1.41          3.07         1.55 o
  -2  10   3          0.11          5.64         1.70 o
  -1  10   3          5.86          5.93         1.44 o
   0  10   3          2.69          5.27         1.54 o
   1  10   3          2.21          2.26         1.36 o
   2  10   3          0.68          2.71         1.30 o
   3  10   3         31.71         31.83         2.16 o
   4  10   3          1.01          0.80         1.69 o
   5  10   3         15.33         20.36         3.11 o
  -3  11   3         15.67         25.13         2.73 o
  -2  11   3         25.55         33.16         3.49 o
  -1  11   3          5.11         10.64         2.03 o
   0  11   3         20.67         27.96         2.98 o
   1  11   3         17.04         19.71         2.10 o
   2  11   3          4.07          7.38         2.28 o
   3  11   3          7.60         12.57         2.20 o
  -8   0   4        108.22        104.72         4.22 o
  -6   0   4        176.11        175.28         3.95 o
  -4   0   4          4.42          5.83         0.90 o
  -2   0   4       2738.80       3002.07        21.69 o
   0   0   4       1184.82       1229.86         9.63 o
   2   0   4        386.61        370.50         4.08 o
   4   0   4         16.07         20.24         1.31 o
   6   0   4        738.95        708.11         9.02 o
   8   0   4         31.13         41.31         3.19 o
  -9   1   4         20.27         20.70         2.23 o
  -8   1   4          4.88          5.78         1.62 o
  -7   1   4          2.93          2.13         1.12 o
  -6   1   4          8.59          8.86         1.09 o
  -5   1   4         39.93         45.55         1.33 o
  -4   1   4        622.07        692.97         5.04 o
  -3   1   4         42.42         40.77         0.74 o
  -2   1   4       4036.92       4147.12        20.19 o
  -1   1   4        253.23        242.35         2.16 o
   0   1   4        546.33        505.43         3.05 o
   1   1   4         27.63         23.31         0.60 o
   2   1   4        255.27        264.66         2.22 o
   3   1   4       1131.73       1296.55         7.69 o
   4   1   4         27.18         28.35         1.07 o
   5   1   4         56.26         55.65         1.43 o
   6   1   4         15.56         15.69         1.20 o
   7   1   4          3.74          5.21         1.23 o
   8   1   4          0.00          1.25         1.86 o
   9   1   4          1.75          9.72         1.91 o
  -9   2   4          2.65          8.43         1.72 o
  -8   2   4         84.06         79.09         3.12 o
  -7   2   4         43.19         38.90         1.88 o
  -6   2   4         94.24         88.10         2.15 o
  -5   2   4         48.95         52.97         1.37 o
  -4   2   4          7.75          6.22         0.58 o
  -3   2   4         70.03         73.88         0.91 o
  -2   2   4         31.21         20.32         0.59 o
  -1   2   4        659.08        607.65         3.52 o
   0   2   4       1666.17       1738.69         9.48 o
   1   2   4        117.46        140.84         1.46 o
   2   2   4       3363.25       3607.19        20.38 o
   3   2   4         23.66         24.36         0.83 o
   4   2   4         51.57         47.40         1.15 o
   5   2   4          3.10          1.94         0.74 o
   6   2   4         74.65         74.99         2.08 o
   7   2   4          5.60          6.12         1.41 o
   8   2   4          0.93          2.44         1.52 o
   9   2   4          2.97          8.85         2.73 o
  -9   3   4         30.54         31.28         3.40 o
  -8   3   4          0.25          0.68         1.35 o
  -7   3   4          3.01          3.61         1.22 o
  -6   3   4          4.24          1.75         1.01 o
  -5   3   4          0.25          0.90         0.75 o
  -4   3   4        150.34        166.05         2.00 o
  -3   3   4         69.34         68.25         1.09 o
  -2   3   4         69.57         72.50         1.27 o
  -1   3   4        468.66        472.32         3.18 o
   0   3   4        990.59       1004.97         5.79 o
   1   3   4       1382.70       1430.30         8.21 o
   2   3   4       1206.00       1208.20         7.90 o
   3   3   4       1675.20       1832.97        10.20 o
   4   3   4          0.84          1.58         0.48 o
   5   3   4          0.01         -0.66         0.66 o
   6   3   4         25.64         28.88         1.53 o
   7   3   4          8.80         10.72         1.58 o
   8   3   4         11.16         13.36         2.01 o
   9   3   4         25.61         36.16         3.26 o
  -9   4   4          4.73          6.62         2.24 o
  -8   4   4          6.05          7.89         1.63 o
  -7   4   4         25.94         24.32         1.84 o
  -6   4   4         56.38         53.95         2.05 o
  -5   4   4        138.61        123.48         2.21 o
  -4   4   4        105.60         99.50         1.70 o
  -3   4   4         40.19         42.93         1.23 o
  -2   4   4         78.82         88.49         1.24 o
  -1   4   4        560.63        577.00         3.72 o
   0   4   4        107.01        111.32         1.26 o
   1   4   4         12.80         14.48         0.58 o
   2   4   4       1364.08       1365.02         7.93 o
   3   4   4          0.21         -0.46         0.46 o
   4   4   4         73.12         71.39         1.46 o
   5   4   4         84.76         74.29         1.97 o
   6   4   4         18.36         14.94         1.51 o
   7   4   4          6.60          8.39         1.59 o
   8   4   4          1.15          3.23         1.53 o
   9   4   4          2.81          1.84         1.98 o
  -9   5   4          5.83          5.07         2.23 o
  -8   5   4          0.02          0.66         1.43 o
  -7   5   4          0.01         -1.16         1.52 o
  -6   5   4          2.30          3.13         1.17 o
  -5   5   4         55.50         50.07         1.94 o
  -4   5   4         27.83         30.22         1.32 o
  -3   5   4         35.87         40.88         1.33 o
  -2   5   4         78.66         74.27         1.30 o
  -1   5   4        598.89        651.31         4.28 o
   0   5   4        135.07        130.43         1.52 o
   1   5   4        438.19        438.83         3.39 o
   2   5   4        726.96        677.30         4.70 o
   3   5   4        214.06        185.63         2.42 o
   4   5   4         13.46         11.63         1.23 o
   5   5   4          4.17          2.78         1.18 o
   6   5   4         39.41         35.49         1.99 o
   7   5   4         17.31         15.35         1.96 o
   8   5   4          0.05          1.86         1.59 o
  -8   6   4          0.79         -0.90         2.47 o
  -7   6   4         32.39         35.58         2.28 o
  -6   6   4         62.88         56.16         2.50 o
  -5   6   4        700.16        631.58         6.82 o
  -4   6   4          0.38         -0.13         0.85 o
  -3   6   4          2.06          1.15         0.78 o
  -2   6   4         33.30         33.94         1.18 o
  -1   6   4          5.99         10.36         0.80 o
   0   6   4          1.15          0.98         0.58 o
   1   6   4        137.08        127.49         1.82 o
   2   6   4        154.44        144.91         2.25 o
   3   6   4         69.23         67.62         1.88 o
   4   6   4        155.47        143.32         3.01 o
   5   6   4         23.93         25.35         1.67 o
   6   6   4          0.37         -0.66         1.11 o
   7   6   4          8.41          6.28         1.71 o
   8   6   4         12.64         14.05         2.31 o
  -8   7   4          0.89          1.64         5.93 o
  -7   7   4          0.29          3.79         1.80 o
  -6   7   4         20.55         21.65         1.83 o
  -5   7   4         61.19         60.04         2.30 o
  -4   7   4         13.52         14.83         1.24 o
  -3   7   4         57.58         57.45         1.77 o
  -2   7   4        162.17        138.08         2.32 o
  -1   7   4         75.25         71.92         1.57 o
   0   7   4          1.68          0.17         0.52 o
   1   7   4          1.62         -0.86         0.86 o
   2   7   4        278.49        242.10         3.82 o
   3   7   4        469.80        439.36         5.20 o
   4   7   4          2.95          0.68         1.19 o
   5   7   4          4.56          3.24         1.66 o
   6   7   4          0.94          0.21         1.34 o
   7   7   4          3.44          4.20         2.39 o
  -7   8   4          8.43          9.37         2.73 o
  -6   8   4          3.69          1.95         1.74 o
  -5   8   4         83.21         80.79         2.89 o
  -4   8   4         23.76         26.38         1.73 o
  -3   8   4         10.20          8.33         1.36 o
  -2   8   4         12.59         15.66         1.25 o
  -1   8   4         20.41         13.70         1.15 o
   0   8   4         14.24          9.03         1.21 o
   1   8   4         20.60         19.86         1.46 o
   2   8   4         23.24         21.86         1.48 o
   3   8   4          2.31          6.57         1.41 o
   4   8   4         88.24         77.37         2.77 o
   5   8   4          0.88          1.63         1.40 o
   6   8   4         17.79         28.47         2.54 o
   7   8   4          0.01          0.43         2.22 o
  -6   9   4          2.21          7.75         2.00 o
  -5   9   4         52.83         49.16         3.02 o
  -4   9   4          0.08          2.01         1.50 o
  -3   9   4        110.83        109.76         2.76 o
  -2   9   4        109.85        104.44         3.65 o
  -1   9   4         34.88         31.84         1.86 o
   0   9   4         18.99         21.08         1.57 o
   1   9   4          2.76          1.80         1.05 o
   2   9   4          0.66         -0.93         1.04 o
   3   9   4          3.03          5.77         1.48 o
   4   9   4         12.21         14.09         2.00 o
   5   9   4          0.51         -0.48         1.52 o
   6   9   4          0.15          2.98         1.56 o
  -5  10   4          1.25          5.01         1.66 o
  -4  10   4          3.72          7.40         2.47 o
  -3  10   4          1.58          4.74         1.70 o
  -2  10   4          6.37          6.66         1.64 o
  -1  10   4         14.37         13.65         1.77 o
   0  10   4         85.29         80.66         2.81 o
   1  10   4          0.00          1.36         1.69 o
   2  10   4         19.34         23.80         2.86 o
   3  10   4         11.55         15.83         1.95 o
   4  10   4         10.71         15.32         1.98 o
   5  10   4          0.00          2.16         1.86 o
  -3  11   4          3.32          3.82         3.04 o
  -2  11   4          0.36          8.14         3.37 o
  -1  11   4          0.18          6.60         1.83 o
   0  11   4          1.35          2.99         2.39 o
   1  11   4          7.48         10.37         1.78 o
   2  11   4          8.60         12.84         1.92 o
   3  11   4          1.39          0.72         1.73 o
  -9   0   5          2.05          6.31         2.07 o
  -7   0   5         95.69        102.81         3.87 o
  -5   0   5        123.88        131.23         2.78 o
  -3   0   5         41.25         39.76         1.00 o
  -1   0   5      14647.79      14074.48       188.82 o
   1   0   5         76.52         67.75         1.33 o
   3   0   5        396.00        462.03         4.61 o
   5   0   5        677.99        650.71         7.38 o
   7   0   5        172.66        167.51         5.60 o
   9   0   5          0.06         -2.15         2.15 o
  -9   1   5         27.17         31.81         2.66 o
  -8   1   5          3.55          1.91         1.52 o
  -7   1   5         11.44          7.92         1.33 o
  -6   1   5          0.77          0.45         0.90 o
  -5   1   5        209.74        220.40         2.70 o
  -4   1   5         28.89         28.21         0.81 o
  -3   1   5          0.03         -0.36         0.36 o
  -2   1   5        176.40        152.43         1.31 o
  -1   1   5        368.30        340.84         2.28 o
   0   1   5       2952.46       3000.44        16.49 o
   1   1   5          0.64          0.22         0.29 o
   2   1   5          4.25          6.07         0.43 o
   3   1   5        163.56        178.54         1.86 o
   4   1   5         55.48         57.34         1.19 o
   5   1   5        136.19        130.16         2.01 o
   6   1   5          7.25          8.17         1.04 o
   7   1   5          6.21          6.36         1.14 o
   8   1   5          2.34          3.75         1.56 o
   9   1   5         30.86         36.08         3.04 o
  -9   2   5          0.30          7.86         1.67 o
  -8   2   5          0.21          3.43         1.39 o
  -7   2   5          7.21          8.64         1.33 o
  -6   2   5         90.40         85.15         2.08 o
  -5   2   5         73.93         79.19         1.84 o
  -4   2   5        203.61        215.49         1.78 o
  -3   2   5        117.53        120.97         1.30 o
  -2   2   5       1068.84       1085.32         5.97 o
  -1   2   5        284.86        293.03         2.05 o
   0   2   5         73.71         68.26         0.85 o
   1   2   5         31.70         25.30         0.61 o
   2   2   5          6.20         11.62         0.72 o
   3   2   5          9.94         20.35         0.75 o
   4   2   5         43.55         48.16         1.15 o
   5   2   5        106.49        101.36         2.54 o
   6   2   5        300.88        265.47         3.71 o
   7   2   5          6.52          4.02         1.35 o
   8   2   5          0.12         -0.09         1.41 o
   9   2   5          0.00          5.48         2.09 o
  -9   3   5          0.29          3.97         1.42 o
  -8   3   5          0.21          3.18         1.43 o
  -7   3   5          0.19          1.93         1.09 o
  -6   3   5          0.26          0.38         0.98 o
  -5   3   5        183.97        198.75         2.78 o
  -4   3   5         23.47         23.89         1.05 o
  -3   3   5         37.10         39.67         0.76 o
  -2   3   5        136.81        140.46         1.44 o
  -1   3   5         30.86         30.51         0.69 o
   0   3   5        913.77        958.16         6.69 o
   1   3   5         16.44         14.95         0.66 o
   2   3   5        104.70         89.90         1.22 o
   3   3   5         49.13         47.42         0.89 o
   4   3   5          3.34          5.73         0.64 o
   5   3   5         11.94         15.09         1.02 o
   6   3   5         19.81         23.49         1.61 o
   7   3   5         23.05         22.12         1.93 o
   8   3   5          1.59          3.42         1.55 o
   9   3   5          8.01         14.56         2.36 o
  -9   4   5          0.00          2.18         1.68 o
  -8   4   5          1.39          0.36         1.40 o
  -7   4   5          0.27          2.44         1.13 o
  -6   4   5         18.09         14.00         1.45 o
  -5   4   5         53.90         52.60         1.75 o
  -4   4   5        221.56        223.28         2.56 o
  -3   4   5          1.77          1.83         0.52 o
  -2   4   5        397.42        418.82         3.44 o
  -1   4   5        289.55        272.35         2.24 o
   0   4   5         13.03         10.24         0.54 o
   1   4   5        475.38        431.69         3.14 o
   2   4   5         54.84         66.94         1.22 o
   3   4   5         88.30         77.41         1.38 o
   4   4   5         70.30         72.74         1.62 o
   5   4   5          9.70          8.50         1.15 o
   6   4   5        171.64        139.67         3.93 o
   7   4   5          1.29          1.28         1.39 o
   8   4   5          7.68          8.33         1.98 o
  -8   5   5          0.22          3.82         1.94 o
  -7   5   5          1.52          1.06         1.52 o
  -6   5   5         60.14         61.76         2.36 o
  -5   5   5         28.44         31.11         1.53 o
  -4   5   5          2.12          0.70         0.74 o
  -3   5   5         43.45         45.25         1.35 o
  -2   5   5         60.50         68.27         1.34 o
  -1   5   5        116.15        114.92         1.51 o
   0   5   5         49.41         50.96         1.00 o
   1   5   5         27.13         31.92         0.87 o
   2   5   5       2238.42       2116.86        12.40 o
   3   5   5         12.12         14.50         0.99 o
   4   5   5         28.48         27.94         1.52 o
   5   5   5          4.78          3.28         1.05 o
   6   5   5         43.30         38.55         2.12 o
   7   5   5          4.92          4.70         1.55 o
   8   5   5          0.72          3.97         1.60 o
  -8   6   5          2.49          2.30         2.03 o
  -7   6   5          0.20          1.51         1.57 o
  -6   6   5         11.05         10.76         1.96 o
  -5   6   5          1.58          7.95         1.16 o
  -4   6   5         66.15         56.90         1.76 o
  -3   6   5         31.70         33.81         1.36 o
  -2   6   5         24.83         35.26         1.35 o
  -1   6   5          0.34         -0.55         0.61 o
   0   6   5        132.91        132.14         1.65 o
   1   6   5         11.52         11.91         0.95 o
   2   6   5         40.90         37.53         1.36 o
   3   6   5         64.62         56.05         1.66 o
   4   6   5         97.55         86.87         2.40 o
   5   6   5         20.26         17.99         2.03 o
   6   6   5         21.29         17.41         1.95 o
   7   6   5          1.01         -1.52         1.54 o
   8   6   5          1.63          2.60         1.82 o
  -7   7   5          4.00          1.95         1.60 o
  -6   7   5         37.21         29.44         2.10 o
  -5   7   5         13.26         12.95         1.45 o
  -4   7   5         64.71         58.15         1.90 o
  -3   7   5         10.28          9.48         1.06 o
  -2   7   5          4.68          4.79         1.00 o
  -1   7   5         22.69         26.76         1.22 o
   0   7   5         34.52         26.79         1.42 o
   1   7   5         27.90         30.76         1.60 o
   2   7   5       1166.47       1091.13         9.21 o
   3   7   5         89.79         87.53         2.63 o
   4   7   5        100.29         90.03         2.66 o
   5   7   5          4.71          5.21         1.55 o
   6   7   5         10.14         10.43         2.94 o
   7   7   5          9.43         11.81         2.25 o
  -7   8   5          1.37         -0.23         1.80 o
  -6   8   5          1.67          2.72         1.51 o
  -5   8   5         26.11         25.95         1.92 o
  -4   8   5          0.02          1.08         1.17 o
  -3   8   5          3.37          4.36         1.21 o
  -2   8   5         14.82         12.37         1.22 o
  -1   8   5         11.45          7.80         1.19 o
   0   8   5         64.90         58.67         2.09 o
   1   8   5        173.94        173.51         2.92 o
   2   8   5          0.06          1.17         1.05 o
   3   8   5          1.75          2.64         1.20 o
   4   8   5         17.33         16.48         1.96 o
   5   8   5         29.49         30.61         2.30 o
   6   8   5         15.26         19.39         2.29 o
  -6   9   5          5.00          8.62         1.80 o
  -5   9   5         19.16         22.89         2.49 o
  -4   9   5          4.98          5.92         1.94 o
  -3   9   5          5.37          8.38         1.44 o
  -2   9   5         35.89         34.65         2.06 o
  -1   9   5          9.83         11.53         1.49 o
   0   9   5          0.00          1.15         1.12 o
   1   9   5          2.08          2.77         1.28 o
   2   9   5          1.33          3.86         1.39 o
   3   9   5          8.33          7.87         1.55 o
   4   9   5          9.76         14.71         2.37 o
   5   9   5          0.05          1.25         1.73 o
   6   9   5          2.67          8.38         2.20 o
  -5  10   5          6.01         15.43         3.13 o
  -4  10   5          2.07          6.12         3.88 o
  -3  10   5          3.83          8.03         2.28 o
  -2  10   5         33.54         36.83         2.64 o
  -1  10   5          1.30          4.13         1.56 o
   0  10   5          2.42          4.96         1.65 o
   1  10   5          0.53          2.58         1.46 o
   2  10   5          8.28          9.24         1.60 o
   3  10   5         13.93         16.26         2.05 o
   4  10   5          0.33          2.38         1.68 o
  -3  11   5          8.79         15.31         3.53 o
  -2  11   5          2.22          7.54         3.66 o
  -1  11   5          5.10          8.51         1.79 o
   0  11   5          0.18          2.19         1.85 o
   1  11   5          1.48          4.34         1.66 o
   2  11   5          0.53          5.60         1.76 o
   3  11   5          1.07          3.81         1.75 o
  -8   0   6          0.00          0.15         1.80 o
  -6   0   6         29.98         40.84         2.56 o
  -4   0   6          0.97          0.35         0.47 o
  -2   0   6       6868.40       7037.85        50.16 o
   0   0   6          3.25         13.68         0.75 o
   2   0   6          3.10          3.66         0.60 o
   4   0   6         93.27        101.33         2.56 o
   6   0   6        117.06        107.98         3.06 o
   8   0   6         41.98         40.95         5.63 o
  -9   1   6         13.38         25.95         2.33 o
  -8   1   6          1.48          3.43         1.56 o
  -7   1   6         13.57         12.28         1.58 o
  -6   1   6          0.09         -0.87         0.87 o
  -5   1   6         49.70         50.37         1.26 o
  -4   1   6          3.67          3.67         0.57 o
  -3   1   6        162.47        168.15         1.79 o
  -2   1   6          6.62          9.19         0.50 o
  -1   1   6          4.63          2.96         0.36 o
   0   1   6         55.93         45.96         0.68 o
   1   1   6        467.90        500.90         3.12 o
   2   1   6        395.43        427.23         3.20 o
   3   1   6          4.36          4.95         0.57 o
   4   1   6        751.04        840.86         5.74 o
   5   1   6         69.08         73.89         1.69 o
   6   1   6        339.08        310.78         3.69 o
   7   1   6          4.77          4.15         1.15 o
   8   1   6         36.53         42.99         2.93 o
   9   1   6          3.08          6.70         3.01 o
  -9   2   6         21.78         31.22         2.35 o
  -8   2   6          1.88          2.33         1.38 o
  -7   2   6          0.04          0.61         1.20 o
  -6   2   6         92.35         84.60         2.19 o
  -5   2   6         67.89         54.92         1.67 o
  -4   2   6         38.45         38.88         0.88 o
  -3   2   6         37.94         38.38         0.79 o
  -2   2   6         82.91         85.20         1.03 o
  -1   2   6        182.53        188.82         1.55 o
   0   2   6          1.32         -0.33         0.33 o
   1   2   6       1171.18       1255.57         7.63 o
   2   2   6        194.17        240.43         2.19 o
   3   2   6        103.96        125.21         1.52 o
   4   2   6        110.71        109.43         1.73 o
   5   2   6         36.08         41.99         1.57 o
   6   2   6        197.87        173.79         3.06 o
   7   2   6         13.15         13.44         1.80 o
   8   2   6         56.24         58.54         3.21 o
   9   2   6          3.73          7.73         2.95 o
  -9   3   6          8.27         14.45         1.93 o
  -8   3   6          1.71          2.69         1.47 o
  -7   3   6         47.36         46.00         2.10 o
  -6   3   6         73.30         70.79         2.15 o
  -5   3   6        168.91        160.79         2.40 o
  -4   3   6        118.69        122.38         1.88 o
  -3   3   6          0.51          2.45         0.56 o
  -2   3   6        278.46        292.22         2.61 o
  -1   3   6        313.61        314.78         2.57 o
   0   3   6         22.67         26.54         0.71 o
   1   3   6       2223.07       2264.17        12.79 o
   2   3   6       1354.83       1511.58         8.91 o
   3   3   6        136.89        144.49         1.78 o
   4   3   6         44.42         39.76         1.19 o
   5   3   6          6.11          5.87         0.70 o
   6   3   6         20.09         19.83         1.60 o
   7   3   6          6.35          4.78         1.32 o
   8   3   6         13.02         18.78         2.07 o
   9   3   6          0.05          9.07         2.12 o
  -9   4   6          6.46          9.89         2.05 o
  -8   4   6          0.08          0.51         2.06 o
  -7   4   6         11.43          9.87         1.46 o
  -6   4   6         14.29         10.11         1.31 o
  -5   4   6        203.58        187.69         2.84 o
  -4   4   6         19.09         19.03         1.06 o
  -3   4   6         88.60         95.97         1.36 o
  -2   4   6        909.78        873.83         5.33 o
  -1   4   6        277.25        267.19         2.22 o
   0   4   6         79.58         66.49         1.07 o
   1   4   6        180.84        197.08         2.10 o
   2   4   6         26.79         28.25         1.21 o
   3   4   6         47.70         52.60         1.38 o
   4   4   6          0.54          0.93         0.73 o
   5   4   6          0.24         -0.17         0.99 o
   6   4   6         66.33         59.40         2.35 o
   7   4   6          1.20          0.77         1.35 o
   8   4   6          8.88         12.79         2.06 o
  -8   5   6         10.45         17.03         2.00 o
  -7   5   6          3.82          4.34         1.39 o
  -6   5   6        168.79        153.84         3.23 o
  -5   5   6         12.24         14.05         1.28 o
  -4   5   6         50.25         44.25         1.51 o
  -3   5   6          1.63          1.08         0.69 o
  -2   5   6         43.47         52.37         1.17 o
  -1   5   6         53.84         55.59         1.10 o
   0   5   6          7.32          8.12         0.58 o
   1   5   6        120.25        108.79         1.45 o
   2   5   6         49.02         55.59         1.43 o
   3   5   6        106.05        108.44         1.92 o
   4   5   6          3.66          3.38         1.11 o
   5   5   6         20.65         17.55         1.50 o
   6   5   6         18.97         14.05         1.59 o
   7   5   6          6.34          5.65         1.75 o
   8   5   6          3.09          3.37         1.84 o
  -8   6   6          1.60          8.31         3.01 o
  -7   6   6         12.04         11.24         1.96 o
  -6   6   6          0.07          0.93         1.19 o
  -5   6   6         50.78         55.55         2.16 o
  -4   6   6         78.00         73.59         1.80 o
  -3   6   6         18.64         16.97         1.13 o
  -2   6   6         54.36         56.28         1.38 o
  -1   6   6         55.93         58.81         1.48 o
   0   6   6          0.16          1.07         0.61 o
   1   6   6        116.77        113.11         2.09 o
   2   6   6         63.36         69.97         1.82 o
   3   6   6        155.53        151.17         2.66 o
   4   6   6          0.21         -0.46         1.23 o
   5   6   6          0.18         -0.52         1.18 o
   6   6   6          5.47          5.28         1.64 o
   7   6   6          0.53          0.74         1.59 o
   8   6   6          2.00          4.25         2.37 o
  -7   7   6         10.37         12.08         3.45 o
  -6   7   6          0.41          2.23         1.40 o
  -5   7   6         93.12         84.57         2.70 o
  -4   7   6          2.15          3.83         1.08 o
  -3   7   6          5.42          4.60         1.04 o
  -2   7   6         42.63         41.14         1.77 o
  -1   7   6          4.07          1.58         0.66 o
   0   7   6         18.69         17.96         1.29 o
   1   7   6         25.29         26.07         1.52 o
   2   7   6         13.45         21.69         1.46 o
   3   7   6         53.51         50.24         2.23 o
   4   7   6          6.21          7.54         1.57 o
   5   7   6          7.87          5.20         1.37 o
   6   7   6          5.06          3.80         1.91 o
   7   7   6          0.67          0.57         1.87 o
  -7   8   6         13.84         13.34         2.29 o
  -6   8   6          1.23          2.10         1.93 o
  -5   8   6          6.32         11.23         1.79 o
  -4   8   6         47.67         47.70         2.26 o
  -3   8   6         28.20         27.43         1.82 o
  -2   8   6         42.26         34.54         1.93 o
  -1   8   6          7.14          4.45         1.18 o
   0   8   6          0.26         -0.86         0.86 o
   1   8   6          0.04         -0.90         0.97 o
   2   8   6          5.75          7.72         1.26 o
   3   8   6         32.82         34.24         2.12 o
   4   8   6          6.64          5.35         1.71 o
   5   8   6          3.86          8.17         1.77 o
   6   8   6          2.17          3.43         1.72 o
  -6   9   6          7.36         10.42         2.58 o
  -5   9   6          0.92          4.79         1.88 o
  -4   9   6          3.62          9.14         2.10 o
  -3   9   6          0.91          4.63         1.61 o
  -2   9   6          1.00          0.45         1.34 o
  -1   9   6          1.33          2.81         1.32 o
   0   9   6          2.42          1.33         1.04 o
   1   9   6          1.20          2.10         1.21 o
   2   9   6         57.35         60.19         2.68 o
   3   9   6         68.46         58.66         2.79 o
   4   9   6         15.86         16.17         1.94 o
   5   9   6          6.30          7.77         2.73 o
  -5  10   6          0.68          6.30         2.83 o
  -4  10   6          3.58          8.60         2.10 o
  -3  10   6          0.80          4.54         1.64 o
  -2  10   6          7.34          8.52         1.74 o
  -1  10   6         13.33         12.94         1.96 o
   0  10   6         59.11         60.44         2.67 o
   1  10   6         27.27         32.76         2.32 o
   2  10   6         28.65         32.39         2.34 o
   3  10   6          0.01          1.64         1.61 o
   4  10   6          3.48          3.90         1.72 o
  -3  11   6          1.44         10.78         2.72 o
  -2  11   6          0.91          4.63         1.53 o
  -1  11   6          2.21          6.95         2.79 o
   0  11   6          9.23         12.90         2.10 o
   1  11   6          0.70         -0.27         1.71 o
   2  11   6         22.82         25.47         2.37 o
   3  11   6          0.23         -1.14         2.20 o
  -9   0   7         10.83         18.46         2.67 o
  -7   0   7          2.49          4.93         1.60 o
  -5   0   7         26.38         37.25         2.68 o
  -3   0   7       1854.38       1960.24        15.20 o
  -1   0   7        815.32        803.42         6.62 o
   1   0   7        138.33        147.91         1.90 o
   3   0   7         27.62         32.54         1.59 o
   5   0   7        153.92        148.51         3.25 o
   7   0   7         80.37         79.34         3.26 o
   9   0   7         14.27         15.98         4.99 o
  -9   1   7         10.87         13.58         2.03 o
  -8   1   7          3.24          3.28         1.39 o
  -7   1   7        139.38        120.72         3.09 o
  -6   1   7          9.89          7.14         1.23 o
  -5   1   7         12.48          8.12         0.81 o
  -4   1   7          6.88          3.82         0.61 o
  -3   1   7       2507.15       2552.14        13.74 o
  -2   1   7        219.56        244.74         1.96 o
  -1   1   7       2394.39       2488.01        12.43 o
   0   1   7         12.30          8.85         0.39 o
   1   1   7          1.69          2.88         0.42 o
   2   1   7          0.86          1.64         0.41 o
   3   1   7        113.14        116.55         1.65 o
   4   1   7         13.30         14.78         0.82 o
   5   1   7        648.63        641.55         5.04 o
   6   1   7         29.24         36.13         1.61 o
   7   1   7          2.88          2.37         1.06 o
   8   1   7          0.44          3.11         1.55 o
   9   1   7          9.20         30.47         7.85 o
  -9   2   7          4.41          8.29         1.79 o
  -8   2   7          8.03          7.66         1.54 o
  -7   2   7          6.70          7.87         1.26 o
  -6   2   7        117.76        127.81         2.55 o
  -5   2   7          0.22         -0.26         0.77 o
  -4   2   7         32.87         38.38         0.92 o
  -3   2   7        414.00        414.54         2.87 o
  -2   2   7         91.81        100.67         1.22 o
  -1   2   7        332.33        343.71         2.39 o
   0   2   7         11.83         14.33         0.56 o
   1   2   7         51.49         58.55         0.77 o
   2   2   7       1343.89       1437.82         8.62 o
   3   2   7         89.44         90.32         1.50 o
   4   2   7         43.87         41.48         1.19 o
   5   2   7          0.77          0.32         0.81 o
   6   2   7          3.71          5.28         1.28 o
   7   2   7         27.74         25.16         2.34 o
   8   2   7          0.89          3.70         1.55 o
   9   2   7         21.13         22.64         2.63 o
  -9   3   7          4.28          6.82         1.93 o
  -8   3   7          4.42          1.22         1.83 o
  -7   3   7         16.38         16.41         1.52 o
  -6   3   7          5.29          4.92         1.09 o
  -5   3   7         10.27          9.18         1.14 o
  -4   3   7         37.65         40.34         1.10 o
  -3   3   7         19.97         23.76         0.81 o
  -2   3   7        883.66        863.55         5.15 o
  -1   3   7        128.13        141.82         1.44 o
   0   3   7          0.04         -0.06         0.48 o
   1   3   7        357.36        392.58         2.85 o
   2   3   7         66.82         69.37         1.28 o
   3   3   7         52.65         47.08         1.12 o
   4   3   7         17.36         19.07         1.07 o
   5   3   7         16.30         15.40         1.16 o
   6   3   7         26.24         22.04         1.80 o
   7   3   7          0.14          1.83         1.22 o
   8   3   7          6.62          8.32         1.69 o
  -9   4   7          0.14          3.40         3.54 o
  -8   4   7         10.19         10.42         1.59 o
  -7   4   7          9.74          8.96         1.43 o
  -6   4   7         41.57         49.68         2.12 o
  -5   4   7         11.07         15.10         1.24 o
  -4   4   7          0.62          0.17         0.72 o
  -3   4   7          0.07          2.15         0.64 o
  -2   4   7        687.04        729.05         4.88 o
  -1   4   7         47.01         40.04         1.00 o
   0   4   7        266.83        255.53         2.46 o
   1   4   7        493.07        493.81         3.80 o
   2   4   7          2.24          1.59         0.67 o
   3   4   7         15.71         13.98         1.00 o
   4   4   7          9.15          9.24         1.01 o
   5   4   7        166.84        154.62         2.81 o
   6   4   7         19.54         16.44         1.59 o
   7   4   7          3.51          5.10         1.48 o
   8   4   7          9.65          9.85         1.88 o
  -8   5   7          2.82          4.54         1.75 o
  -7   5   7         20.29         22.79         1.93 o
  -6   5   7        270.91        263.71         3.93 o
  -5   5   7         13.17         16.19         1.46 o
  -4   5   7          6.06          7.62         0.97 o
  -3   5   7         37.12         33.79         1.27 o
  -2   5   7        133.80        154.59         1.87 o
  -1   5   7         82.23         94.14         1.38 o
   0   5   7          0.04         -0.49         0.49 o
   1   5   7         60.15         61.65         1.52 o
   2   5   7        292.62        278.79         3.14 o
   3   5   7        156.02        145.08         2.46 o
   4   5   7          3.40          2.20         0.91 o
   5   5   7         33.02         31.03         2.04 o
   6   5   7          1.14          2.37         1.26 o
   7   5   7         19.18         20.75         2.19 o
   8   5   7          7.16         12.07         2.25 o
  -8   6   7         22.77         20.94         3.89 o
  -7   6   7         14.34         21.29         1.97 o
  -6   6   7         13.86         21.03         1.80 o
  -5   6   7         10.74         13.70         1.32 o
  -4   6   7          2.98          4.53         0.96 o
  -3   6   7         33.98         34.98         1.47 o
  -2   6   7        110.25        118.84         1.89 o
  -1   6   7          0.01         -0.64         0.64 o
   0   6   7         23.79         26.73         1.36 o
   1   6   7        342.73        321.55         3.67 o
   2   6   7       1479.51       1355.59         9.51 o
   3   6   7          0.67          1.18         0.86 o
   4   6   7         29.40         28.49         1.95 o
   5   6   7         22.19         16.02         1.59 o
   6   6   7          3.78          3.48         1.71 o
   7   6   7          1.05          1.16         1.77 o
  -7   7   7          0.95          2.52         2.08 o
  -6   7   7        178.02        169.75         5.37 o
  -5   7   7         61.12         64.48         2.50 o
  -4   7   7         29.46         31.94         1.75 o
  -3   7   7         18.75         18.51         1.34 o
  -2   7   7         11.37         11.13         1.12 o
  -1   7   7         12.16         12.52         1.16 o
   0   7   7          1.05          0.63         0.94 o
   1   7   7         87.55         90.46         2.14 o
   2   7   7         70.69         69.06         2.06 o
   3   7   7        313.19        284.98         4.98 o
   4   7   7         10.77          6.88         1.49 o
   5   7   7          0.25          1.76         1.35 o
   6   7   7          1.35          1.82         1.61 o
   7   7   7          8.17          7.02         3.00 o
  -7   8   7          5.11          8.87         1.94 o
  -6   8   7          1.61          2.30         1.45 o
  -5   8   7          0.73          2.98         1.33 o
  -4   8   7         29.96         25.37         1.69 o
  -3   8   7        111.51         97.78         2.52 o
  -2   8   7         35.17         34.63         1.99 o
  -1   8   7          0.95         -0.98         0.98 o
   0   8   7         44.74         42.18         1.91 o
   1   8   7         38.01         34.02         1.74 o
   2   8   7        220.62        211.04         3.24 o
   3   8   7          3.58          3.28         1.35 o
   4   8   7         17.54         13.61         1.77 o
   5   8   7          6.65          8.62         1.98 o
   6   8   7          2.92          8.57         1.98 o
  -6   9   7          8.11         13.91         2.05 o
  -5   9   7         20.38         18.47         2.01 o
  -4   9   7         30.95         33.24         3.37 o
  -3   9   7          0.55          3.91         1.45 o
  -2   9   7         33.30         32.83         2.04 o
  -1   9   7         61.28         58.60         2.50 o
   0   9   7          1.04          1.20         1.11 o
   1   9   7          0.12          0.26         1.06 o
   2   9   7          0.53          5.31         1.49 o
   3   9   7         19.29         18.32         1.92 o
   4   9   7         10.01          9.88         1.83 o
   5   9   7         16.40         24.08         2.63 o
  -5  10   7          4.25          6.77         3.14 o
  -4  10   7         17.02          9.80         1.97 o
  -3  10   7         18.49         19.04         2.01 o
  -2  10   7          1.02          3.52         2.08 o
  -1  10   7          0.94          0.24         1.42 o
   0  10   7         16.09         20.73         1.88 o
   1  10   7          3.12          7.92         1.60 o
   2  10   7          1.80          4.55         1.59 o
   3  10   7         12.88         17.44         2.10 o
   4  10   7          3.10          6.47         1.99 o
  -3  11   7         10.77         22.98         2.55 o
  -2  11   7         12.39         17.83         2.39 o
  -1  11   7         12.24         15.54         2.02 o
   0  11   7          3.58          7.70         1.78 o
   1  11   7         14.76         19.06         2.22 o
   2  11   7          0.66          1.50         1.92 o
  -8   0   8         21.86         21.93         2.59 o
  -6   0   8         95.25         79.46         3.14 o
  -4   0   8          1.64         -0.61         0.62 o
  -2   0   8        402.05        430.49         4.94 o
   0   0   8         63.57         66.71         1.41 o
   2   0   8         40.93         41.48         1.41 o
   4   0   8        210.49        204.33         3.41 o
   6   0   8        615.47        609.01         7.63 o
   8   0   8          2.42         -2.14         3.21 o
  -9   1   8          0.06          3.07         1.82 o
  -8   1   8          3.64          9.31         1.80 o
  -7   1   8         11.37          8.71         1.56 o
  -6   1   8         63.90         55.48         2.18 o
  -5   1   8         22.08         16.89         1.12 o
  -4   1   8        107.87        120.03         1.63 o
  -3   1   8        343.49        358.32         2.86 o
  -2   1   8        667.05        696.05         4.66 o
  -1   1   8        116.81        120.73         1.21 o
   0   1   8        310.80        345.54         2.58 o
   1   1   8         21.11         17.82         0.58 o
   2   1   8        313.11        345.54         2.79 o
   3   1   8        165.79        175.27         2.19 o
   4   1   8        151.90        144.53         1.91 o
   5   1   8         91.33         92.79         1.68 o
   6   1   8        113.37        111.71         3.09 o
   7   1   8          0.17          0.26         1.14 o
   8   1   8          0.71          0.82         1.70 o
   9   1   8          0.64          8.39         3.82 o
  -9   2   8          1.33          3.73         1.75 o
  -8   2   8          7.17          6.98         1.53 o
  -7   2   8         34.57         37.90         2.12 o
  -6   2   8         81.71         81.08         2.18 o
  -5   2   8         12.57         15.70         1.15 o
  -4   2   8          2.92          0.66         0.49 o
  -3   2   8         38.34         33.87         0.88 o
  -2   2   8        123.31        115.67         1.36 o
  -1   2   8        321.91        350.35         2.55 o
   0   2   8         57.57         59.77         1.00 o
   1   2   8        425.07        443.84         2.99 o
   2   2   8         95.99        123.16         1.35 o
   3   2   8          0.01         -0.42         0.42 o
   4   2   8         77.09         83.62         1.60 o
   5   2   8         33.45         40.73         1.68 o
   6   2   8        111.13        114.64         3.14 o
   7   2   8          0.45          2.44         1.49 o
   8   2   8          0.04          1.69         2.00 o
  -9   3   8          1.54          5.78         1.99 o
  -8   3   8          2.35          5.36         1.48 o
  -7   3   8          7.33          7.40         1.27 o
  -6   3   8          1.04          2.08         1.08 o
  -5   3   8         27.66         33.87         1.53 o
  -4   3   8         57.88         61.78         1.30 o
  -3   3   8        528.12        481.39         3.52 o
  -2   3   8        416.64        416.16         3.04 o
  -1   3   8         20.12         28.72         0.74 o
   0   3   8         56.72         72.37         1.06 o
   1   3   8        139.16        130.29         1.46 o
   2   3   8        231.78        265.71         2.39 o
   3   3   8         34.44         32.11         1.30 o
   4   3   8          3.34          2.05         0.82 o
   5   3   8        316.59        273.47         3.33 o
   6   3   8         10.27          6.97         1.36 o
   7   3   8         17.07         16.41         1.84 o
   8   3   8          1.80          5.59         1.65 o
  -9   4   8          1.53          1.09         1.72 o
  -8   4   8          7.11          9.35         1.65 o
  -7   4   8         18.63         23.08         1.75 o
  -6   4   8         78.38         80.87         2.38 o
  -5   4   8         95.29         93.36         2.02 o
  -4   4   8          9.52         11.37         0.92 o
  -3   4   8         80.89         82.81         1.40 o
  -2   4   8        155.36        154.49         1.87 o
  -1   4   8         19.39         21.38         0.67 o
   0   4   8          4.15          5.06         0.65 o
   1   4   8         25.75         23.34         1.09 o
   2   4   8         18.40         21.25         1.04 o
   3   4   8         96.39         88.37         1.74 o
   4   4   8         13.98         19.89         1.23 o
   5   4   8        111.20        100.69         2.52 o
   6   4   8          0.96          1.37         1.24 o
   7   4   8         10.15          9.65         1.82 o
   8   4   8          0.07          1.93         1.99 o
  -8   5   8          0.03          2.64         1.93 o
  -7   5   8          5.49          7.91         1.66 o
  -6   5   8         49.76         57.04         2.25 o
  -5   5   8         48.68         48.60         2.03 o
  -4   5   8         40.45         39.82         1.54 o
  -3   5   8         27.30         30.09         1.31 o
  -2   5   8         80.18         78.88         1.73 o
  -1   5   8         36.40         36.85         1.12 o
   0   5   8          9.17          9.74         0.84 o
   1   5   8        358.87        357.23         3.59 o
   2   5   8         16.80         15.92         1.07 o
   3   5   8          4.70          4.12         0.94 o
   4   5   8          0.00         -1.02         1.02 o
   5   5   8         93.19         77.71         2.61 o
   6   5   8          0.56          0.68         1.29 o
   7   5   8         18.20         14.19         3.00 o
   8   5   8          0.12          0.38         1.65 o
  -8   6   8          7.84          5.23         2.45 o
  -7   6   8          1.21         -1.07         2.33 o
  -6   6   8          4.55          7.26         1.46 o
  -5   6   8          1.11          1.53         1.15 o
  -4   6   8         30.31         32.87         1.89 o
  -3   6   8         18.75         19.18         1.21 o
  -2   6   8         86.20         86.01         1.77 o
  -1   6   8          5.52          6.13         0.89 o
   0   6   8         25.38         21.88         1.31 o
   1   6   8        918.66        820.78         6.54 o
   2   6   8         77.50         74.79         1.94 o
   3   6   8          5.13          3.43         1.05 o
   4   6   8          0.39         -0.83         1.16 o
   5   6   8          8.27          4.83         1.48 o
   6   6   8          3.14          3.70         1.52 o
   7   6   8          2.00         -0.26         1.95 o
  -7   7   8          9.83         10.83         2.82 o
  -6   7   8          0.58          5.01         2.76 o
  -5   7   8         15.56         12.07         1.55 o
  -4   7   8         39.31         36.56         1.88 o
  -3   7   8          0.00         -0.18         0.85 o
  -2   7   8         13.85         14.63         1.25 o
  -1   7   8         41.74         40.84         1.74 o
   0   7   8        183.90        167.71         2.67 o
   1   7   8        102.67         96.19         2.14 o
   2   7   8          0.58          3.89         0.98 o
   3   7   8          0.02          1.60         1.33 o
   4   7   8         14.48         13.88         1.73 o
   5   7   8         15.64         19.93         2.09 o
   6   7   8          0.64         -1.57         1.91 o
   7   7   8          0.44          1.14         2.69 o
  -7   8   8          8.57         10.15         3.78 o
  -6   8   8          8.71          7.64         1.76 o
  -5   8   8          0.31          2.07         1.36 o
  -4   8   8          1.58          2.78         1.37 o
  -3   8   8         38.84         37.91         2.09 o
  -2   8   8          0.85          1.40         1.23 o
  -1   8   8          1.59          0.27         1.07 o
   0   8   8          6.17          5.45         1.13 o
   1   8   8         60.26         56.90         2.13 o
   2   8   8         78.95         79.01         2.45 o
   3   8   8         13.30         15.51         2.39 o
   4   8   8          1.41          1.08         1.47 o
   5   8   8          2.69          4.13         1.83 o
   6   8   8         11.80         15.23         3.17 o
  -6   9   8          0.20          4.47         3.05 o
  -5   9   8          1.07          7.17         2.37 o
  -4   9   8         34.50         40.80         2.83 o
  -3   9   8          9.57         10.56         1.56 o
  -2   9   8         43.56         45.93         2.33 o
  -1   9   8          0.13          0.61         1.32 o
   0   9   8         10.86         10.31         1.46 o
   1   9   8          9.03          9.54         1.40 o
   2   9   8          3.68          1.92         1.47 o
   3   9   8          0.02         -0.03         1.38 o
   4   9   8         75.25         76.98         4.29 o
   5   9   8         13.50         16.72         2.37 o
  -4  10   8          1.24          4.25         1.88 o
  -3  10   8          1.63          5.14         1.64 o
  -2  10   8          3.34          6.09         2.39 o
  -1  10   8          0.65          4.70         1.58 o
   0  10   8         10.08         15.37         1.76 o
   1  10   8         13.65         15.36         1.86 o
   2  10   8          0.04          2.95         1.74 o
   3  10   8         10.13         15.63         2.00 o
   4  10   8          0.83          6.03         1.73 o
  -2  11   8          0.48         13.38         2.46 o
  -1  11   8          0.40          6.11         1.91 o
   0  11   8          4.31          5.71         1.75 o
   1  11   8          2.09          6.11         1.89 o
   2  11   8          7.87         10.71         1.89 o
  -9   0   9          0.00          1.24         2.39 o
  -7   0   9          0.91         -1.39         2.41 o
  -5   0   9         52.48         59.14         1.98 o
  -3   0   9        300.85        256.26         3.82 o
  -1   0   9        173.97        182.32         2.21 o
   1   0   9         95.70         92.82         1.63 o
   3   0   9        258.70        274.20         3.80 o
   5   0   9        387.47        360.57         5.79 o
   7   0   9          0.96          1.70         2.06 o
  -9   1   9          0.56          4.39         2.20 o
  -8   1   9          2.31          3.10         1.44 o
  -7   1   9          0.37          0.27         1.35 o
  -6   1   9          0.30          2.45         1.04 o
  -5   1   9        275.72        266.19         2.96 o
  -4   1   9          0.59         -0.52         0.52 o
  -3   1   9       2035.06       2126.57        11.29 o
  -2   1   9        226.32        216.50         1.91 o
  -1   1   9        108.71        111.58         1.34 o
   0   1   9         58.72         64.87         1.00 o
   1   1   9         51.46         54.80         0.87 o
   2   1   9         77.76         85.89         1.28 o
   3   1   9         22.14         24.75         0.96 o
   4   1   9         68.57         70.25         1.72 o
   5   1   9          0.95          1.28         0.71 o
   6   1   9         51.21         50.79         2.23 o
   7   1   9          9.66         10.01         1.51 o
   8   1   9          5.00          7.65         2.50 o
  -9   2   9          0.68          3.00         1.65 o
  -8   2   9          0.46          1.22         1.34 o
  -7   2   9          4.60          3.12         1.34 o
  -6   2   9         12.97         11.37         1.26 o
  -5   2   9          0.26         -0.39         0.95 o
  -4   2   9         33.58         39.29         1.07 o
  -3   2   9        105.19         94.39         1.32 o
  -2   2   9          1.21          0.80         0.46 o
  -1   2   9        274.14        307.38         2.54 o
   0   2   9        225.08        255.35         2.66 o
   1   2   9        829.03        892.83         5.32 o
   2   2   9         27.56         25.86         0.79 o
   3   2   9        103.67         95.90         1.61 o
   4   2   9         67.95         60.14         1.65 o
   5   2   9          0.30          1.53         0.81 o
   6   2   9          0.68          0.00         1.16 o
   7   2   9          3.24          2.10         1.25 o
   8   2   9          5.99          8.62         1.74 o
  -9   3   9          0.88          2.00         1.67 o
  -8   3   9          0.34          0.73         1.47 o
  -7   3   9          1.31          3.06         1.20 o
  -6   3   9         54.64         44.23         1.98 o
  -5   3   9         51.96         46.29         1.77 o
  -4   3   9         58.48         60.65         1.36 o
  -3   3   9          9.49         10.40         0.71 o
  -2   3   9          1.80          0.41         0.55 o
  -1   3   9          5.29          9.18         0.54 o
   0   3   9        464.48        507.08         3.52 o
   1   3   9        230.03        231.74         2.10 o
   2   3   9        550.05        591.01         4.89 o
   3   3   9         66.97         64.03         1.54 o
   4   3   9         17.15         18.03         1.30 o
   5   3   9          0.38          1.08         0.97 o
   6   3   9         22.32         20.24         1.57 o
   7   3   9         33.35         38.54         2.43 o
   8   3   9         23.68         34.73         2.66 o
  -8   4   9          5.95          8.21         1.69 o
  -7   4   9        100.47         98.80         2.82 o
  -6   4   9          8.84         12.35         1.38 o
  -5   4   9         15.11         17.44         1.35 o
  -4   4   9          0.02         -0.67         0.67 o
  -3   4   9        200.24        209.44         2.39 o
  -2   4   9         15.65         16.37         0.89 o
  -1   4   9         26.41         29.98         1.04 o
   0   4   9          2.19          2.83         0.46 o
   1   4   9        101.10         99.73         1.77 o
   2   4   9         13.83         12.84         1.02 o
   3   4   9         34.99         32.66         1.40 o
   4   4   9          2.80          0.72         0.91 o
   5   4   9         77.82         70.43         2.58 o
   6   4   9          0.70          1.53         1.34 o
   7   4   9          0.71          2.14         2.56 o
   8   4   9          0.01          1.00         1.94 o
  -8   5   9          0.20          2.04         2.55 o
  -7   5   9          2.31          4.02         2.72 o
  -6   5   9         50.22         46.28         2.17 o
  -5   5   9          1.04          1.00         1.05 o
  -4   5   9         20.81         17.01         1.23 o
  -3   5   9         41.70         37.81         1.43 o
  -2   5   9        102.92        100.46         1.76 o
  -1   5   9          1.84          0.64         0.61 o
   0   5   9          0.00         -0.06         0.72 o
   1   5   9         14.65         12.45         1.02 o
   2   5   9          1.20          0.41         0.80 o
   3   5   9         51.41         47.82         1.76 o
   4   5   9          2.59         -0.42         0.98 o
   5   5   9          0.35         -1.17         1.17 o
   6   5   9          0.52          2.10         1.51 o
   7   5   9          2.69          2.58         1.90 o
  -8   6   9         28.67         29.03         2.58 o
  -7   6   9         26.12         26.82         2.56 o
  -6   6   9        117.77        117.54         3.87 o
  -5   6   9          5.38          6.26         1.25 o
  -4   6   9          5.52          2.02         1.13 o
  -3   6   9         61.13         61.22         1.74 o
  -2   6   9          2.30          2.09         0.67 o
  -1   6   9         10.42         11.88         1.14 o
   0   6   9        210.15        209.53         2.87 o
   1   6   9         28.12         30.23         1.52 o
   2   6   9         14.52         16.39         1.34 o
   3   6   9         17.36         12.15         1.19 o
   4   6   9         13.60          9.67         1.45 o
   5   6   9          1.09          1.52         1.33 o
   6   6   9          2.12          1.78         1.67 o
   7   6   9          1.02          1.31         3.15 o
  -7   7   9          0.07          4.07         2.19 o
  -6   7   9          7.10         10.29         1.65 o
  -5   7   9         39.15         37.41         2.03 o
  -4   7   9         11.65         11.49         1.54 o
  -3   7   9          0.57          0.47         0.97 o
  -2   7   9          2.49          2.87         0.99 o
  -1   7   9         39.93         35.69         1.68 o
   0   7   9         26.14         28.24         1.54 o
   1   7   9          0.94          3.75         0.98 o
   2   7   9         56.28         57.28         2.06 o
   3   7   9          2.58          2.25         1.16 o
   4   7   9          9.39          8.04         1.44 o
   5   7   9          3.33          4.54         1.42 o
   6   7   9          0.61          2.43         1.70 o
  -6   8   9         33.55         28.77         2.32 o
  -5   8   9          2.00          2.81         1.37 o
  -4   8   9          0.63          1.58         1.36 o
  -3   8   9         31.13         30.96         1.91 o
  -2   8   9          0.32          1.08         1.09 o
  -1   8   9          6.11          7.94         1.33 o
   0   8   9         74.00         77.96         2.34 o
   1   8   9         22.82         25.70         1.65 o
   2   8   9          6.85          7.63         1.32 o
   3   8   9          1.47          3.04         1.55 o
   4   8   9          4.09          4.10         1.54 o
   5   8   9         21.60         28.68         2.26 o
   6   8   9          2.69          5.69         2.00 o
  -5   9   9          4.15          5.13         2.65 o
  -4   9   9         16.45         17.93         2.22 o
  -3   9   9          0.19          1.26         1.62 o
  -2   9   9          4.63          6.07         1.44 o
  -1   9   9          0.02         -0.54         1.18 o
   0   9   9         27.46         31.78         1.94 o
   1   9   9         17.18         22.00         1.64 o
   2   9   9          6.95          9.56         1.70 o
   3   9   9          2.50          1.89         2.19 o
   4   9   9         16.48         14.12         2.52 o
   5   9   9          2.35          4.59         1.90 o
  -4  10   9          1.79          3.59         3.32 o
  -3  10   9          0.03          6.00         2.25 o
  -2  10   9          1.75          2.02         1.35 o
  -1  10   9         18.05         20.77         1.99 o
   0  10   9         11.30         13.88         1.79 o
   1  10   9         48.09         57.31         2.63 o
   2  10   9          2.59          2.30         1.65 o
   3  10   9         43.61         49.03         3.16 o
  -2  11   9          2.77          4.50         1.62 o
  -1  11   9          3.68         10.22         1.95 o
   0  11   9          2.38          6.57         1.69 o
   1  11   9          5.66          6.84         1.85 o
  -8   0  10         30.07         28.75         3.70 o
  -6   0  10        259.49        232.96         6.32 o
  -4   0  10        277.05        263.86         4.22 o
  -2   0  10       3043.63       2993.06        22.32 o
   0   0  10       1104.49       1190.99        10.94 o
   2   0  10        553.08        538.81         5.35 o
   4   0  10       1098.49       1082.79        14.20 o
   6   0  10          2.58          2.25         1.30 o
   8   0  10          9.93          3.21         3.92 o
  -9   1  10          0.04          3.81         1.59 o
  -8   1  10          5.17          4.31         1.49 o
  -7   1  10         16.53         19.78         1.78 o
  -6   1  10         71.29         63.81         2.00 o
  -5   1  10         27.17         26.59         1.34 o
  -4   1  10          0.46         -0.02         0.59 o
  -3   1  10          0.01          2.56         0.63 o
  -2   1  10         16.17         17.91         0.69 o
  -1   1  10         11.19         11.66         0.65 o
   0   1  10         43.85         40.77         0.85 o
   1   1  10         99.83        101.15         1.22 o
   2   1  10        115.92        119.85         1.70 o
   3   1  10         62.90         68.63         1.26 o
   4   1  10        610.24        586.47         5.23 o
   5   1  10          4.15          5.84         1.12 o
   6   1  10          0.31          1.14         1.19 o
   7   1  10          6.47         11.90         1.84 o
   8   1  10         38.81         41.84         8.94 o
  -9   2  10          0.00          1.76         1.73 o
  -8   2  10         19.91         18.23         1.94 o
  -7   2  10          8.89          8.23         1.51 o
  -6   2  10        142.94        135.18         2.56 o
  -5   2  10         40.71         37.21         1.69 o
  -4   2  10          8.29          4.38         0.70 o
  -3   2  10        586.36        631.57         4.11 o
  -2   2  10        553.59        560.28         3.66 o
  -1   2  10          0.04         -0.35         0.35 o
   0   2  10        262.26        262.51         2.12 o
   1   2  10         86.13         84.00         1.19 o
   2   2  10         32.27         32.19         0.87 o
   3   2  10          2.12          1.54         0.62 o
   4   2  10         39.35         42.71         1.73 o
   5   2  10         93.15         81.51         2.31 o
   6   2  10          2.50          1.96         1.09 o
   7   2  10          0.62         -1.24         1.61 o
   8   2  10          1.02          4.25         1.59 o
  -9   3  10          0.42          3.78         1.95 o
  -8   3  10          8.52          7.34         1.72 o
  -7   3  10         17.81         22.71         1.71 o
  -6   3  10         57.70         56.55         2.10 o
  -5   3  10          6.60          5.22         1.09 o
  -4   3  10         75.47         73.27         1.59 o
  -3   3  10        268.13        277.98         2.53 o
  -2   3  10         12.70         11.14         0.73 o
  -1   3  10        392.47        397.52         3.20 o
   0   3  10          6.24          6.00         0.51 o
   1   3  10        192.61        188.99         2.16 o
   2   3  10         67.22         69.43         1.47 o
   3   3  10          1.10          0.14         0.70 o
   4   3  10          0.85          1.61         0.87 o
   5   3  10          6.80          6.62         1.23 o
   6   3  10          2.95          2.49         1.29 o
   7   3  10          0.01          0.85         1.82 o
   8   3  10         32.77         38.40         2.95 o
  -8   4  10          1.59          2.16         1.43 o
  -7   4  10          9.91         14.27         1.64 o
  -6   4  10          3.50          3.76         1.20 o
  -5   4  10         44.20         42.78         2.00 o
  -4   4  10         45.06         42.73         1.54 o
  -3   4  10        291.68        283.35         2.74 o
  -2   4  10         61.13         60.50         1.40 o
  -1   4  10         42.77         41.21         1.16 o
   0   4  10         52.36         62.81         1.40 o
   1   4  10          9.01          9.70         0.89 o
   2   4  10          2.11          1.55         0.76 o
   3   4  10          1.46         -0.76         0.86 o
   4   4  10        131.92        116.46         2.32 o
   5   4  10         32.25         22.29         1.78 o
   6   4  10          8.34         11.55         1.82 o
   7   4  10          7.30          7.40         1.95 o
   8   4  10         10.79         16.64         3.47 o
  -8   5  10         14.49         14.36         3.70 o
  -7   5  10          9.88          8.10         1.61 o
  -6   5  10         20.65         27.05         1.93 o
  -5   5  10          7.45          7.10         1.26 o
  -4   5  10         35.79         27.84         1.47 o
  -3   5  10        213.92        197.82         2.62 o
  -2   5  10          5.43          5.43         0.82 o
  -1   5  10         63.84         62.38         1.50 o
   0   5  10        146.14        131.01         2.13 o
   1   5  10        616.78        566.37         6.20 o
   2   5  10          0.08         -0.71         0.71 o
   3   5  10         13.10         15.04         1.22 o
   4   5  10         52.69         44.30         2.12 o
   5   5  10          4.72          1.55         1.30 o
   6   5  10          0.75          4.02         1.52 o
   7   5  10          0.03          3.17         2.89 o
  -8   6  10          2.91         10.78         2.92 o
  -7   6  10         39.93         40.58         3.09 o
  -6   6  10         15.78         17.69         1.84 o
  -5   6  10          1.26          0.41         1.22 o
  -4   6  10          5.25          3.09         1.06 o
  -3   6  10         12.25         15.55         1.15 o
  -2   6  10         29.77         31.28         1.55 o
  -1   6  10        144.15        138.51         2.37 o
   0   6  10          4.27          4.48         1.01 o
   1   6  10         18.02         21.00         1.35 o
   2   6  10        118.88        108.40         2.31 o
   3   6  10          1.89         -0.22         0.99 o
   4   6  10         15.01         11.51         1.49 o
   5   6  10          0.74          0.00         1.32 o
   6   6  10         13.88         13.41         2.09 o
   7   6  10          0.13         -0.61         2.06 o
  -7   7  10          1.36          1.56         1.74 o
  -6   7  10          0.48          1.94         1.98 o
  -5   7  10          3.17          5.81         1.39 o
  -4   7  10         41.00         42.54         2.16 o
  -3   7  10         35.09         31.73         1.66 o
  -2   7  10          0.63         -0.46         1.02 o
  -1   7  10         14.85         14.10         1.30 o
   0   7  10         35.62         35.42         1.70 o
   1   7  10        755.96        690.83         6.19 o
   2   7  10         22.49         21.18         1.53 o
   3   7  10         86.48         75.08         2.34 o
   4   7  10          0.96          0.24         1.28 o
   5   7  10          0.35         -0.57         1.63 o
   6   7  10          0.03          0.65         1.62 o
  -6   8  10         32.80         36.24         3.42 o
  -5   8  10         14.44         14.07         2.25 o
  -4   8  10          2.94          3.16         1.53 o
  -3   8  10         14.30         17.42         2.08 o
  -2   8  10         30.74         31.64         1.86 o
  -1   8  10         49.44         53.12         2.29 o
   0   8  10         15.18         19.58         1.50 o
   1   8  10         35.17         37.31         1.91 o
   2   8  10        114.34        103.05         2.60 o
   3   8  10          3.58          1.38         1.39 o
   4   8  10          7.02         12.47         1.74 o
   5   8  10          1.15          1.75         1.57 o
  -5   9  10          5.23          7.95         1.88 o
  -4   9  10         67.90         64.68         3.75 o
  -3   9  10         10.04          9.23         1.65 o
  -2   9  10          7.10          8.22         1.52 o
  -1   9  10          1.07          1.29         1.25 o
   0   9  10          2.99          6.64         1.37 o
   1   9  10          5.36          6.41         1.41 o
   2   9  10          0.70          2.20         1.92 o
   3   9  10         22.90         19.50         2.12 o
   4   9  10          0.66          3.04         2.25 o
  -4  10  10          0.13          4.27         3.31 o
  -3  10  10         21.07         28.32         2.61 o
  -2  10  10         43.79         42.06         2.77 o
  -1  10  10         10.31         10.43         1.78 o
   0  10  10         16.97         22.04         2.24 o
   1  10  10         10.43         11.20         1.72 o
   2  10  10          2.88         -0.05         1.83 o
   3  10  10          3.19          2.91         1.87 o
  -1  11  10          1.38          7.12         2.56 o
   0  11  10          0.59          6.37         2.01 o
  -9   0  11          0.76          5.82         3.29 o
  -7   0  11          2.87          3.58         2.66 o
  -5   0  11        139.83        131.54         3.28 o
  -3   0  11       1177.89       1127.20         9.86 o
  -1   0  11        107.39        101.06         2.18 o
   1   0  11        508.13        576.35         5.81 o
   3   0  11         19.73         23.29         1.43 o
   5   0  11        174.97        165.19         5.88 o
   7   0  11          0.02         -0.35         2.03 o
  -9   1  11          0.04          3.66         1.74 o
  -8   1  11          1.84          4.16         1.63 o
  -7   1  11         12.01         10.28         1.56 o
  -6   1  11          3.54          5.55         1.08 o
  -5   1  11         14.57         11.37         1.10 o
  -4   1  11         24.64         25.79         1.04 o
  -3   1  11        380.68        415.53         3.57 o
  -2   1  11         67.83         85.49         1.37 o
  -1   1  11        241.76        245.67         2.23 o
   0   1  11        108.38        116.19         1.43 o
   1   1  11        489.95        524.21         3.59 o
   2   1  11          4.00          4.27         0.55 o
   3   1  11        118.95        122.97         1.82 o
   4   1  11         13.84         18.60         1.07 o
   5   1  11        299.63        287.09         4.16 o
   6   1  11          1.07          1.42         1.52 o
   7   1  11         48.21         50.94         4.70 o
   8   1  11          1.41          4.46         4.41 o
  -9   2  11          3.87          8.11         2.06 o
  -8   2  11          1.98          3.29         1.50 o
  -7   2  11          0.02          0.17         1.25 o
  -6   2  11          0.92          0.43         1.02 o
  -5   2  11         56.92         54.23         1.83 o
  -4   2  11        137.15        137.98         1.89 o
  -3   2  11        119.68        113.89         1.58 o
  -2   2  11        109.93        108.97         1.54 o
  -1   2  11        215.08        219.46         1.91 o
   0   2  11         47.02         42.41         0.80 o
   1   2  11        706.82        780.54         4.94 o
   2   2  11          1.43         -0.47         0.52 o
   3   2  11          9.25          9.11         0.96 o
   4   2  11        169.11        163.81         2.60 o
   5   2  11          1.18          0.82         1.00 o
   6   2  11          7.95         11.00         1.47 o
   7   2  11          0.02         -0.04         2.28 o
   8   2  11         19.43         23.43         2.99 o
  -8   3  11          4.04          4.46         1.61 o
  -7   3  11         34.36         35.91         2.03 o
  -6   3  11         59.84         70.35         2.24 o
  -5   3  11         12.09         15.87         1.30 o
  -4   3  11          0.77          0.45         0.66 o
  -3   3  11         35.31         33.90         1.08 o
  -2   3  11         99.90         99.97         1.39 o
  -1   3  11        128.44        134.63         1.85 o
   0   3  11        168.89        144.96         1.69 o
   1   3  11        378.52        405.92         3.51 o
   2   3  11         77.32         86.76         1.86 o
   3   3  11        106.44         97.72         1.99 o
   4   3  11        160.99        142.79         2.50 o
   5   3  11          4.15          2.32         1.24 o
   6   3  11         12.08         12.13         1.87 o
   7   3  11          3.62          5.59         2.47 o
   8   3  11          2.72          3.58         2.29 o
  -8   4  11          6.06          8.18         2.71 o
  -7   4  11         17.17         24.60         1.86 o
  -6   4  11          4.52          3.63         1.14 o
  -5   4  11         53.80         55.81         2.00 o
  -4   4  11          4.91          3.60         1.03 o
  -3   4  11         12.88         14.44         0.99 o
  -2   4  11          5.30          5.68         0.73 o
  -1   4  11         65.43         69.10         1.45 o
   0   4  11          0.04          0.05         0.66 o
   1   4  11        170.26        162.73         2.44 o
   2   4  11         83.78         79.68         1.82 o
   3   4  11         17.41         19.65         1.28 o
   4   4  11        253.60        219.17         3.12 o
   5   4  11         26.24         21.24         1.54 o
   6   4  11         80.51         76.36         3.06 o
   7   4  11          0.58          2.31         1.97 o
  -8   5  11          3.15          7.53         2.81 o
  -7   5  11         30.45         35.69         2.73 o
  -6   5  11         28.05         31.70         2.09 o
  -5   5  11         14.16         12.35         1.46 o
  -4   5  11         22.31         30.22         1.58 o
  -3   5  11         83.69         88.64         1.91 o
  -2   5  11         49.62         51.27         1.62 o
  -1   5  11          6.53          6.01         0.90 o
   0   5  11        406.49        371.58         3.81 o
   1   5  11         77.10         78.04         2.02 o
   2   5  11         73.26         69.86         1.81 o
   3   5  11         14.11         13.23         1.26 o
   4   5  11         55.70         46.77         2.02 o
   5   5  11          5.09          2.74         1.25 o
   6   5  11          2.47          3.74         1.56 o
   7   5  11          0.09          1.36         2.09 o
  -7   6  11          1.76          3.92         2.09 o
  -6   6  11          0.25          1.24         1.39 o
  -5   6  11         38.14         34.82         2.00 o
  -4   6  11         15.89         15.70         1.39 o
  -3   6  11          2.26          2.50         0.95 o
  -2   6  11          1.37          1.53         1.04 o
  -1   6  11         85.39         87.78         2.06 o
   0   6  11         41.51         50.58         1.84 o
   1   6  11          9.75         13.20         1.25 o
   2   6  11          8.47          6.76         1.16 o
   3   6  11          0.67          0.10         0.96 o
   4   6  11         44.64         43.67         2.24 o
   5   6  11          0.67         -1.29         1.29 o
   6   6  11          9.77         10.87         2.00 o
  -7   7  11          0.42          5.85         2.11 o
  -6   7  11          0.04          0.05         2.39 o
  -5   7  11         19.10         23.01         2.04 o
  -4   7  11         24.40         30.66         1.91 o
  -3   7  11         16.22         14.55         1.55 o
  -2   7  11         24.76         24.32         1.67 o
  -1   7  11          0.29         -1.03         1.03 o
   0   7  11        420.81        376.90         4.31 o
   1   7  11        111.23        111.32         2.65 o
   2   7  11          0.06         -0.68         1.11 o
   3   7  11          4.89          6.02         1.34 o
   4   7  11          1.77          3.73         1.48 o
   5   7  11          9.26         10.38         1.93 o
   6   7  11          3.85          8.79         2.18 o
  -6   8  11          8.09         16.25         2.56 o
  -5   8  11         13.32         15.14         2.71 o
  -4   8  11          4.87          6.86         2.10 o
  -3   8  11         21.49         28.19         2.16 o
  -2   8  11          5.86          4.75         1.56 o
  -1   8  11         33.93         31.38         2.11 o
   0   8  11         16.14         19.99         1.78 o
   1   8  11          0.00          1.36         1.27 o
   2   8  11          1.69          1.80         1.28 o
   3   8  11         15.96         16.46         2.52 o
   4   8  11         16.37         16.24         2.08 o
   5   8  11          0.83          0.80         1.67 o
  -5   9  11          2.90          4.86         4.27 o
  -4   9  11         14.37         16.55         3.32 o
  -3   9  11         11.28         10.73         1.87 o
  -2   9  11          1.21          2.88         1.61 o
  -1   9  11          3.62          3.98         1.44 o
   0   9  11          0.95          1.83         1.42 o
   1   9  11          7.74          6.71         1.56 o
   2   9  11          3.78          6.63         1.79 o
   3   9  11          5.72          5.51         1.97 o
   4   9  11          3.30          3.04         1.79 o
  -3  10  11          6.81         12.45         2.12 o
  -2  10  11          4.77          5.58         2.50 o
  -1  10  11         10.43         18.81         2.29 o
   0  10  11         28.21         29.76         2.50 o
   1  10  11          8.92         11.99         2.24 o
   2  10  11          0.04          2.71         1.89 o
   3  10  11         34.09         36.70         4.79 o
  -8   0  12         14.30         17.89         3.14 o
  -6   0  12         36.71         39.19         3.61 o
  -4   0  12        788.35        780.03         7.83 o
  -2   0  12         42.88         68.07         1.59 o
   0   0  12         20.77         22.48         1.50 o
   2   0  12         11.01         10.46         1.04 o
   4   0  12          9.46         13.26         1.36 o
   6   0  12         23.32         29.41         2.61 o
  -9   1  12          0.32          3.92         1.97 o
  -8   1  12          0.41         -1.38         1.38 o
  -7   1  12          0.33          0.36         1.25 o
  -6   1  12         22.24         19.29         1.55 o
  -5   1  12          0.02         -0.83         0.83 o
  -4   1  12        168.61        152.21         2.11 o
  -3   1  12         19.86         20.49         0.97 o
  -2   1  12         18.75         16.27         0.75 o
  -1   1  12         48.19         48.12         1.00 o
   0   1  12        316.42        343.08         2.81 o
   1   1  12          0.36         -0.05         0.49 o
   2   1  12        123.93        132.81         1.70 o
   3   1  12         26.08         27.14         1.13 o
   4   1  12        885.93        868.51         7.47 o
   5   1  12          2.37         -0.58         1.09 o
   6   1  12          1.68          0.97         1.38 o
   7   1  12          0.82          0.31         2.10 o
   8   1  12         12.09         20.79         3.45 o
  -8   2  12          7.94          6.53         1.73 o
  -7   2  12          1.70          2.66         1.42 o
  -6   2  12         14.99         11.89         1.32 o
  -5   2  12          6.68          4.24         1.06 o
  -4   2  12        207.74        186.09         2.40 o
  -3   2  12         83.65         77.94         1.35 o
  -2   2  12          3.21          0.73         0.64 o
  -1   2  12          5.70          9.54         0.72 o
   0   2  12        141.09        159.83         1.84 o
   1   2  12         54.99         60.62         1.20 o
   2   2  12          3.47          0.92         0.66 o
   3   2  12         85.72         76.33         1.79 o
   4   2  12          0.18          0.04         0.82 o
   5   2  12        122.73        113.26         2.42 o
   6   2  12          0.85         -0.56         1.17 o
   7   2  12         11.99         11.96         2.71 o
   8   2  12          9.28         12.05         3.19 o
  -8   3  12         19.04         20.03         2.42 o
  -7   3  12          2.07          0.98         1.56 o
  -6   3  12          0.19          0.64         1.01 o
  -5   3  12          3.59          1.59         1.07 o
  -4   3  12         33.09         29.91         1.33 o
  -3   3  12         94.96         96.35         1.54 o
  -2   3  12         34.08         38.15         1.28 o
  -1   3  12        112.57        100.03         1.76 o
   0   3  12        153.91        168.38         2.60 o
   1   3  12         28.07         28.32         1.40 o
   2   3  12         92.12         88.19         1.99 o
   3   3  12         26.94         31.39         1.70 o
   4   3  12          9.29          9.58         1.17 o
   5   3  12          1.29          2.12         1.21 o
   6   3  12          1.54          4.02         1.53 o
   7   3  12          0.67          2.69         3.08 o
  -8   4  12          0.09          1.15         2.92 o
  -7   4  12          1.54          3.49         1.80 o
  -6   4  12          0.30         -1.33         1.33 o
  -5   4  12          0.11         -1.07         1.07 o
  -4   4  12          1.39          0.30         1.07 o
  -3   4  12          5.93          5.43         0.94 o
  -2   4  12         21.00         20.36         1.15 o
  -1   4  12          0.53         -0.71         0.71 o
   0   4  12        317.75        287.16         3.73 o
   1   4  12          0.98          0.60         0.93 o
   2   4  12          0.20         -0.30         0.91 o
   3   4  12          5.98          7.07         1.13 o
   4   4  12         10.82         11.89         1.30 o
   5   4  12          9.08         10.21         1.43 o
   6   4  12          4.08          7.32         1.73 o
   7   4  12          1.48         -2.25         2.25 o
  -8   5  12         38.98         39.79         3.35 o
  -7   5  12         33.19         37.16         2.67 o
  -6   5  12          0.42          0.06         2.10 o
  -5   5  12          0.56          0.39         1.27 o
  -4   5  12         24.12         23.85         1.64 o
  -3   5  12         70.86         70.67         1.97 o
  -2   5  12          6.10          3.65         0.98 o
  -1   5  12          1.30          1.17         1.03 o
   0   5  12         16.08         18.23         1.38 o
   1   5  12         80.99         80.08         2.10 o
   2   5  12        117.98        106.01         2.36 o
   3   5  12          1.80          2.60         1.07 o
   4   5  12          3.68          6.24         1.35 o
   5   5  12          1.34          1.60         1.19 o
   6   5  12          5.19          6.69         1.84 o
   7   5  12          1.28          2.17         1.99 o
  -7   6  12          0.29          2.20         2.50 o
  -6   6  12          3.25          4.64         1.75 o
  -5   6  12          1.61          4.22         1.42 o
  -4   6  12          0.41         -0.64         1.68 o
  -3   6  12          0.80         -0.44         1.03 o
  -2   6  12          6.19          8.46         1.37 o
  -1   6  12        133.74        127.56         2.64 o
   0   6  12         70.91         69.81         2.20 o
   1   6  12        207.38        196.31         3.30 o
   2   6  12          2.78          0.54         1.06 o
   3   6  12          1.48          1.16         1.12 o
   4   6  12          0.33          0.24         1.31 o
   5   6  12          0.25         -0.21         1.65 o
   6   6  12          0.05          1.88         1.71 o
  -6   7  12          2.08          2.96         1.97 o
  -5   7  12          0.87          3.15         2.18 o
  -4   7  12         28.72         31.15         2.10 o
  -3   7  12         27.35         29.51         2.02 o
  -2   7  12         30.02         33.25         2.02 o
  -1   7  12         14.20         16.61         1.54 o
   0   7  12          1.55          3.70         1.13 o
   1   7  12         17.12         21.06         1.65 o
   2   7  12          0.42         -0.41         1.26 o
   3   7  12          6.13          6.99         1.50 o
   4   7  12         27.98         26.02         2.31 o
   5   7  12          0.24          2.04         1.94 o
   6   7  12         10.54         18.99         2.46 o
  -6   8  12          0.23          6.10         3.48 o
  -5   8  12          5.81          3.44         3.41 o
  -4   8  12          7.51          6.66         1.91 o
  -3   8  12          0.17          1.55         1.52 o
  -2   8  12         12.97         16.54         1.83 o
  -1   8  12          6.75          6.22         1.54 o
   0   8  12          2.17          2.61         1.34 o
   1   8  12         26.95         25.64         1.94 o
   2   8  12          3.78          2.67         1.31 o
   3   8  12          8.84          8.43         1.99 o
   4   8  12          1.45          1.49         1.78 o
   5   8  12          1.02          2.86         2.24 o
  -5   9  12          0.09         -3.34         3.34 o
  -4   9  12         10.92         17.27         3.61 o
  -3   9  12          2.63          5.15         1.92 o
  -2   9  12          0.49          2.94         1.90 o
  -1   9  12          8.89         10.33         1.61 o
   0   9  12          4.86          9.39         1.64 o
   1   9  12          0.28          2.27         1.39 o
   2   9  12          8.57          8.27         1.96 o
   3   9  12          1.38          5.69         2.00 o
   4   9  12         11.44         21.16         2.40 o
  -3  10  12          0.21          1.64         1.88 o
  -2  10  12          0.31          1.67         1.72 o
  -1  10  12          0.87          1.36         1.91 o
   0  10  12          7.04          9.23         1.81 o
   1  10  12          0.10          2.02         1.63 o
   2  10  12          0.01          2.13         2.05 o
  -7   0  13          9.11          7.41         2.14 o
  -5   0  13          0.00         -1.18         1.18 o
  -3   0  13         32.18         33.62         2.07 o
  -1   0  13         28.70         24.78         1.65 o
   1   0  13          3.32          1.91         0.94 o
   3   0  13        311.58        295.97         4.65 o
   5   0  13         25.91         23.44         2.77 o
   7   0  13         13.07          9.47         3.92 o
  -8   1  13          0.92          1.70         1.64 o
  -7   1  13         53.19         53.70         2.77 o
  -6   1  13          3.50          3.14         1.55 o
  -5   1  13         84.43         89.61         2.17 o
  -4   1  13         87.55         96.08         1.84 o
  -3   1  13         34.70         42.19         1.39 o
  -2   1  13          4.32          6.76         0.89 o
  -1   1  13        213.47        232.73         3.17 o
   0   1  13          2.64          3.91         0.70 o
   1   1  13        172.90        185.86         2.27 o
   2   1  13         39.45         44.19         1.49 o
   3   1  13        165.01        156.50         2.54 o
   4   1  13         10.77         12.23         1.22 o
   5   1  13         60.73         60.56         2.39 o
   6   1  13          0.13         -2.08         2.08 o
   7   1  13         27.41         33.71         4.96 o
  -8   2  13          0.01          3.61         2.61 o
  -7   2  13          5.53          4.66         1.71 o
  -6   2  13          0.46         -1.16         1.16 o
  -5   2  13          0.80          0.62         1.09 o
  -4   2  13         11.40         10.17         1.01 o
  -3   2  13         19.03         18.59         1.10 o
  -2   2  13        116.23        114.78         1.87 o
  -1   2  13          0.00         -0.46         0.59 o
   0   2  13        236.07        237.89         2.61 o
   1   2  13         15.77         15.43         1.05 o
   2   2  13          3.29          1.26         0.88 o
   3   2  13          7.42          6.35         1.11 o
   4   2  13         26.37         26.49         1.73 o
   5   2  13          0.21         -0.12         1.10 o
   6   2  13          4.02          3.53         1.32 o
   7   2  13         24.10         28.92         4.79 o
  -8   3  13          1.23         -0.69         2.12 o
  -7   3  13          7.73          9.18         1.81 o
  -6   3  13          7.57         10.67         1.52 o
  -5   3  13        192.96        176.13         3.31 o
  -4   3  13         88.93         87.20         2.09 o
  -3   3  13         45.50         48.14         1.49 o
  -2   3  13         79.22         77.62         1.72 o
  -1   3  13         28.73         27.09         1.29 o
   0   3  13          0.04          1.14         0.72 o
   1   3  13         40.98         50.58         2.09 o
   2   3  13         54.37         51.71         1.92 o
   3   3  13         84.82         77.21         2.28 o
   4   3  13         57.75         52.16         2.14 o
   5   3  13         36.47         30.36         2.01 o
   6   3  13         17.05         15.80         1.93 o
   7   3  13          0.00          6.05         2.39 o
  -8   4  13          0.95          3.76         3.95 o
  -7   4  13          7.22         10.76         2.00 o
  -6   4  13          4.14          5.98         1.52 o
  -5   4  13         16.01         12.06         1.59 o
  -4   4  13        110.73         94.17         2.87 o
  -3   4  13         34.16         35.93         1.50 o
  -2   4  13        134.91        134.27         2.32 o
  -1   4  13         32.52         31.86         1.42 o
   0   4  13         11.63         11.56         1.13 o
   1   4  13         11.58         10.25         1.26 o
   2   4  13         33.19         35.35         1.71 o
   3   4  13         68.58         60.36         2.15 o
   4   4  13         54.11         45.11         2.00 o
   5   4  13          0.93          0.44         1.16 o
   6   4  13          4.05          7.10         1.62 o
   7   4  13          6.51          9.53         2.25 o
  -7   5  13          0.32          0.71         1.58 o
  -6   5  13          3.88          4.81         2.00 o
  -5   5  13         19.55         19.54         1.79 o
  -4   5  13          1.36         -0.48         1.11 o
  -3   5  13          7.78         10.02         1.24 o
  -2   5  13          1.59         -0.64         1.00 o
  -1   5  13          4.67          6.06         1.21 o
   0   5  13         14.70         17.27         1.39 o
   1   5  13         11.53         11.47         1.28 o
   2   5  13         51.48         47.08         2.04 o
   3   5  13         50.16         43.01         2.01 o
   4   5  13          6.73          2.30         1.21 o
   5   5  13          1.88          2.97         1.59 o
   6   5  13          7.97          7.05         1.79 o
  -7   6  13          2.71          5.84         1.96 o
  -6   6  13          0.06          0.99         1.79 o
  -5   6  13          0.03          0.49         1.53 o
  -4   6  13         40.99         37.67         2.25 o
  -3   6  13         10.09          7.83         1.32 o
  -2   6  13          0.05         -0.62         1.16 o
  -1   6  13         51.24         48.98         2.12 o
   0   6  13        305.79        283.37         4.44 o
   1   6  13         40.17         42.50         2.20 o
   2   6  13          0.52         -1.03         1.03 o
   3   6  13         13.13         11.92         1.51 o
   4   6  13          4.36          5.06         1.45 o
   5   6  13          0.18          1.47         1.40 o
   6   6  13          1.25          3.37         1.79 o
  -6   7  13          1.21          0.94         3.58 o
  -5   7  13          1.43          3.09         1.65 o
  -4   7  13          1.26          0.35         1.79 o
  -3   7  13          4.91          5.18         1.63 o
  -2   7  13         11.12         12.22         1.64 o
  -1   7  13          3.56          7.35         1.37 o
   0   7  13         52.09         55.43         2.95 o
   1   7  13         34.03         34.53         2.02 o
   2   7  13         16.74         18.53         1.63 o
   3   7  13          5.36          6.46         1.47 o
   4   7  13          0.04         -1.22         1.71 o
   5   7  13          0.23          0.37         2.18 o
  -5   8  13         25.19         27.37         4.28 o
  -4   8  13         11.96         12.40         2.07 o
  -3   8  13          0.67          1.06         1.65 o
  -2   8  13          0.01          2.62         1.54 o
  -1   8  13          0.25          0.62         1.42 o
   0   8  13         23.13         23.68         1.84 o
   1   8  13         11.41         10.82         1.67 o
   2   8  13          7.26          8.81         1.56 o
   3   8  13          0.35         -0.49         2.29 o
   4   8  13          4.99         13.08         2.19 o
  -4   9  13          5.79         11.52         2.38 o
  -3   9  13         46.19         48.98         3.23 o
  -2   9  13          0.11          2.55         1.67 o
  -1   9  13          8.24         11.34         2.19 o
   0   9  13          7.49          7.25         1.62 o
   1   9  13          0.25          3.19         1.48 o
   2   9  13          0.71         -0.74         1.60 o
   3   9  13         28.73         35.29         2.77 o
  -2  10  13          0.55          4.03         1.99 o
  -1  10  13          0.66          2.70         2.71 o
   0  10  13          7.32         11.29         1.88 o
   1  10  13         11.77         14.25         2.05 o
  -8   0  14          1.54          3.19         2.86 o
  -6   0  14          5.64          5.86         2.47 o
  -4   0  14          0.03          0.58         1.61 o
  -2   0  14         11.95         16.96         1.56 o
   0   0  14         92.47        111.71         2.68 o
   2   0  14         15.37         11.65         1.41 o
   4   0  14        281.88        256.47         5.43 o
   6   0  14         64.48         54.50         5.05 o
  -8   1  14         18.26         21.42         2.73 o
  -7   1  14          0.43          1.07         1.77 o
  -6   1  14        136.64        130.01         3.91 o
  -5   1  14         38.97         36.18         1.92 o
  -4   1  14       1082.34       1016.22         7.41 o
  -3   1  14         80.17         69.94         1.84 o
  -2   1  14         70.05         57.97         1.57 o
  -1   1  14          0.09         -0.65         0.65 o
   0   1  14        181.91        192.35         2.38 o
   1   1  14          5.91          3.90         0.78 o
   2   1  14          5.16          4.12         0.99 o
   3   1  14         15.65         16.67         1.39 o
   4   1  14         81.45         78.36         2.44 o
   5   1  14          3.09          3.35         1.62 o
   6   1  14          7.50          7.61         3.39 o
   7   1  14         17.19         24.24         4.65 o
  -8   2  14          6.05          8.91         2.50 o
  -7   2  14          4.57          5.52         1.93 o
  -6   2  14          0.36         -1.30         1.30 o
  -5   2  14          0.07          0.77         1.28 o
  -4   2  14          3.29          5.90         1.19 o
  -3   2  14         29.34         31.59         1.42 o
  -2   2  14         18.50         24.12         1.34 o
  -1   2  14        102.80        103.97         1.95 o
   0   2  14        230.88        230.08         3.06 o
   1   2  14          8.85          9.26         1.16 o
   2   2  14        115.53        112.27         2.65 o
   3   2  14         10.56         10.10         1.37 o
   4   2  14          2.35         -0.52         1.30 o
   5   2  14          1.39          1.12         1.29 o
   6   2  14         11.93         14.31         2.45 o
   7   2  14          4.74         16.53         4.81 o
  -8   3  14          1.35          3.90         4.45 o
  -7   3  14          0.11         -3.03         3.03 o
  -6   3  14         40.81         39.96         2.49 o
  -5   3  14         25.88         27.23         1.99 o
  -4   3  14        198.92        191.17         2.96 o
  -3   3  14         41.72         43.05         1.64 o
  -2   3  14         10.89         11.16         1.06 o
  -1   3  14          2.32          1.59         1.01 o
   0   3  14        304.95        306.07         3.86 o
   1   3  14        175.70        169.83         3.19 o
   2   3  14         18.94         19.45         1.59 o
   3   3  14        215.74        201.79         3.96 o
   4   3  14          0.33          0.77         1.23 o
   5   3  14         17.24         18.20         1.94 o
   6   3  14          3.12          8.09         1.91 o
   7   3  14         21.16         29.55         3.77 o
  -8   4  14         21.40         23.15         2.91 o
  -7   4  14          4.38          6.26         2.10 o
  -6   4  14          1.69          1.30         1.55 o
  -5   4  14         10.61         10.74         1.56 o
  -4   4  14         25.63         31.52         1.81 o
  -3   4  14         16.54         12.62         1.18 o
  -2   4  14          8.66          9.72         1.07 o
  -1   4  14         55.29         56.34         1.77 o
   0   4  14         58.15         56.43         1.84 o
   1   4  14          1.74         -0.08         0.96 o
   2   4  14         89.59         86.06         2.38 o
   3   4  14         15.47         13.97         1.69 o
   4   4  14         56.77         52.09         2.43 o
   5   4  14          0.20          1.69         1.44 o
   6   4  14          0.01         -0.91         1.66 o
   7   4  14          2.02          2.49         4.27 o
  -7   5  14          0.04          0.26         1.75 o
  -6   5  14         11.00          6.74         1.71 o
  -5   5  14          1.22         -1.18         1.64 o
  -4   5  14         22.93         24.75         1.85 o
  -3   5  14          1.39          0.68         0.96 o
  -2   5  14          5.76          4.42         1.23 o
  -1   5  14         41.91         43.07         2.03 o
   0   5  14         86.53         76.35         2.18 o
   1   5  14         56.71         51.26         2.04 o
   2   5  14         11.05         14.26         1.47 o
   3   5  14        113.48        101.34         2.59 o
   4   5  14          5.11          4.53         1.29 o
   5   5  14         20.81         20.63         3.55 o
   6   5  14          0.08          0.98         1.97 o
  -7   6  14          1.33          4.70         1.83 o
  -6   6  14         11.35         12.16         3.55 o
  -5   6  14         10.49         11.88         1.87 o
  -4   6  14         26.10         32.97         2.19 o
  -3   6  14         15.56         11.73         1.57 o
  -2   6  14         10.70          9.50         1.48 o
  -1   6  14        556.34        509.89         5.54 o
   0   6  14         46.80         47.15         2.05 o
   1   6  14         13.50         11.56         1.42 o
   2   6  14         23.27         24.74         1.75 o
   3   6  14          0.45         -0.59         1.12 o
   4   6  14          3.17          1.77         1.30 o
   5   6  14          0.65          2.43         1.76 o
   6   6  14          4.75          8.72         2.51 o
  -6   7  14          2.32          2.09         2.20 o
  -5   7  14          6.59          4.94         2.15 o
  -4   7  14          5.65          4.82         1.92 o
  -3   7  14          0.98          0.30         1.50 o
  -2   7  14         28.17         29.43         2.13 o
  -1   7  14         15.25         16.38         1.82 o
   0   7  14          0.58          4.63         1.28 o
   1   7  14          0.22         -0.51         1.27 o
   2   7  14          1.65          1.35         1.24 o
   3   7  14         14.86         14.27         1.78 o
   4   7  14          2.21         -0.62         1.53 o
   5   7  14          1.52          0.89         2.25 o
  -5   8  14          9.01         11.12         3.98 o
  -4   8  14          1.64          1.26         1.91 o
  -3   8  14          5.69          6.95         1.92 o
  -2   8  14          3.01          2.97         1.52 o
  -1   8  14        124.55        116.73         3.40 o
   0   8  14         48.79         48.03         2.43 o
   1   8  14         22.96         21.87         1.86 o
   2   8  14          1.08          1.25         1.33 o
   3   8  14          0.00          0.72         1.61 o
   4   8  14          8.42         11.73         2.29 o
  -4   9  14          1.35          1.05         2.15 o
  -3   9  14          2.61          4.51         2.96 o
  -2   9  14          0.47          2.66         1.73 o
  -1   9  14         18.47         21.18         2.34 o
   0   9  14          8.14          8.51         1.85 o
   1   9  14          0.99          3.34         1.63 o
   2   9  14          6.39          5.53         1.95 o
   3   9  14          7.43          9.07         2.13 o
  -1  10  14          1.60          8.46         4.99 o
   0  10  14          1.16         13.53         6.06 o
  -7   0  15          0.14          0.41         3.85 o
  -5   0  15         31.38         16.77         2.60 o
  -3   0  15         58.58         43.42         2.45 o
  -1   0  15        549.98        538.27         6.81 o
   1   0  15         34.17         35.96         2.39 o
   3   0  15       1602.29       1542.42        17.34 o
   5   0  15         20.10         24.04         3.15 o
   7   0  15          4.07          2.14         3.56 o
  -8   1  15          0.07         -1.62         2.84 o
  -7   1  15          0.23         -1.76         2.02 o
  -6   1  15          4.77          4.19         2.52 o
  -5   1  15         45.32         35.92         1.93 o
  -4   1  15         15.98         17.06         1.39 o
  -3   1  15         49.11         53.44         1.83 o
  -2   1  15          1.40          0.69         0.94 o
  -1   1  15          1.40          1.14         0.81 o
   0   1  15          0.03         -0.20         0.75 o
   1   1  15         13.93         11.11         1.19 o
   2   1  15         30.58         30.63         1.59 o
   3   1  15        177.78        184.76         3.98 o
   4   1  15         26.12         26.01         2.08 o
   5   1  15          4.94          6.09         2.00 o
   6   1  15          4.01         10.59         2.63 o
   7   1  15          9.80         15.81         3.75 o
  -8   2  15          0.34          0.57         2.36 o
  -7   2  15          0.50         -2.45         3.20 o
  -6   2  15          3.05         -0.23         1.48 o
  -5   2  15          3.86          5.92         1.57 o
  -4   2  15         86.75         86.32         2.40 o
  -3   2  15        101.36         92.04         2.13 o
  -2   2  15         77.21         71.09         1.84 o
  -1   2  15        430.06        413.18         4.79 o
   0   2  15         60.10         58.52         1.95 o
   1   2  15          2.53          1.02         0.90 o
   2   2  15          6.35          5.95         1.31 o
   3   2  15        370.82        358.95         5.00 o
   4   2  15          6.39          6.44         1.48 o
   5   2  15         22.15         21.88         1.93 o
   6   2  15          0.08          1.20         2.47 o
   7   2  15         11.10         24.28         4.65 o
  -8   3  15          2.50          2.97         4.02 o
  -7   3  15          0.02          2.01         2.87 o
  -6   3  15          1.89         -1.30         1.61 o
  -5   3  15          0.21         -0.51         1.43 o
  -4   3  15          0.08         -1.03         1.20 o
  -3   3  15          0.00         -0.69         0.95 o
  -2   3  15         28.33         26.64         1.54 o
  -1   3  15         94.25         98.00         2.30 o
   0   3  15          5.75          6.95         1.26 o
   1   3  15         31.86         27.85         1.80 o
   2   3  15         13.15         13.54         1.43 o
   3   3  15         18.76         21.66         2.00 o
   4   3  15          7.36          7.09         1.54 o
   5   3  15          8.79         15.79         1.99 o
   6   3  15         23.60         27.48         2.73 o
  -7   4  15          0.58          0.83         3.44 o
  -6   4  15          1.76          0.52         1.49 o
  -5   4  15         17.02         18.67         1.90 o
  -4   4  15         81.08         82.81         2.69 o
  -3   4  15         27.25         30.86         1.84 o
  -2   4  15        107.38         96.41         2.41 o
  -1   4  15         24.58         22.21         1.59 o
   0   4  15         11.94         12.41         1.44 o
   1   4  15         30.94         25.24         1.90 o
   2   4  15          4.60          3.32         1.38 o
   3   4  15          3.68          6.15         1.35 o
   4   4  15          0.28          1.99         1.24 o
   5   4  15         48.96         62.76         3.04 o
   6   4  15          1.19          2.76         1.69 o
  -7   5  15          0.39          3.94         2.87 o
  -6   5  15          0.05          0.32         1.44 o
  -5   5  15          1.82         -1.18         1.60 o
  -4   5  15         16.47         16.42         1.87 o
  -3   5  15          0.71          1.32         1.18 o
  -2   5  15          4.60          4.44         1.63 o
  -1   5  15        174.90        158.14         3.45 o
   0   5  15         52.89         58.48         2.73 o
   1   5  15         31.67         33.12         2.04 o
   2   5  15          5.57          8.05         1.45 o
   3   5  15          1.49          2.10         1.26 o
   4   5  15          0.89         -1.28         1.28 o
   5   5  15          3.72          5.30         1.92 o
   6   5  15          1.58          4.91         2.02 o
  -6   6  15          0.02          1.95         2.68 o
  -5   6  15          1.54          1.44         1.76 o
  -4   6  15         38.09         33.69         2.72 o
  -3   6  15          7.95          9.88         1.88 o
  -2   6  15         39.71         42.26         2.57 o
  -1   6  15          0.04          4.52         1.51 o
   0   6  15          3.79          1.71         1.88 o
   1   6  15          3.67          2.08         1.28 o
   2   6  15          0.85          0.38         1.29 o
   3   6  15         22.57         29.00         2.17 o
   4   6  15          0.10         -0.26         1.40 o
   5   6  15          2.37          0.10         1.85 o
  -6   7  15          1.95          7.10         4.32 o
  -5   7  15          8.69          7.81         2.52 o
  -4   7  15          4.89          6.67         2.17 o
  -3   7  15          6.76          8.76         1.90 o
  -2   7  15         11.33          9.60         2.14 o
  -1   7  15          7.89         12.10         1.86 o
   0   7  15         82.32         84.49         2.86 o
   1   7  15          6.08          5.68         1.64 o
   2   7  15          2.22          1.66         1.45 o
   3   7  15          0.00          0.21         1.44 o
   4   7  15          0.88          3.37         2.20 o
  -5   8  15          1.55          0.00         4.63 o
  -4   8  15          8.88          9.15         2.40 o
  -3   8  15          2.00          3.73         2.27 o
  -2   8  15          1.39          2.74         1.76 o
  -1   8  15          2.83          7.62         1.75 o
   0   8  15          2.66          1.62         2.22 o
   1   8  15          0.27         -1.02         1.34 o
   2   8  15         10.90         11.43         1.78 o
   3   8  15         34.87         39.21         3.32 o
  -3   9  15          0.33          1.32         2.29 o
  -2   9  15          2.73          5.03         1.79 o
  -1   9  15          7.81          7.78         1.83 o
   0   9  15          1.40          1.96         1.85 o
   1   9  15          0.02          1.17         1.59 o
   2   9  15          2.70          2.58         2.34 o
  -8   0  16          0.28         -4.07         5.07 o
  -6   0  16          3.53          0.24         3.38 o
  -4   0  16         11.87         10.29         1.79 o
  -2   0  16         41.85         49.20         2.52 o
   0   0  16        151.36        141.75         3.25 o
   2   0  16        301.83        293.07         5.63 o
   4   0  16         28.83         33.50         7.12 o
  -8   1  16          1.08         -0.02         2.04 o
  -7   1  16          0.01         -2.11         2.23 o
  -6   1  16          8.70          1.38         1.86 o
  -5   1  16          0.77          0.75         1.48 o
  -4   1  16          3.92          4.65         1.30 o
  -3   1  16          0.27         -0.99         0.99 o
  -2   1  16          9.20          8.81         1.20 o
  -1   1  16         12.20         16.20         1.27 o
   0   1  16          0.37         -0.90         0.90 o
   1   1  16         11.11         11.21         1.25 o
   2   1  16          8.06          8.00         1.34 o
   3   1  16          9.05         15.24         1.58 o
   4   1  16         43.96         54.90         2.79 o
   5   1  16          1.93          6.97         2.03 o
   6   1  16         36.65         38.83         5.04 o
  -8   2  16          1.07          2.61         3.61 o
  -7   2  16          1.85          0.78         2.54 o
  -6   2  16          2.85          2.22         1.61 o
  -5   2  16         46.71         46.01         2.51 o
  -4   2  16          5.08          4.40         1.18 o
  -3   2  16         44.25         50.13         1.92 o
  -2   2  16          1.56          0.67         0.96 o
  -1   2  16         57.30         54.43         2.00 o
   0   2  16         83.06         78.34         2.09 o
   1   2  16          9.11          9.29         1.31 o
   2   2  16         49.96         49.30         2.16 o
   3   2  16          2.41          3.60         1.41 o
   4   2  16         43.23         43.56         2.47 o
   5   2  16          4.46          6.67         1.88 o
   6   2  16         19.81         23.24         3.80 o
  -7   3  16          2.39         -2.01         3.62 o
  -6   3  16          3.27          7.34         1.81 o
  -5   3  16          5.45          1.83         1.52 o
  -4   3  16          0.83          1.92         1.23 o
  -3   3  16          1.45          1.82         1.02 o
  -2   3  16          4.82          4.56         1.12 o
  -1   3  16          4.05          4.88         1.16 o
   0   3  16         11.18         10.11         1.40 o
   1   3  16          0.48          0.47         1.23 o
   2   3  16        116.36        111.89         2.93 o
   3   3  16         71.75         62.64         3.69 o
   4   3  16         56.58         58.26         3.07 o
   5   3  16          0.02          1.31         1.49 o
   6   3  16         32.82         41.41         3.56 o
  -7   4  16          1.21          3.06         2.73 o
  -6   4  16          5.58          1.19         2.15 o
  -5   4  16          0.13          1.40         1.46 o
  -4   4  16         22.55         21.68         2.22 o
  -3   4  16         76.55         82.18         2.43 o
  -2   4  16          4.24          4.66         1.14 o
  -1   4  16         57.60         59.59         2.31 o
   0   4  16         68.75         64.28         2.39 o
   1   4  16          0.49         -1.18         1.18 o
   2   4  16          0.66          2.15         1.42 o
   3   4  16         23.13         20.11         1.80 o
   4   4  16          6.09          5.09         1.53 o
   5   4  16         26.34         28.42         2.85 o
   6   4  16          1.11          2.89         1.91 o
  -7   5  16          1.08          9.75         2.26 o
  -6   5  16          0.00          0.37         2.42 o
  -5   5  16         15.93         20.86         2.53 o
  -4   5  16          4.47          4.21         1.75 o
  -3   5  16         15.08         16.19         1.80 o
  -2   5  16         41.65         42.28         2.24 o
  -1   5  16        186.42        181.36         3.87 o
   0   5  16         11.84          8.00         1.57 o
   1   5  16         26.21         25.79         1.96 o
   2   5  16         29.12         26.18         2.07 o
   3   5  16         23.73         18.28         1.83 o
   4   5  16          1.19          0.62         1.47 o
   5   5  16          0.59          1.60         1.99 o
  -6   6  16          0.13          1.11         3.19 o
  -5   6  16          3.11          4.00         2.14 o
  -4   6  16          3.98          6.22         2.09 o
  -3   6  16          5.43          6.76         1.87 o
  -2   6  16          8.95         11.37         2.66 o
  -1   6  16          0.09          1.18         1.27 o
   0   6  16          2.54          0.87         1.36 o
   1   6  16          5.07          4.33         1.56 o
   2   6  16          5.26          8.01         1.67 o
   3   6  16          2.74          3.99         1.80 o
   4   6  16          0.00          1.60         1.76 o
   5   6  16          1.74          2.26         1.88 o
  -5   7  16          7.24          9.32         3.02 o
  -4   7  16          0.31         -1.90         1.90 o
  -3   7  16         26.52         29.13         2.96 o
  -2   7  16          3.43          5.10         1.71 o
  -1   7  16        142.70        133.47         4.05 o
   0   7  16         21.92         17.79         1.93 o
   1   7  16          0.74          1.21         1.47 o
   2   7  16          0.35          2.64         1.82 o
   3   7  16          4.51          5.50         1.71 o
   4   7  16          1.96          2.77         2.19 o
  -4   8  16          2.45          5.98         3.65 o
  -3   8  16          2.33          1.94         2.00 o
  -2   8  16          0.83          0.34         1.86 o
  -1   8  16          1.15          6.51         2.90 o
   0   8  16          3.03          5.53         1.90 o
   1   8  16          1.99          0.98         2.15 o
   2   8  16         24.66         37.64         4.48 o
   3   8  16          4.41          3.07         2.15 o
  -2   9  16          0.45          1.11         2.39 o
  -1   9  16          0.40          3.12         1.98 o
   0   9  16          1.26          3.06         1.86 o
   1   9  16          3.28          7.51         1.99 o
  -7   0  17          0.95          4.67         6.04 o
  -5   0  17        300.77        285.28        11.46 o
  -3   0  17         75.35         66.39         3.18 o
  -1   0  17          8.23          6.42         1.78 o
   1   0  17         86.59         78.05         3.70 o
   3   0  17          3.77          4.78         2.38 o
   5   0  17          1.55          3.19         4.45 o
  -7   1  17          1.83          0.13         2.44 o
  -6   1  17          0.63          2.37         2.25 o
  -5   1  17          5.57          4.01         1.63 o
  -4   1  17          0.79          2.62         1.19 o
  -3   1  17         21.46         25.31         1.68 o
  -2   1  17         60.11         59.31         2.12 o
  -1   1  17         11.72         12.81         1.27 o
   0   1  17          1.11         -0.39         1.01 o
   1   1  17         15.33         20.96         1.57 o
   2   1  17          0.04          1.01         1.17 o
   3   1  17        228.48        218.05         4.35 o
   4   1  17          0.00          0.21         1.56 o
   5   1  17         36.94         35.97         3.63 o
   6   1  17          1.75          3.26         4.02 o
  -7   2  17          0.11         -3.63         3.88 o
  -6   2  17         23.02         18.37         2.11 o
  -5   2  17        135.18        120.38         3.51 o
  -4   2  17         44.66         38.89         2.16 o
  -3   2  17         62.31         68.64         2.31 o
  -2   2  17          2.14          2.68         1.15 o
  -1   2  17         62.06         62.58         2.21 o
   0   2  17         37.51         39.76         1.83 o
   1   2  17         67.58         62.43         2.43 o
   2   2  17         59.38         60.99         2.44 o
   3   2  17          5.41          6.50         1.45 o
   4   2  17          6.56         10.38         1.74 o
   5   2  17          1.89          2.94         1.72 o
   6   2  17         18.93         28.72         4.47 o
  -7   3  17          2.25         -2.35         2.55 o
  -6   3  17          5.01          3.62         1.88 o
  -5   3  17          1.86          3.09         1.61 o
  -4   3  17          6.23          7.62         1.51 o
  -3   3  17         20.08         18.51         1.44 o
  -2   3  17         72.97         71.39         2.18 o
  -1   3  17          9.53          9.93         1.33 o
   0   3  17          0.25          0.41         1.19 o
   1   3  17         39.61         37.66         2.20 o
   2   3  17          0.00          1.09         1.37 o
   3   3  17          7.61          6.52         1.65 o
   4   3  17          1.61          2.60         1.33 o
   5   3  17          4.10          3.30         1.89 o
   6   3  17          0.37          7.65         3.59 o
  -7   4  17          1.82          7.23         2.60 o
  -6   4  17          1.34          5.16         1.77 o
  -5   4  17         10.85         10.20         1.98 o
  -4   4  17          7.43          4.12         2.21 o
  -3   4  17         12.32         14.61         1.63 o
  -2   4  17         19.61         22.34         1.72 o
  -1   4  17        107.12         98.04         2.63 o
   0   4  17         42.85         48.66         2.33 o
   1   4  17         29.64         32.13         2.06 o
   2   4  17        113.08        107.60         3.15 o
   3   4  17          6.15          6.34         1.57 o
   4   4  17          4.52          4.02         1.56 o
   5   4  17          0.09          2.97         1.65 o
  -6   5  17          4.61          7.14         2.23 o
  -5   5  17          8.39         12.74         3.41 o
  -4   5  17          5.92          4.42         2.23 o
  -3   5  17         29.15         30.46         2.18 o
  -2   5  17         26.48         25.89         1.98 o
  -1   5  17          0.02          1.97         1.49 o
   0   5  17          0.44         -1.37         1.37 o
   1   5  17         30.86         29.33         2.10 o
   2   5  17          1.89          2.33         1.38 o
   3   5  17         26.48         21.92         2.02 o
   4   5  17          1.30          2.79         1.61 o
   5   5  17          0.90          1.20         1.84 o
  -6   6  17          1.44          4.00         4.05 o
  -5   6  17          0.87          5.43         3.91 o
  -4   6  17          2.52         -1.31         2.16 o
  -3   6  17          1.85         -0.84         1.87 o
  -2   6  17         68.17         68.74         3.61 o
  -1   6  17          5.01          3.22         1.73 o
   0   6  17          9.98         10.71         1.70 o
   1   6  17          6.25          6.22         1.59 o
   2   6  17         10.26          8.32         1.65 o
   3   6  17          3.48          5.35         1.63 o
   4   6  17          0.39          1.51         1.61 o
  -5   7  17          0.22          3.54         2.43 o
  -4   7  17          0.82         -2.76         2.76 o
  -3   7  17          0.07          2.13         2.25 o
  -2   7  17         54.56         48.86         3.09 o
  -1   7  17         20.53         25.65         2.51 o
   0   7  17          3.66          1.32         1.79 o
   1   7  17          7.60          8.12         1.86 o
   2   7  17          1.91          2.72         1.63 o
   3   7  17          1.74          4.64         1.85 o
  -3   8  17          0.24         -1.54         2.18 o
  -2   8  17          1.49          2.28         2.00 o
  -1   8  17         16.83         20.27         2.74 o
   0   8  17          9.30          7.87         2.13 o
   1   8  17          1.86         -1.00         2.20 o
   2   8  17          4.14          7.33         2.22 o
  -6   0  18         33.82         38.88         7.74 o
  -4   0  18         15.95         12.61         2.34 o
  -2   0  18         20.56         20.96         2.66 o
   0   0  18         67.16         62.14         3.95 o
   2   0  18         56.30         57.41         3.79 o
   4   0  18         34.37         37.71         6.06 o
  -7   1  18          0.51          3.34         2.38 o
  -6   1  18          5.78          4.98         2.50 o
  -5   1  18         13.06         17.11         2.06 o
  -4   1  18         39.46         37.09         1.98 o
  -3   1  18          2.69          0.78         1.32 o
  -2   1  18        433.61        422.55         4.85 o
  -1   1  18         10.79          9.01         1.41 o
   0   1  18         29.66         26.51         1.73 o
   1   1  18         25.74         27.63         1.94 o
   2   1  18        434.52        418.52         6.28 o
   3   1  18          4.29          7.14         1.83 o
   4   1  18         18.86         19.57         2.69 o
   5   1  18          2.63          4.25         3.18 o
   6   1  18          0.52          9.05         6.93 o
  -7   2  18          1.17          0.10         3.12 o
  -6   2  18         15.17         15.93         2.60 o
  -5   2  18          2.72          3.66         1.73 o
  -4   2  18          0.92          1.14         1.45 o
  -3   2  18         16.58         16.04         1.74 o
  -2   2  18          0.75          1.06         1.41 o
  -1   2  18          1.58          0.18         1.03 o
   0   2  18         29.33         33.21         1.93 o
   1   2  18          6.87          7.80         1.40 o
   2   2  18          7.55          6.93         1.38 o
   3   2  18          0.56          1.52         1.47 o
   4   2  18         13.53         15.00         2.25 o
   5   2  18         31.19         35.32         3.37 o
   6   2  18         10.50         10.58         3.84 o
  -7   3  18          0.19          3.28         2.38 o
  -6   3  18          0.35         -0.93         1.74 o
  -5   3  18         21.08         29.22         2.28 o
  -4   3  18         31.19         38.83         2.74 o
  -3   3  18          3.93          3.53         1.30 o
  -2   3  18        166.69        157.44         2.98 o
  -1   3  18          4.97          7.69         1.39 o
   0   3  18         13.65         16.05         1.64 o
   1   3  18         37.24         39.58         2.16 o
   2   3  18          2.14          1.18         1.68 o
   3   3  18          0.08         -0.37         1.49 o
   4   3  18         28.20         32.93         2.46 o
   5   3  18         11.57         16.23         2.50 o
  -6   4  18          0.31          0.78         2.79 o
  -5   4  18          5.80          5.57         2.05 o
  -4   4  18          1.29          1.10         1.80 o
  -3   4  18          7.37          7.99         1.45 o
  -2   4  18         69.47         81.35         2.73 o
  -1   4  18          0.00          0.40         1.24 o
   0   4  18          1.72         -0.41         1.34 o
   1   4  18          0.02          0.37         1.27 o
   2   4  18          0.40          0.40         1.45 o
   3   4  18          8.41          8.65         1.55 o
   4   4  18          6.61         10.67         1.85 o
   5   4  18         24.77         34.78         2.60 o
  -6   5  18          0.30          3.16         3.09 o
  -5   5  18          3.97          4.74         1.93 o
  -4   5  18          2.68         -0.26         1.92 o
  -3   5  18          3.19          5.29         2.12 o
  -2   5  18         10.11         11.64         1.74 o
  -1   5  18          0.11          1.25         1.55 o
   0   5  18          1.81          3.97         1.77 o
   1   5  18          1.96          2.43         1.55 o
   2   5  18          1.23          3.74         1.55 o
   3   5  18          6.83          6.79         1.73 o
   4   5  18         23.89         25.72         2.39 o
  -5   6  18          7.99          9.78         3.33 o
  -4   6  18          8.72          9.01         2.49 o
  -3   6  18          3.97          3.65         2.10 o
  -2   6  18         47.21         54.04         2.83 o
  -1   6  18         28.06         32.30         2.34 o
   0   6  18          7.05          6.62         2.14 o
   1   6  18          1.73         -0.54         1.39 o
   2   6  18          0.58          1.30         1.39 o
   3   6  18          0.40         -0.28         1.56 o
   4   6  18          0.03          1.34         1.62 o
  -4   7  18          0.03         -2.28         2.28 o
  -3   7  18          0.01          3.07         2.13 o
  -2   7  18          5.40          6.09         2.01 o
  -1   7  18          0.58         -0.34         1.74 o
   0   7  18          9.51         12.29         1.95 o
   1   7  18          7.14          5.55         1.83 o
   2   7  18         20.97         30.04         2.33 o
   3   7  18          1.21          1.78         1.72 o
  -2   8  18          0.32          3.48         1.93 o
  -1   8  18          4.58          5.92         2.23 o
   0   8  18          0.81          2.78         2.38 o
   1   8  18          0.03          2.60         1.70 o
  -7   0  19          0.07          5.60         5.70 o
  -5   0  19          1.99          2.05         2.55 o
  -3   0  19          3.75          1.93         2.00 o
  -1   0  19         89.20         87.81         3.73 o
   1   0  19         58.25         71.80         4.29 o
   3   0  19         29.27         36.46         4.51 o
   5   0  19         51.93         56.44         5.91 o
  -7   1  19          5.48          1.85         4.10 o
  -6   1  19         13.51         11.09         2.68 o
  -5   1  19         16.01         19.97         2.05 o
  -4   1  19          0.00         -0.35         1.14 o
  -3   1  19          4.32          3.46         1.31 o
  -2   1  19          1.01          1.47         1.14 o
  -1   1  19         21.43         23.19         2.43 o
   0   1  19          0.95         -0.20         1.17 o
   1   1  19        130.63        122.01         3.83 o
   2   1  19          3.26          5.80         2.03 o
   3   1  19          2.61          4.90         2.31 o
   4   1  19          2.06          3.17         2.35 o
   5   1  19          3.80          1.54         3.50 o
  -7   2  19          0.18          1.54         3.23 o
  -6   2  19          0.45          0.21         2.00 o
  -5   2  19          5.08          5.86         1.77 o
  -4   2  19          0.26          0.54         1.34 o
  -3   2  19          0.56          0.25         1.24 o
  -2   2  19          0.50          0.11         1.30 o
  -1   2  19         20.94         22.64         1.75 o
   0   2  19         19.25         18.19         1.82 o
   1   2  19          0.83         -1.12         1.12 o
   2   2  19         24.45         24.23         2.09 o
   3   2  19         45.93         49.74         3.80 o
   4   2  19          0.04          1.23         2.98 o
   5   2  19         59.77         75.56         6.03 o
  -6   3  19         15.82         15.67         2.25 o
  -5   3  19          0.38          0.74         1.84 o
  -4   3  19          2.13          2.74         1.81 o
  -3   3  19          2.08          0.61         1.49 o
  -2   3  19         13.13          8.30         1.48 o
  -1   3  19         12.85         11.90         1.55 o
   0   3  19          1.82          1.97         1.41 o
   1   3  19         31.65         30.67         2.13 o
   2   3  19          2.80          3.63         1.25 o
   3   3  19          0.29          0.21         1.33 o
   4   3  19          0.47          3.28         1.62 o
   5   3  19          4.08         13.21         2.57 o
  -6   4  19          7.64          3.78         3.66 o
  -5   4  19          0.08         -0.51         3.11 o
  -4   4  19          4.64          1.43         3.90 o
  -3   4  19          9.52         10.49         1.81 o
  -2   4  19         68.56         72.12         2.72 o
  -1   4  19          2.22          0.98         1.35 o
   0   4  19          0.13          0.97         1.38 o
   1   4  19          2.93          1.90         1.36 o
   2   4  19         27.18         20.07         2.04 o
   3   4  19          4.54          0.62         1.49 o
   4   4  19          0.03          2.52         1.49 o
  -5   5  19          0.57          1.67         3.09 o
  -4   5  19          0.09          0.32         2.20 o
  -3   5  19         11.02          7.11         2.26 o
  -2   5  19          0.02          3.27         1.75 o
  -1   5  19          4.20          2.16         1.63 o
   0   5  19          0.05         -1.34         1.70 o
   1   5  19         10.18         12.55         1.79 o
   2   5  19         12.39         11.31         1.87 o
   3   5  19          0.15          0.57         1.57 o
   4   5  19          0.49          1.46         1.63 o
  -4   6  19         14.00         13.64         3.75 o
  -3   6  19          4.19          2.59         2.30 o
  -2   6  19        169.81        171.42         4.19 o
  -1   6  19          4.71          5.34         2.87 o
   0   6  19          0.02          1.90         1.61 o
   1   6  19          1.87          1.07         1.65 o
   2   6  19          3.91          2.18         1.56 o
   3   6  19          2.63          1.54         1.76 o
  -3   7  19          8.40          9.24         3.80 o
  -2   7  19          1.34         -0.32         2.51 o
  -1   7  19          0.41          1.95         1.96 o
   0   7  19          0.05         -0.57         1.78 o
   1   7  19         14.38         15.72         2.31 o
   2   7  19          5.54          7.89         2.03 o
  -6   0  20          4.25         12.76         4.19 o
  -4   0  20          0.37          1.18         2.21 o
  -2   0  20         19.06         17.41         2.42 o
   0   0  20         13.79         22.68         3.01 o
   2   0  20        205.64        217.02         8.77 o
   4   0  20         11.61         13.92         3.78 o
  -6   1  20         19.33         20.68         3.17 o
  -5   1  20          2.96          0.95         2.04 o
  -4   1  20          1.06         -1.08         1.43 o
  -3   1  20          0.21         -0.24         1.51 o
  -2   1  20          0.37         -1.25         1.25 o
  -1   1  20          5.20          5.74         1.59 o
   0   1  20         13.37          8.98         2.00 o
   1   1  20          8.36          9.11         1.95 o
   2   1  20         57.06         57.94         3.43 o
   3   1  20          2.97          3.31         3.29 o
   4   1  20         12.04         15.87         2.86 o
   5   1  20          5.11         12.36         4.93 o
  -6   2  20          8.06         14.67         2.49 o
  -5   2  20          1.98          2.82         2.12 o
  -4   2  20          0.02          1.78         1.55 o
  -3   2  20         43.04         37.08         2.23 o
  -2   2  20         13.15         13.70         1.74 o
  -1   2  20         12.90         14.41         1.78 o
   0   2  20          5.17          7.74         1.54 o
   1   2  20          2.53          1.56         1.53 o
   2   2  20         12.48         11.81         2.34 o
   3   2  20          1.68          2.81         1.77 o
   4   2  20          4.44          6.68         2.48 o
   5   2  20          0.32          2.57         4.35 o
  -6   3  20          1.00          2.27         3.42 o
  -5   3  20          0.85          2.32         1.95 o
  -4   3  20          0.98          0.10         1.83 o
  -3   3  20          1.65          3.14         1.57 o
  -2   3  20         24.57         22.95         2.06 o
  -1   3  20         42.00         46.04         2.46 o
   0   3  20          6.72          4.47         1.55 o
   1   3  20         67.39         67.02         2.88 o
   2   3  20          9.45          7.28         1.64 o
   3   3  20          0.37          3.55         1.75 o
   4   3  20          1.43          6.76         2.26 o
  -5   4  20          0.78         -1.81         1.84 o
  -4   4  20          2.36         -0.59         2.57 o
  -3   4  20          5.36          2.86         2.43 o
  -2   4  20          0.91          0.11         1.36 o
  -1   4  20         12.36         15.13         1.79 o
   0   4  20         23.40         26.28         2.09 o
   1   4  20          0.67          2.17         2.04 o
   2   4  20         28.45         26.13         2.16 o
   3   4  20          3.29          1.73         1.61 o
   4   4  20          0.60          1.95         2.32 o
  -5   5  20          0.40         -1.46         3.42 o
  -4   5  20          1.37          2.76         3.50 o
  -3   5  20          5.28         -0.56         2.05 o
  -2   5  20         13.91          9.72         2.30 o
  -1   5  20          3.60          2.47         1.63 o
   0   5  20          3.67          3.31         1.77 o
   1   5  20         24.29         23.76         2.24 o
   2   5  20          1.70          4.99         1.78 o
   3   5  20          3.16          5.49         1.71 o
  -4   6  20          1.42         -0.11         4.44 o
  -3   6  20          4.42          2.87         2.15 o
  -2   6  20          0.36          5.54         2.39 o
  -1   6  20          9.52         14.71         2.15 o
   0   6  20          2.41         -0.04         2.56 o
   1   6  20          0.03         -1.14         1.59 o
   2   6  20          7.68          8.38         2.52 o
  -2   7  20          5.91         13.41         3.96 o
  -1   7  20          5.91          8.38         3.02 o
   0   7  20          0.22          1.89         2.44 o
   1   7  20          2.88          4.75         2.89 o
  -5   0  21          5.88          5.53         3.24 o
  -3   0  21         53.04         52.66         5.91 o
  -1   0  21          6.14         -1.66         2.24 o
   1   0  21        237.76        239.17        13.00 o
   3   0  21         10.82         12.03         3.39 o
  -6   1  21          0.85          1.47         2.36 o
  -5   1  21          0.01         -1.84         1.84 o
  -4   1  21          1.38         -1.11         1.56 o
  -3   1  21          2.89          3.79         1.58 o
  -2   1  21          0.11         -1.44         1.44 o
  -1   1  21         26.72         16.89         1.87 o
   0   1  21          3.95          3.05         2.01 o
   1   1  21          0.81          3.31         1.93 o
   2   1  21          1.24          5.90         2.21 o
   3   1  21          1.42         -0.01         2.02 o
   4   1  21          5.12          3.08         2.49 o
  -6   2  21         16.17         12.82         6.77 o
  -5   2  21          2.48         -1.69         2.15 o
  -4   2  21          0.82         -1.67         1.67 o
  -3   2  21         42.07         40.70         2.66 o
  -2   2  21          0.00         -1.05         1.58 o
  -1   2  21          8.03          6.30         2.10 o
   0   2  21         20.81         22.24         2.24 o
   1   2  21         36.11         31.40         2.93 o
   2   2  21          2.70          0.45         1.69 o
   3   2  21          7.85          5.78         2.70 o
   4   2  21         23.56         25.47         3.97 o
  -5   3  21          0.00         -0.47         1.87 o
  -4   3  21          1.97          0.92         1.84 o
  -3   3  21         14.04         15.69         2.11 o
  -2   3  21          2.00          0.90         1.67 o
  -1   3  21          6.25          7.44         2.16 o
   0   3  21          4.16          3.42         1.51 o
   1   3  21          9.40         11.94         1.74 o
   2   3  21          4.83          4.47         1.79 o
   3   3  21          0.37          0.74         2.42 o
   4   3  21         15.65         17.42         3.52 o
  -5   4  21          2.04          0.24         3.90 o
  -4   4  21          0.03         -0.63         3.02 o
  -3   4  21         10.34          6.78         2.47 o
  -2   4  21          5.32          4.23         1.60 o
  -1   4  21          6.96          7.51         1.89 o
   0   4  21          1.33          1.10         1.43 o
   1   4  21          9.30         15.43         1.81 o
   2   4  21          5.37          5.87         1.75 o
   3   4  21          8.95         17.48         2.66 o
  -4   5  21          3.89          7.93         2.40 o
  -3   5  21         48.17         53.80         3.81 o
  -2   5  21         25.76         28.79         2.55 o
  -1   5  21          1.00          1.48         2.28 o
   0   5  21          4.17          4.17         2.36 o
   1   5  21          1.12          1.03         1.71 o
   2   5  21          0.47          3.04         1.76 o
  -3   6  21          3.04          3.60         2.79 o
  -2   6  21          1.99          6.76         2.78 o
  -1   6  21         14.45         22.19         2.79 o
   0   6  21          4.47          8.28         2.11 o
   1   6  21          0.15          4.06         2.17 o
  -4   0  22          0.39         -2.47         2.99 o
  -2   0  22          0.13         -1.96         1.96 o
   0   0  22         13.06         17.52         4.27 o
   2   0  22          0.55          5.89         3.75 o
   4   0  22          0.71          1.78         5.34 o
  -5   1  22          0.12         -2.74         2.74 o
  -4   1  22          8.50          1.95         1.97 o
  -3   1  22          2.29         -0.06         2.08 o
  -2   1  22          1.31          1.24         1.70 o
  -1   1  22          0.18         -0.40         2.04 o
   0   1  22         58.89         66.16         3.92 o
   1   1  22          8.43          7.77         2.06 o
   2   1  22          4.63          7.44         3.87 o
   3   1  22          1.28         -1.93         1.93 o
  -5   2  22          0.49         -3.25         3.25 o
  -4   2  22          1.40         -2.04         2.04 o
  -3   2  22          0.65         -0.68         1.60 o
  -2   2  22          0.43          0.76         1.85 o
  -1   2  22          0.05          3.09         1.90 o
   0   2  22          6.65          5.44         2.03 o
   1   2  22          0.00          3.19         1.89 o
   2   2  22          0.59         -0.33         1.80 o
   3   2  22          2.25          0.16         2.38 o
  -5   3  22          0.10         -3.56         7.12 o
  -4   3  22          1.18          2.52         2.74 o
  -3   3  22          0.09          1.65         2.15 o
  -2   3  22          0.01          1.51         1.62 o
  -1   3  22          0.54         -0.65         1.98 o
   0   3  22          3.65          3.36         2.07 o
   1   3  22         28.90         34.31         4.37 o
   2   3  22          2.16          3.11         2.36 o
   3   3  22          3.18          2.49         2.29 o
  -4   4  22          5.50          1.26         3.33 o
  -3   4  22          1.76          5.92         2.34 o
  -2   4  22          1.27          2.71         1.80 o
  -1   4  22          0.11          1.57         2.27 o
   0   4  22          1.12          0.24         1.40 o
   1   4  22         14.30         15.94         1.93 o
   2   4  22          0.03          0.95         2.38 o
  -3   5  22         24.85         24.75         3.85 o
  -2   5  22          0.54          2.21         2.11 o
  -1   5  22          3.56          3.39         2.41 o
   0   5  22          3.89          7.12         2.02 o
   1   5  22         10.64          9.18         1.97 o
  -3   0  23          1.20          3.59         3.02 o
  -1   0  23          1.49          0.45         4.18 o
   1   0  23          4.41          6.09         4.01 o
   3   0  23          5.09          4.63         3.85 o
  -4   1  23          1.08         -2.12         2.12 o
  -3   1  23         11.60          9.80         3.02 o
  -2   1  23          0.12         -1.96         1.96 o
  -1   1  23          3.42          3.02         2.41 o
   0   1  23          2.22          2.14         2.74 o
   1   1  23         47.03         55.57         4.21 o
   2   1  23          0.17          0.31         2.66 o
   3   1  23          0.27          0.83         2.54 o
  -4   2  23          1.73         -1.87         3.16 o
  -3   2  23          5.40          3.76         2.66 o
  -2   2  23          7.70         10.24         2.30 o
  -1   2  23          2.89          5.09         2.08 o
   0   2  23         10.78         10.49         2.44 o
   1   2  23          0.11          2.28         2.40 o
   2   2  23          0.45          0.23         3.29 o
  -4   3  23          0.06         -1.47         2.88 o
  -3   3  23          0.76         -1.14         2.18 o
  -2   3  23          0.02         -1.81         1.81 o
  -1   3  23          1.60          1.44         2.26 o
   0   3  23          1.53          2.63         2.30 o
   1   3  23          2.64          1.31         2.30 o
   2   3  23          3.81          2.11         2.38 o
  -3   4  23         14.68         13.43         4.45 o
  -2   4  23          9.82         17.76         3.40 o
  -1   4  23          0.21          1.24         2.05 o
   0   4  23         17.05         15.41         3.03 o
   1   4  23          1.70          1.13         1.67 o
  -2   0  24          0.57         -1.70         4.55 o
   0   0  24          8.39         11.65         4.81 o
   2   0  24          1.70          2.71         4.19 o
  -3   1  24          0.57          0.61         1.83 o
  -2   1  24          1.08          3.60         2.45 o
  -1   1  24          3.82          2.76         2.61 o
   0   1  24         38.70         39.03         3.52 o
   1   1  24          1.80          0.91         2.46 o
   2   1  24          0.24          4.62         3.34 o
  -3   2  24          0.01         -2.79         3.07 o
  -2   2  24          0.00         -2.32         2.32 o
  -1   2  24          1.47          0.90         2.98 o
   0   2  24          0.06          1.60         2.13 o
   1   2  24          3.95          4.36         2.75 o
  -2   3  24          0.33         -1.05         2.01 o
  -1   3  24          3.65          2.53         2.54 o
   0   3  24          0.18          2.67         2.37 o
  -1   0  25          1.33          0.31         2.90 o
  -2   1  25          0.04         -2.22         4.91 o
  -1   1  25          3.26          0.25         2.28 o
   0   1  25          0.06         11.89         4.12 o
                                                
